# Supplementary material for: Powerful Tests for Multi-Marker Association Analysis Using Ensemble Learning
Source: PLoS One. 2015 Nov 30;10(11):e0143489. doi: 10.1371/journal.pone.0143489 (PMC4664402; doi:10.1371/journal.pone.0143489)
Supplement: S1 Archive — (ZIP) [file pone.0143489.s005.zip]

Archive with 11 entries (11 files):
- SAPPHIRE-selected/allQC.bim
- SAPPHIRE-selected/GSDMB
- SAPPHIRE-selected/IL13
- SAPPHIRE-selected/IL1RL1
- SAPPHIRE-selected/IL33
- SAPPHIRE-selected/PYHIN1
- SAPPHIRE-selected/RAD50
- SAPPHIRE-selected/sapphire.dat
- SAPPHIRE-selected/SLC22A5
- SAPPHIRE-selected/SMAD3
- SAPPHIRE-selected/TSLP
