# Supplementary material for: Powerful Tests for Multi-Marker Association Analysis Using Ensemble Learning
Source: PLoS One. 2015 Nov 30;10(11):e0143489. doi: 10.1371/journal.pone.0143489 (PMC4664402; doi:10.1371/journal.pone.0143489)
Supplement: S1 Archive — (ZIP) [file pone.0143489.s005.zip › SAPPHIRE-selected/allQC.bim]

1	snp_rs12184325_1wa0_r	0	754105	1	2
1	snp_rs3131969_unw_35CT_r	0	754182	2	1
1	KG_1_747597_f	0	757734	1	2
1	snp_rs12562034_0w_r	0	768448	1	2
1	b36_1_769890_r	0	780027	2	1
1	b36_1_775852_r	0	785989	2	1
1	KG_1_777867_f	0	788004	2	1
1	KG_1_780051_f	0	790188	1	2
1	KG_1_784237_f	0	794374	2	1
1	b36_1_789326_f	0	799463	1	2
1	KG_1_828123_f	0	838260	1	2
1	KG_1_832400_f	0	842537	1	2
1	KG_1_836184_f	0	846321	2	1
1	KG_1_838319_r	0	848456	2	1
1	KG_1_839861_r	0	849998	1	2
1	SNP349_f	0	853130	1	2
1	KG_1_845115_r	0	855252	1	2
1	KG_1_845637_r	0	855774	1	2
1	KG_1_851987_r	0	862124	2	1
1	KG_1_854618_f	0	864755	2	1
1	KG_1_857028_r	0	867165	1	2
1	KG_1_857161_f	0	867298	1	2
1	KG_1_857281_f	0	867418	1	2
1	KG_1_861269_r	0	871406	1	2
1	SNP464_f	0	885922	1	2
1	KG_1_876922_f	0	887059	1	2
1	KG_1_877400_f	0	887537	1	2
1	b36_1_878522_r	0	888659	1	2
1	b36_1_879576_f	0	889713	2	1
1	b36_1_880922_r	0	891059	1	2
1	KG_1_881958_r	0	892095	1	2
1	SNP527_f	0	900679	2	1
1	KG_1_893856_r	0	903993	1	2
1	b36_1_899101_f	0	909238	2	1
1	KG_1_905090_r	0	915227	1	2
1	KG_1_908990_r	0	919127	2	1
1	KG_1_910596_r	0	920733	1	2
1	KG_1_915112_r	0	925249	1	2
1	b36_1_918699_f	0	928836	2	1
1	KG_1_920240_r	0	930377	1	2
1	KG_1_922271_r	0	932408	2	1
1	b36_1_924208_r	0	934345	1	2
1	KG_1_930964_f	0	941101	1	2
1	KG_1_931402_r	0	941539	2	1
1	b36_1_934427_r	0	944564	2	1
1	KG_1_935807_r	0	945944	2	1
1	KG_1_936851_r	0	946988	1	2
1	b36_1_936897_r	0	947034	2	1
1	KG_1_948816_f	0	958953	2	1
1	KG_1_949372_r	0	959509	2	1
1	b36_1_952583_r	0	962720	1	2
1	KG_1_964433_f	0	974570	1	2
1	KG_1_968491_r	0	978628	1	2
1	KG_1_968710_f	0	978847	1	2
1	KG_1_969800_r	0	979937	1	2
1	KG_1_970026_r	0	980163	1	2
1	KG_1_970099_f	0	980236	1	2
1	KG_1_976306_r	0	986443	1	2
1	KG_1_979011_r	0	989148	1	2
1	b36_1_980280_r	0	990417	1	2
1	KG_1_983444_f	0	993581	1	2
1	KG_1_986944_f	0	997081	1	2
1	KG_1_992297_f	0	1002434	1	2
1	b36_1_993492_f	0	1003629	1	2
1	KG_1_994067_r	0	1004204	2	1
1	KG_1_996376_r	0	1006513	1	2
1	KG_1_1004989_r	0	1015126	1	2
1	b36_1_1007033_r	0	1017170	2	1
1	b36_1_1007079_r	0	1017216	2	1
1	KG_1_1013008_f	0	1023145	1	2
1	KG_1_1020178_r	0	1030315	2	1
1	b36_1_1020428_f	0	1030565	1	2
1	KG_1_1025417_f	0	1035554	2	1
1	snp_rs11579015_0w_f	0	1036959	2	1
1	snp_rs6671356_0w_f	0	1040026	2	1
1	KG_1_1035043_f	0	1045180	2	1
1	KG_1_1037016_r	0	1047153	1	2
1	KG_1_1038587_r	0	1048724	2	1
1	KG_1_1045405_r	0	1055542	1	2
1	KG_1_1048377_f	0	1058514	1	2
1	KG_1_1050011_f	0	1060148	1	2
1	b36_1_1050098_r	0	1060235	1	2
1	KG_1_1054665_f	0	1064802	1	2
1	KG_1_1055159_f	0	1065296	1	2
1	KG_1_1071695_r	0	1081832	1	2
1	KG_1_1076636_f	0	1086773	2	1
1	KG_1_1082068_r	0	1092205	1	2
1	KG_1_1083699_r	0	1093836	1	2
1	KG_1_1087135_f	0	1097272	1	2
1	b36_1_1089205_f	0	1099342	1	2
1	KG_1_1089703_f	0	1099840	2	1
1	KG_1_1096622_r	0	1106759	1	2
1	KG_1_1099645_r	0	1109782	1	2
1	b36_1_1099882_f	0	1110019	2	1
1	KG_1_1108761_r	0	1118898	1	2
1	KG_1_1108816_r	0	1118953	1	2
1	snp_rs1320571_0w_f	0	1120431	1	2
1	b36_1_1111657_r	0	1121794	1	2
1	KG_1_1112059_f	0	1122196	2	1
1	KG_1_1115955_r	0	1126092	2	1
1	KG_1_1119783_f	0	1129920	1	2
1	KG_1_1123793_r	0	1133930	2	1
1	KG_1_1125162_f	0	1135299	2	1
1	b36_1_1128776_f	0	1138913	2	1
1	KG_1_1130153_r	0	1140290	2	1
1	KG_1_1130372_r	0	1140509	1	2
1	KG_1_1132013_r	0	1142150	1	2
1	b36_1_1132188_r	0	1142325	1	2
1	b36_1_1132298_r	0	1142435	2	1
1	KG_1_1133785_f	0	1143922	1	2
1	KG_1_1133985_r	0	1144122	2	1
1	KG_1_1134059_r	0	1144196	2	1
1	KG_1_1135874_r	0	1146011	1	2
1	KG_1_1140311_r	0	1150448	2	1
1	KG_1_1140397_r	0	1150534	2	1
1	KG_1_1141095_f	0	1151232	2	1
1	KG_1_1141780_r	0	1151917	1	2
1	KG_1_1142411_r	0	1152548	1	2
1	b36_1_1142464_f	0	1152601	2	1
1	b36_1_1142494_f	0	1152631	1	2
1	KG_1_1142872_r	0	1153009	1	2
1	b36_1_1142976_r	0	1153113	1	2
1	b36_1_1142992_r	0	1153129	1	2
1	KG_1_1145101_r	0	1155238	1	2
1	KG_1_1145620_r	0	1155757	1	2
1	b36_1_1145994_r	0	1156131	2	1
1	KG_1_1146109_f	0	1156246	1	2
1	b36_1_1148494_r	0	1158631	1	2
1	KG_1_1149403_f	0	1159540	1	2
1	KG_1_1151580_f	0	1161717	1	2
1	KG_1_1151829_f	0	1161966	1	2
1	KG_1_1152035_r	0	1162172	1	2
1	KG_1_1155402_r	0	1165539	1	2
1	KG_1_1156735_f	0	1166872	1	2
1	KG_1_1156750_f	0	1166887	2	1
1	KG_1_1159836_f	0	1169973	1	2
1	KG_1_1168316_f	0	1178453	1	2
1	KG_1_1168345_f	0	1178482	2	1
1	KG_1_1169172_r	0	1179309	1	2
1	KG_1_1172768_f	0	1182905	1	2
1	b36_1_1182378_f	0	1192515	2	1
1	KG_1_1186237_f	0	1196374	1	2
1	KG_1_1190432_f	0	1200569	2	1
1	KG_1_1193608_r	0	1203745	2	1
1	b36_1_1201155_f	0	1211292	2	1
1	KG_1_1203230_r	0	1213367	2	1
1	KG_1_1203359_f	0	1213496	2	1
1	KG_1_1205123_r	0	1215260	2	1
1	KG_1_1206058_f	0	1216195	1	2
1	b36_1_1223804_r	0	1233941	1	2
1	b36_1_1232078_f	0	1242215	1	2
1	b36_1_1232331_r	0	1242468	1	2
1	KG_1_1236350_f	0	1246487	1	2
1	b36_1_1239050_f	0	1249187	1	2
1	b36_1_1240181_r	0	1250318	1	2
1	KG_1_1244118_f	0	1254255	1	2
1	KG_1_1245039_f	0	1255176	2	1
1	KG_1_1256288_f	0	1266425	1	2
1	KG_1_1282489_f	0	1292626	1	2
1	b36_1_1286928_r	0	1297065	2	1
1	SNP1705_f	0	1301388	2	1
1	SNP1741_r	0	1313489	1	2
1	b36_1_1303878_f	0	1314015	2	1
1	KG_1_1327197_f	0	1337334	1	2
1	KG_1_1327700_f	0	1337837	1	2
1	KG_1_1333930_r	0	1344067	1	2
1	SNP1828_f	0	1360515	2	1
1	KG_1_1351823_f	0	1361960	1	2
1	b36_1_1355433_f	0	1365570	1	2
1	b36_1_1415563_f	0	1425700	1	2
1	b36_1_1441243_r	0	1451380	1	2
1	b36_1_1455245_f	0	1465382	1	2
1	b36_1_1473347_r	0	1483484	1	2
1	KG_1_1476645_f	0	1486782	1	2
1	KG_1_1476766_r	0	1486903	2	1
1	b36_1_1478446_r	0	1488583	1	2
1	b36_1_1479791_f	0	1489928	1	2
1	KG_1_1480024_r	0	1490161	1	2
1	KG_1_1486227_f	0	1496364	1	2
1	b36_1_1488015_r	0	1498152	1	2
1	SNP2169_f	0	1500026	1	2
1	snp_rs6603791_0w_r	0	1500941	1	2
1	KG_1_1491045_r	0	1501182	2	1
1	KG_1_1499019_r	0	1509156	2	1
1	b36_1_1500587_f	0	1510724	1	2
1	KG_1_1501569_r	0	1511706	2	1
1	KG_1_1508834_f	0	1518971	2	1
1	KG_1_1519813_f	0	1529950	1	2
1	KG_1_1523004_f	0	1533141	2	1
1	b36_1_1524477_f	0	1534614	2	1
1	KG_1_1526230_r	0	1536367	1	2
1	KG_1_1529675_r	0	1539812	1	2
1	KG_1_1529972_r	0	1540109	2	1
1	KG_1_1537429_r	0	1547566	1	2
1	KG_1_1539583_r	0	1549720	1	2
1	b36_1_1540565_f	0	1550702	1	2
1	KG_1_1544101_f	0	1554238	1	2
1	KG_1_1548143_f	0	1558280	1	2
1	KG_1_1551194_r	0	1561331	1	2
1	KG_1_1555223_r	0	1565360	1	2
1	SNP2263_r	0	1570145	1	2
1	KG_1_1571449_r	0	1581586	1	2
1	KG_1_1573517_f	0	1583654	1	2
1	KG_1_1573965_r	0	1584102	1	2
1	KG_1_1575505_f	0	1585642	2	1
1	KG_1_1576615_r	0	1586752	1	2
1	KG_1_1578096_r	0	1588233	2	1
1	KG_1_1580384_f	0	1590521	1	2
1	KG_1_1580469_r	0	1590606	1	2
1	snp_rs4313339_0w_f	0	1595400	1	2
1	KG_1_1590023_r	0	1600160	1	2
1	KG_1_1602403_r	0	1612540	1	2
1	KG_1_1602466_f	0	1612603	1	2
1	KG_1_1603478_f	0	1613615	2	1
1	KG_1_1637396_r	0	1647536	1	2
1	KG_1_1637470_r	0	1647610	1	2
1	snp_rs909823_0w_r	0	1647686	1	2
1	KG_1_1637580_r	0	1647720	2	1
1	KG_1_1640488_r	0	1650628	1	2
1	b36_1_1645334_r	0	1655474	1	2
1	KG_1_1645659_f	0	1655799	2	1
1	KG_1_1652755_r	0	1662895	1	2
1	KG_1_1653878_f	0	1664018	1	2
1	KG_1_1673923_r	0	1684063	1	2
1	b36_1_1674332_r	0	1684472	1	2
1	SNP2441_r	0	1686708	2	1
1	KG_1_1676803_f	0	1686943	2	1
1	snp_rs6603811_0w_f	0	1706136	1	2
1	b36_1_1707708_r	0	1717848	1	2
1	KG_1_1711229_f	0	1721369	1	2
1	b36_1_1715486_f	0	1725626	1	2
1	KG_1_1727755_f	0	1737895	1	2
1	KG_1_1728926_r	0	1739066	1	2
1	KG_1_1731014_r	0	1741154	1	2
1	snp_rs9786942_0w_r	0	1759213	2	1
1	snp_rs6663586_0w_f	0	1766094	2	1
1	snp_rs4648727_0w_f	0	1776269	1	2
1	KG_1_1797838_r	0	1807978	1	2
1	KG_1_1800643_r	0	1810783	1	2
1	KG_1_1803097_r	0	1813237	1	2
1	SNP2590_r	0	1818800	2	1
1	KG_1_1813226_f	0	1823366	1	2
1	b36_1_1813782_r	0	1823922	1	2
1	KG_1_1821460_r	0	1831600	1	2
1	KG_1_1824403_r	0	1834543	1	2
1	b36_1_1824608_r	0	1834748	1	2
1	KG_1_1831668_r	0	1841808	1	2
1	b36_1_1836217_f	0	1846357	1	2
1	b36_1_1836442_r	0	1846582	1	2
1	KG_1_1837664_f	0	1847804	1	2
1	b36_1_1844406_f	0	1854546	1	2
1	KG_1_1863271_f	0	1873411	1	2
1	b36_1_1863385_f	0	1873525	1	2
1	b36_1_1863485_f	0	1873625	1	2
1	KG_1_1864819_r	0	1874959	1	2
1	KG_1_1868488_f	0	1878628	1	2
1	KG_1_1871221_r	0	1881361	1	2
1	KG_1_1875629_f	0	1885769	1	2
1	snp_rs28548017_0w_f	0	1887019	1	2
1	KG_1_1877105_r	0	1887245	1	2
1	KG_1_1881016_r	0	1891156	1	2
1	KG_1_1882830_f	0	1892970	1	2
1	KG_1_1885400_f	0	1895540	2	1
1	KG_1_1886239_f	0	1896379	1	2
1	b36_1_1890092_r	0	1900232	2	1
1	KG_1_1895650_f	0	1905790	2	1
1	KG_1_1899001_r	0	1909141	1	2
1	KG_1_1900096_f	0	1910236	2	1
1	snp_rs3795280_0w_f	0	1916890	2	1
1	KG_1_1911178_f	0	1921318	1	2
1	KG_1_1912163_r	0	1922303	2	1
1	KG_1_1912415_r	0	1922555	2	1
1	KG_1_1919267_f	0	1929407	1	2
1	KG_1_1920238_r	0	1930378	2	1
1	KG_1_1924696_f	0	1934836	1	2
1	snp_rs28550169_0w_r	0	1939826	1	2
1	KG_1_1930731_r	0	1940871	2	1
1	b36_1_1931789_r	0	1941929	2	1
1	KG_1_1931893_r	0	1942033	2	1
1	KG_1_1932274_r	0	1942414	2	1
1	KG_1_1933114_f	0	1943254	2	1
1	KG_1_1934712_f	0	1944852	1	2
1	b36_1_1938260_r	0	1948400	2	1
1	KG_1_1938361_f	0	1948501	1	2
1	KG_1_1942465_f	0	1952605	1	2
1	KG_1_1943112_f	0	1953252	1	2
1	KG_1_1946897_r	0	1957037	1	2
1	KG_1_1948981_f	0	1959121	2	1
1	KG_1_1951825_f	0	1961965	2	1
1	KG_1_1955052_r	0	1965192	1	2
1	KG_1_1955136_f	0	1965276	1	2
1	KG_1_1956476_f	0	1966616	1	2
1	KG_1_1956688_r	0	1966828	2	1
1	b36_1_1957814_f	0	1967954	2	1
1	b36_1_1958691_r	0	1968831	1	2
1	KG_1_1958819_r	0	1968959	2	1
1	KG_1_1959471_f	0	1969611	1	2
1	KG_1_1959523_r	0	1969663	1	2
1	b36_1_1962322_f	0	1972462	2	1
1	KG_1_1970499_r	0	1980639	1	2
1	KG_1_1974087_f	0	1984227	1	2
1	KG_1_1975958_r	0	1986098	2	1
1	b36_1_1977853_r	0	1987993	1	2
1	KG_1_1979813_r	0	1989953	2	1
1	KG_1_1980983_r	0	1991123	1	2
1	snp_rs13303273_0w_r	0	1992626	2	1
1	KG_1_1983519_r	0	1993659	2	1
1	KG_1_1993571_r	0	2003711	1	2
1	KG_1_1993683_r	0	2003823	1	2
1	KG_1_1995770_r	0	2005910	1	2
1	b36_1_1995968_f	0	2006108	1	2
1	b36_1_1997241_f	0	2007381	2	1
1	KG_1_1998418_r	0	2008558	1	2
1	KG_1_1999690_f	0	2009830	1	2
1	snp_rs16824727_0w_r	0	2010994	1	2
1	KG_1_2001201_r	0	2011341	1	2
1	b36_1_2003341_f	0	2013481	1	2
1	KG_1_2008113_f	0	2018253	1	2
1	KG_1_2008930_r	0	2019070	1	2
1	KG_1_2009803_r	0	2019943	1	2
1	KG_1_2010349_f	0	2020489	1	2
1	KG_1_2010500_f	0	2020640	1	2
1	KG_1_2011245_f	0	2021385	1	2
1	b36_1_2017761_r	0	2027901	1	2
1	SNP3207_f	0	2027973	1	2
1	KG_1_2018543_r	0	2028683	1	2
1	b36_1_2021202_f	0	2031342	1	2
1	b36_1_2026123_f	0	2036263	1	2
1	KG_1_2026392_f	0	2036532	1	2
1	KG_1_2031096_r	0	2041236	1	2
1	KG_1_2036798_r	0	2046938	2	1
1	KG_1_2038073_f	0	2048213	1	2
1	hmrs3107147_r	0	2048729	2	1
1	KG_1_2045975_r	0	2056115	2	1
1	KG_1_2047819_r	0	2057959	1	2
1	KG_1_2049998_f	0	2060138	1	2
1	KG_1_2066223_f	0	2076363	1	2
1	KG_1_2069788_r	0	2079928	1	2
1	b36_1_2072365_r	0	2082505	1	2
1	KG_1_2072462_f	0	2082602	2	1
1	b36_1_2074458_f	0	2084598	2	1
1	b36_1_2076172_f	0	2086312	1	2
1	b36_1_2080676_f	0	2090816	2	1
1	KG_1_2081071_r	0	2091211	2	1
1	KG_1_2093638_r	0	2103778	1	2
1	KG_1_2098730_r	0	2108870	1	2
1	KG_1_2101711_r	0	2111851	1	2
1	b36_1_2103126_r	0	2113266	1	2
1	KG_1_2105682_r	0	2115822	1	2
1	b36_1_2109693_r	0	2119833	1	2
1	KG_1_2124521_f	0	2134661	1	2
1	KG_1_2139967_f	0	2150107	1	2
1	KG_1_2142170_r	0	2152310	1	2
1	b36_1_2145729_f	0	2155869	1	2
1	KG_1_2160332_f	0	2170472	2	1
1	b36_1_2162365_f	0	2172505	2	1
1	KG_1_2163215_f	0	2173355	1	2
1	b36_1_2163364_f	0	2173504	2	1
1	KG_1_2171823_f	0	2181963	1	2
1	b36_1_2172330_r	0	2182470	2	1
1	snp_rs16824937_0w_r	0	2182650	1	2
1	b36_1_2178027_r	0	2188167	1	2
1	KG_1_2178215_r	0	2188355	1	2
1	KG_1_2192432_f	0	2202572	1	2
1	b36_1_2199739_f	0	2209879	1	2
1	b36_1_2210509_f	0	2220649	2	1
1	b36_1_2213118_f	0	2223258	1	2
1	KG_1_2218137_r	0	2228277	2	1
1	KG_1_2219213_f	0	2229353	1	2
1	b36_1_2224111_f	0	2234251	1	2
1	KG_1_2224879_f	0	2235019	2	1
1	KG_1_2235493_f	0	2245633	2	1
1	KG_1_2238243_r	0	2248383	2	1
1	KG_1_2251843_r	0	2261983	1	2
1	KG_1_2255237_f	0	2265377	1	2
1	KG_1_2255741_f	0	2265881	1	2
1	SNP3706_f	0	2266350	1	2
1	KG_1_2259741_f	0	2269881	2	1
1	b36_1_2259958_r	0	2270098	1	2
1	KG_1_2261534_r	0	2271674	2	1
1	KG_1_2265933_f	0	2276073	2	1
1	KG_1_2275152_f	0	2285292	1	2
1	KG_1_2277561_f	0	2287701	1	2
1	KG_1_2277760_f	0	2287900	1	2
1	KG_1_2279340_f	0	2289480	2	1
1	KG_1_2283584_r	0	2293724	2	1
1	b36_1_2289511_f	0	2299651	1	2
1	snp_rs6665546_0w_f	0	2301691	1	2
1	b36_1_2293372_f	0	2303512	1	2
1	KG_1_2293485_r	0	2303625	1	2
1	b36_1_2296012_r	0	2306152	1	2
1	b36_1_2296832_r	0	2306972	1	2
1	KG_1_2298886_r	0	2309026	2	1
1	KG_1_2301508_f	0	2311648	1	2
1	b36_1_2302255_f	0	2312395	2	1
1	KG_1_2304892_r	0	2315032	1	2
1	KG_1_2310959_f	0	2321099	2	1
1	b36_1_2319668_f	0	2329808	1	2
1	KG_1_2322251_r	0	2332391	1	2
1	KG_1_2324121_r	0	2334261	1	2
1	b36_1_2325536_r	0	2335676	1	2
1	KG_1_2325973_r	0	2336113	1	2
1	KG_1_2328518_f	0	2338658	1	2
1	KG_1_2329469_r	0	2339609	2	1
1	b36_1_2340956_f	0	2351096	2	1
1	KG_1_2341435_f	0	2351575	1	2
1	b36_1_2343729_r	0	2353869	1	2
1	KG_1_2343876_f	0	2354016	1	2
1	b36_1_2352687_r	0	2362827	1	2
1	KG_1_2363847_r	0	2373987	1	2
1	KG_1_2365906_f	0	2376046	1	2
1	KG_1_2367186_f	0	2377326	1	2
1	KG_1_2369565_f	0	2379705	1	2
1	KG_1_2373234_f	0	2383374	1	2
1	b36_1_2380448_f	0	2390588	1	2
1	b36_1_2387034_f	0	2397174	1	2
1	KG_1_2387179_f	0	2397319	2	1
1	KG_1_2388272_r	0	2398412	1	2
1	KG_1_2390984_r	0	2401124	2	1
1	b36_1_2408795_r	0	2418935	2	1
1	SNP4134_r	0	2435759	1	2
1	b36_1_2431218_r	0	2441358	1	2
1	KG_1_2436571_r	0	2446711	1	2
1	KG_1_2439213_f	0	2449353	2	1
1	b36_1_2440254_f	0	2450394	1	2
1	KG_1_2443672_r	0	2453812	1	2
1	KG_1_2444308_f	0	2454448	1	2
1	b36_1_2446063_r	0	2456203	1	2
1	KG_1_2452096_r	0	2462236	1	2
1	KG_1_2453609_f	0	2463749	1	2
1	b36_1_2455652_r	0	2465792	2	1
1	KG_1_2456594_f	0	2466734	1	2
1	b36_1_2457530_r	0	2467670	2	1
1	KG_1_2464065_r	0	2474205	1	2
1	b36_1_2470197_f	0	2480337	1	2
1	KG_1_2471562_r	0	2481702	1	2
1	b36_1_2486755_r	0	2487663	2	1
1	KG_1_2486535_f	0	2487883	1	2
1	b36_1_2483520_r	0	2490898	2	1
1	b36_1_2480088_r	0	2494330	1	2
1	b36_1_2479633_r	0	2494785	2	1
1	SNP4274_r	0	2495946	1	2
1	KG_1_2477501_r	0	2496917	1	2
1	KG_1_2475164_f	0	2499254	2	1
1	KG_1_2492528_f	0	2502668	1	2
1	KG_1_2495416_r	0	2505556	2	1
1	b36_1_2495573_f	0	2505713	1	2
1	b36_1_2502965_f	0	2513105	1	2
1	b36_1_2503076_f	0	2513216	2	1
1	KG_1_2506909_f	0	2517049	1	2
1	b36_1_2509670_f	0	2519810	1	2
1	KG_1_2509835_f	0	2519975	1	2
1	b36_1_2511290_r	0	2521430	1	2
1	KG_1_2516196_f	0	2526336	1	2
1	b36_1_2516606_r	0	2526746	1	2
1	KG_1_2520105_f	0	2530245	1	2
1	KG_1_2523110_f	0	2533250	2	1
1	KG_1_2524235_f	0	2534375	1	2
1	KG_1_2525135_r	0	2535275	1	2
1	snp_rs10797441_0w_r	0	2551660	1	2
1	snp_rs11590198_0w_r	0	2551900	1	2
1	snp_rs3890745_0w_r	0	2553624	1	2
1	KG_1_2558699_f	0	2568839	2	1
1	KG_1_2559030_r	0	2569170	2	1
1	KG_1_2559740_f	0	2569880	1	2
1	KG_1_2559986_r	0	2570126	2	1
1	KG_1_2561355_r	0	2571495	2	1
1	KG_1_2561539_r	0	2571679	1	2
1	KG_1_2564323_r	0	2574463	1	2
1	KG_1_2566819_r	0	2576959	1	2
1	b36_1_2689509_r	0	2699649	1	2
1	KG_1_2699065_r	0	2709205	1	2
1	KG_1_2700237_r	0	2710377	1	2
1	KG_1_2702264_f	0	2712404	1	2
1	b36_1_2706484_f	0	2716624	1	2
1	KG_1_2720510_f	0	2730650	1	2
1	KG_1_2724538_r	0	2734678	1	2
1	KG_1_2724734_r	0	2734874	2	1
1	KG_1_2732394_r	0	2742534	1	2
1	KG_1_2732868_r	0	2743008	1	2
1	KG_1_2738317_r	0	2748457	1	2
1	snp_rs6680471_0w_r	0	2754512	1	2
1	KG_1_2744769_f	0	2754909	1	2
1	KG_1_2745617_f	0	2755757	2	1
1	SNP4709_f	0	2756473	1	2
1	KG_1_2747562_r	0	2757702	2	1
1	KG_1_2749215_r	0	2759355	1	2
1	b36_1_2751235_r	0	2761375	1	2
1	KG_1_2757169_r	0	2767309	1	2
1	b36_1_2759402_r	0	2769542	2	1
1	b36_1_2763913_f	0	2774053	2	1
1	KG_1_2764193_f	0	2774333	1	2
1	KG_1_2768752_f	0	2778892	1	2
1	KG_1_2773169_r	0	2783309	1	2
1	KG_1_2783270_f	0	2793410	1	2
1	b36_1_2787716_f	0	2797856	1	2
1	KG_1_2790614_f	0	2800754	1	2
1	KG_1_2792470_r	0	2802610	1	2
1	KG_1_2792744_r	0	2802884	2	1
1	KG_1_2798003_f	0	2808143	1	2
1	KG_1_2798973_r	0	2809113	1	2
1	KG_1_2804141_f	0	2814281	1	2
1	KG_1_2806690_r	0	2816830	2	1
1	b36_1_2807281_f	0	2817421	2	1
1	KG_1_2807972_f	0	2818112	1	2
1	b36_1_2813319_f	0	2823459	1	2
1	b36_1_2814849_r	0	2824989	2	1
1	KG_1_2815244_f	0	2825384	1	2
1	KG_1_2815936_r	0	2826076	1	2
1	KG_1_2817680_r	0	2827820	1	2
1	KG_1_2818102_r	0	2828242	1	2
1	KG_1_2822093_f	0	2832233	2	1
1	KG_1_2822628_r	0	2832768	1	2
1	KG_1_2828868_r	0	2839008	2	1
1	b36_1_2829849_r	0	2839989	1	2
1	KG_1_2830212_f	0	2840352	2	1
1	KG_1_2830561_r	0	2840701	1	2
1	KG_1_2831051_f	0	2841191	1	2
1	b36_1_2832179_f	0	2842319	1	2
1	SNP5043_f	0	2846889	2	1
1	KG_1_2840460_r	0	2850600	1	2
1	b36_1_2842066_f	0	2852206	2	1
1	b36_1_2842567_f	0	2852707	1	2
1	KG_1_2849414_r	0	2859554	1	2
1	KG_1_2851700_r	0	2861840	2	1
1	KG_1_2853706_f	0	2863846	1	2
1	KG_1_2854999_f	0	2865139	1	2
1	KG_1_2856684_f	0	2866824	1	2
1	snp_rs2842933_1wa0_f	0	2867961	1	2
1	KG_1_2858778_r	0	2868918	1	2
1	KG_1_2859883_f	0	2870023	1	2
1	snp_rs2606418_0w_f	0	2870850	2	1
1	b36_1_2868167_f	0	2878307	2	1
1	b36_1_2872513_f	0	2882653	2	1
1	b36_1_2876326_f	0	2886466	1	2
1	b36_1_2885725_f	0	2895865	1	2
1	KG_1_2886145_r	0	2896285	1	2
1	KG_1_2889348_f	0	2899488	2	1
1	KG_1_2889475_f	0	2899615	1	2
1	KG_1_2892180_r	0	2902320	1	2
1	b36_1_2895037_r	0	2905177	1	2
1	b36_1_2898248_f	0	2908388	1	2
1	KG_1_2898606_r	0	2908746	1	2
1	KG_1_2900185_r	0	2910325	1	2
1	KG_1_2907382_r	0	2917522	1	2
1	KG_1_2909107_f	0	2919247	1	2
1	KG_1_2912430_f	0	2922570	1	2
1	KG_1_2915593_r	0	2925733	1	2
1	b36_1_2921187_f	0	2931327	2	1
1	b36_1_2926675_r	0	2936815	1	2
1	KG_1_2928747_r	0	2938887	1	2
1	b36_1_2928849_r	0	2938989	1	2
1	KG_1_2933258_r	0	2943398	1	2
1	KG_1_2934390_f	0	2944530	1	2
1	KG_1_2937264_f	0	2947404	1	2
1	KG_1_2937526_r	0	2947666	1	2
1	KG_1_2938601_r	0	2948741	1	2
1	KG_1_2943983_r	0	2954123	2	1
1	snp_rs2993510_0w_r	0	2956666	1	2
1	snp_rs12409277_0w_r	0	2957600	2	1
1	KG_1_2952034_r	0	2962174	1	2
1	KG_1_2960300_r	0	2970440	2	1
1	b36_1_2960324_r	0	2970464	2	1
1	b36_1_2962384_r	0	2972524	2	1
1	b36_1_2964602_r	0	2974742	2	1
1	KG_1_2971422_r	0	2981562	1	2
1	KG_1_2985309_r	0	2995449	1	2
1	b36_1_2990784_f	0	3000924	2	1
1	SNP5522_r	0	3001201	1	2
1	KG_1_2991708_f	0	3001848	1	2
1	b36_1_2994217_r	0	3004357	2	1
1	KG_1_2996175_r	0	3006315	2	1
1	KG_1_2996487_r	0	3006627	1	2
1	KG_1_3000187_r	0	3010327	2	1
1	b36_1_3004553_r	0	3014693	2	1
1	KG_1_3008498_f	0	3018638	1	2
1	KG_1_3009380_r	0	3019520	1	2
1	b36_1_3010106_r	0	3020246	1	2
1	KG_1_3013778_f	0	3023918	1	2
1	KG_1_3015145_f	0	3025285	1	2
1	b36_1_3017201_f	0	3027341	1	2
1	KG_1_3022746_r	0	3032886	1	2
1	KG_1_3028483_f	0	3038623	1	2
1	KG_1_3029012_r	0	3039152	2	1
1	KG_1_3035613_f	0	3045753	2	1
1	KG_1_3037323_r	0	3047463	1	2
1	KG_1_3037602_f	0	3047742	1	2
1	KG_1_3046775_f	0	3056915	1	2
1	b36_1_3048230_f	0	3058370	1	2
1	KG_1_3063093_r	0	3073233	1	2
1	b36_1_3064166_r	0	3074306	1	2
1	KG_1_3066717_r	0	3076857	1	2
1	KG_1_3067612_r	0	3077752	1	2
1	KG_1_3070358_f	0	3080498	1	2
1	b36_1_3070715_f	0	3080855	2	1
1	KG_1_3073001_r	0	3083141	1	2
1	KG_1_3075520_r	0	3085660	2	1
1	KG_1_3079400_f	0	3089540	2	1
1	KG_1_3086338_r	0	3096478	1	2
1	KG_1_3086911_f	0	3097051	1	2
1	KG_1_3089495_f	0	3099635	1	2
1	b36_1_3090687_r	0	3100827	2	1
1	b36_1_3091622_r	0	3101762	1	2
1	KG_1_3093065_f	0	3103205	1	2
1	b36_1_3094490_r	0	3104630	1	2
1	KG_1_3096557_r	0	3106697	1	2
1	KG_1_3098170_f	0	3108310	1	2
1	b36_1_3099011_r	0	3109151	1	2
1	b36_1_3100110_r	0	3110250	1	2
1	KG_1_3101207_r	0	3111347	2	1
1	b36_1_3104812_r	0	3114952	1	2
1	KG_1_3107715_f	0	3117855	1	2
1	KG_1_3111751_r	0	3121891	2	1
1	KG_1_3112498_r	0	3122638	2	1
1	KG_1_3121298_r	0	3131438	1	2
1	b36_1_3124191_f	0	3134331	1	2
1	KG_1_3124286_r	0	3134426	1	2
1	b36_1_3127059_r	0	3137199	1	2
1	b36_1_3127535_f	0	3137675	1	2
1	b36_1_3127559_r	0	3137699	1	2
1	b36_1_3127996_r	0	3138136	2	1
1	b36_1_3130850_r	0	3140990	1	2
1	b36_1_3131027_r	0	3141167	1	2
1	KG_1_3133175_f	0	3143315	1	2
1	KG_1_3136418_r	0	3146558	2	1
1	KG_1_3137453_f	0	3147593	2	1
1	KG_1_3140608_f	0	3150748	1	2
1	b36_1_3140941_f	0	3151081	2	1
1	b36_1_3147474_f	0	3157614	1	2
1	KG_1_3148811_f	0	3158951	1	2
1	KG_1_3153222_f	0	3163362	2	1
1	KG_1_3155395_f	0	3165535	2	1
1	KG_1_3155583_r	0	3165723	1	2
1	KG_1_3157504_f	0	3167644	1	2
1	snp_rs10797386_0w_r	0	3168280	1	2
1	KG_1_3158322_f	0	3168462	1	2
1	snp_rs17398063_0w_r	0	3172702	1	2
1	KG_1_3162826_r	0	3172966	1	2
1	KG_1_3164718_r	0	3174858	2	1
1	KG_1_3165973_r	0	3176113	2	1
1	KG_1_3167481_r	0	3177621	1	2
1	KG_1_3170614_f	0	3180754	1	2
1	b36_1_3171782_f	0	3181922	1	2
1	KG_1_3175699_f	0	3185839	1	2
1	b36_1_3181769_r	0	3191909	2	1
1	b36_1_3182302_f	0	3192442	1	2
1	KG_1_3187172_r	0	3197312	1	2
1	KG_1_3187941_f	0	3198081	2	1
1	KG_1_3188883_r	0	3199023	1	2
1	b36_1_3189077_f	0	3199217	1	2
1	KG_1_3192051_f	0	3202191	1	2
1	KG_1_3193262_f	0	3203402	1	2
1	b36_1_3199086_f	0	3209226	1	2
1	b36_1_3199491_r	0	3209631	1	2
1	b36_1_3199627_f	0	3209767	2	1
1	b36_1_3200260_f	0	3210400	1	2
1	KG_1_3201029_r	0	3211169	1	2
1	KG_1_3203328_r	0	3213468	2	1
1	KG_1_3203523_f	0	3213663	1	2
1	KG_1_3205291_r	0	3215431	2	1
1	KG_1_3205492_r	0	3215632	2	1
1	KG_1_3209395_r	0	3219535	1	2
1	b36_1_3209810_r	0	3219950	1	2
1	KG_1_3210275_f	0	3220415	1	2
1	KG_1_3211924_f	0	3222064	2	1
1	b36_1_3213393_r	0	3223533	1	2
1	SNP6165_r	0	3225651	1	2
1	b36_1_3216693_f	0	3226833	2	1
1	KG_1_3218514_r	0	3228654	2	1
1	b36_1_3219118_r	0	3229258	2	1
1	b36_1_3220337_r	0	3230477	1	2
1	b36_1_3221384_f	0	3231524	1	2
1	KG_1_3223649_f	0	3233789	2	1
1	KG_1_3223690_f	0	3233830	1	2
1	KG_1_3225653_r	0	3235793	1	2
1	KG_1_3226529_f	0	3236669	1	2
1	KG_1_3234018_f	0	3244158	1	2
1	KG_1_3236893_f	0	3247033	1	2
1	KG_1_3237249_r	0	3247389	1	2
1	KG_1_3238446_f	0	3248586	1	2
1	KG_1_3240870_r	0	3251010	2	1
1	b36_1_3241835_r	0	3251975	1	2
1	b36_1_3245399_r	0	3255539	1	2
1	KG_1_3248394_f	0	3258534	2	1
1	KG_1_3249247_r	0	3259387	1	2
1	KG_1_3249687_r	0	3259827	1	2
1	b36_1_3251785_f	0	3261925	1	2
1	KG_1_3252871_f	0	3263011	2	1
1	b36_1_3254050_f	0	3264190	1	2
1	KG_1_3261829_f	0	3271969	1	2
1	KG_1_3262553_r	0	3272693	1	2
1	KG_1_3262685_f	0	3272825	2	1
1	KG_1_3269283_r	0	3279423	2	1
1	KG_1_3273289_r	0	3283429	1	2
1	b36_1_3273388_f	0	3283528	1	2
1	KG_1_3274082_r	0	3284222	1	2
1	b36_1_3275010_r	0	3285150	1	2
1	KG_1_3279951_r	0	3290091	2	1
1	b36_1_3282844_r	0	3292984	1	2
1	b36_1_3287246_r	0	3297386	1	2
1	b36_1_3289981_r	0	3300121	2	1
1	b36_1_3294876_f	0	3305016	1	2
1	KG_1_3295598_r	0	3305738	1	2
1	KG_1_3295820_r	0	3305960	1	2
1	KG_1_3296715_f	0	3306855	1	2
1	b36_1_3301223_f	0	3311363	1	2
1	b36_1_3302774_f	0	3312914	2	1
1	KG_1_3303503_r	0	3313643	1	2
1	KG_1_3303891_f	0	3314031	1	2
1	b36_1_3304206_r	0	3314346	1	2
1	KG_1_3305176_f	0	3315316	1	2
1	KG_1_3305499_r	0	3315639	1	2
1	KG_1_3306053_f	0	3316193	1	2
1	KG_1_3308702_r	0	3318842	1	2
1	b36_1_3310336_r	0	3320476	1	2
1	KG_1_3314103_r	0	3324243	1	2
1	KG_1_3314527_f	0	3324667	2	1
1	b36_1_3314897_f	0	3325037	1	2
1	KG_1_3316048_f	0	3326188	2	1
1	KG_1_3317731_r	0	3327871	2	1
1	b36_1_3318519_r	0	3328659	1	2
1	KG_1_3320744_f	0	3330884	1	2
1	KG_1_3325259_f	0	3335399	1	2
1	b36_1_3332664_f	0	3342804	1	2
1	KG_1_3339241_f	0	3349381	1	2
1	KG_1_3340981_r	0	3351121	1	2
1	KG_1_3346388_r	0	3356528	1	2
1	KG_1_3348848_r	0	3358988	1	2
1	KG_1_3350251_f	0	3360391	2	1
1	KG_1_3350654_r	0	3360794	2	1
1	snp_rs867814_0w_f	0	3362256	2	1
1	KG_1_3352667_f	0	3362807	2	1
1	KG_1_3354347_r	0	3364487	1	2
1	KG_1_3354380_r	0	3364520	2	1
1	KG_1_3361815_r	0	3371955	1	2
1	KG_1_3365632_f	0	3375772	1	2
1	KG_1_3366265_f	0	3376405	1	2
1	KG_1_3366983_f	0	3377123	1	2
1	b36_1_3367203_r	0	3377343	1	2
1	KG_1_3378211_f	0	3388351	2	1
1	KG_1_3379031_r	0	3389171	2	1
1	b36_1_3379133_f	0	3389273	2	1
1	b36_1_3379587_r	0	3389727	1	2
1	KG_1_3381109_f	0	3391249	2	1
1	KG_1_3389721_r	0	3399861	1	2
1	KG_1_3391039_r	0	3401179	1	2
1	b36_1_3394087_r	0	3404227	2	1
1	KG_1_3396384_f	0	3406524	1	2
1	b36_1_3396867_r	0	3407007	2	1
1	KG_1_3397420_r	0	3407560	1	2
1	KG_1_3401971_f	0	3412111	1	2
1	KG_1_3414058_f	0	3424198	1	2
1	KG_1_3414368_r	0	3424508	1	2
1	KG_1_3424565_r	0	3434705	1	2
1	KG_1_3426740_r	0	3436880	1	2
1	KG_1_3431007_f	0	3441147	2	1
1	b36_1_3431124_r	0	3441264	1	2
1	KG_1_3438669_f	0	3448809	1	2
1	KG_1_3456755_r	0	3466895	1	2
1	KG_1_3458276_r	0	3468416	1	2
1	KG_1_3461151_r	0	3471291	1	2
1	KG_1_3462712_r	0	3472852	1	2
1	b36_1_3463205_f	0	3473345	1	2
1	KG_1_3464283_f	0	3474423	1	2
1	KG_1_3464728_r	0	3474868	1	2
1	KG_1_3466836_f	0	3476976	1	2
1	KG_1_3470575_f	0	3480715	1	2
1	b36_1_3472194_r	0	3482334	1	2
1	b36_1_3472255_r	0	3482395	1	2
1	b36_1_3472385_r	0	3482525	1	2
1	KG_1_3472713_r	0	3482853	1	2
1	KG_1_3475833_r	0	3485973	1	2
1	b36_1_3480967_r	0	3491107	2	1
1	KG_1_3486746_f	0	3496886	1	2
1	KG_1_3489010_r	0	3499150	1	2
1	KG_1_3490697_f	0	3500837	1	2
1	KG_1_3495614_f	0	3505754	1	2
1	KG_1_3496605_f	0	3506745	1	2
1	b36_1_3500493_f	0	3510633	1	2
1	SNP6891_f	0	3512539	1	2
1	KG_1_3504911_r	0	3515051	2	1
1	KG_1_3508084_f	0	3518224	1	2
1	KG_1_3509360_r	0	3519500	1	2
1	KG_1_3511338_r	0	3521478	1	2
1	KG_1_3513440_r	0	3523580	2	1
1	KG_1_3516264_r	0	3526404	1	2
1	KG_1_3525538_f	0	3535678	2	1
1	b36_1_3528361_r	0	3538501	2	1
1	KG_1_3530900_f	0	3541040	2	1
1	KG_1_3535311_f	0	3545451	1	2
1	b36_1_3535472_f	0	3545612	2	1
1	b36_1_3536632_f	0	3546772	1	2
1	b36_1_3538692_f	0	3548832	1	2
1	KG_1_3541521_f	0	3551661	1	2
1	KG_1_3543215_f	0	3553355	1	2
1	KG_1_3545532_r	0	3555672	1	2
1	KG_1_3549420_r	0	3559560	1	2
1	KG_1_3549761_f	0	3559901	1	2
1	KG_1_3551292_f	0	3561432	1	2
1	KG_1_3551389_f	0	3561529	1	2
1	KG_1_3553288_r	0	3563428	1	2
1	KG_1_3553464_r	0	3563604	1	2
1	KG_1_3555050_r	0	3565190	1	2
1	KG_1_3555694_f	0	3565834	1	2
1	KG_1_3560743_f	0	3570883	1	2
1	KG_1_3560797_f	0	3570937	1	2
1	b36_1_3562634_r	0	3572774	2	1
1	KG_1_3563560_r	0	3573700	1	2
1	b36_1_3566057_f	0	3576197	2	1
1	KG_1_3571463_r	0	3581603	1	2
1	KG_1_3571661_f	0	3581801	1	2
1	b36_1_3574901_f	0	3585041	2	1
1	KG_1_3575442_r	0	3585582	1	2
1	KG_1_3578399_f	0	3588539	2	1
1	KG_1_3580093_f	0	3590233	1	2
1	b36_1_3586877_f	0	3597017	1	2
1	KG_1_3587436_f	0	3597576	1	2
1	KG_1_3588029_f	0	3598169	1	2
1	KG_1_3588197_f	0	3598337	1	2
1	KG_1_3589453_r	0	3599593	2	1
1	b36_1_3591800_r	0	3601940	1	2
1	KG_1_3592200_f	0	3602340	1	2
1	KG_1_3592604_f	0	3602744	1	2
1	KG_1_3592896_f	0	3603036	2	1
1	KG_1_3593357_r	0	3603497	1	2
1	KG_1_3594811_r	0	3604951	2	1
1	b36_1_3594957_r	0	3605097	2	1
1	KG_1_3595368_r	0	3605508	1	2
1	KG_1_3598905_r	0	3609045	1	2
1	KG_1_3603630_r	0	3613770	1	2
1	KG_1_3603680_r	0	3613820	2	1
1	KG_1_3606509_r	0	3616649	1	2
1	b36_1_3620336_f	0	3630476	1	2
1	b36_1_3628534_r	0	3638674	2	1
1	b36_1_3633541_r	0	3643681	1	2
1	KG_1_3634151_f	0	3644291	1	2
1	KG_1_3634166_r	0	3644306	1	2
1	KG_1_3634209_f	0	3644349	1	2
1	KG_1_3634665_f	0	3644805	1	2
1	KG_1_3635849_f	0	3645989	1	2
1	b36_1_3638205_r	0	3648345	1	2
1	b36_1_3640986_r	0	3651126	1	2
1	KG_1_3642398_r	0	3652538	1	2
1	b36_1_3644455_f	0	3654595	1	2
1	b36_1_3644607_f	0	3654747	1	2
1	KG_1_3645558_f	0	3655698	1	2
1	KG_1_3645678_f	0	3655818	1	2
1	KG_1_3647330_f	0	3657470	1	2
1	KG_1_3648630_f	0	3658770	2	1
1	KG_1_3651109_f	0	3661249	2	1
1	b36_1_3652705_f	0	3662845	2	1
1	b36_1_3659065_r	0	3669205	2	1
1	KG_1_3665819_f	0	3675959	2	1
1	b36_1_3667793_r	0	3677933	1	2
1	KG_1_3668091_r	0	3678231	2	1
1	snp_rs1181877_0w_r	0	3680729	2	1
1	b36_1_3671541_f	0	3681681	1	2
1	b36_1_3674045_r	0	3684185	1	2
1	KG_1_3680299_r	0	3690439	1	2
1	b36_1_3686396_r	0	3696536	2	1
1	b36_1_3690076_f	0	3700216	1	2
1	b36_1_3699272_f	0	3709412	1	2
1	KG_1_3729242_f	0	3739382	1	2
1	b36_1_3731845_f	0	3741985	2	1
1	snp_rs9424310_0w_r	0	3744084	2	1
1	KG_1_3734875_f	0	3745015	2	1
1	snp_rs6659702_0w_r	0	3745193	1	2
1	KG_1_3735331_f	0	3745471	1	2
1	snp_rs2275832_0w_f	0	3745787	1	2
1	snp_rs2275831_1wa0_r	0	3745924	1	2
1	snp_rs17403773_0w_r	0	3746710	1	2
1	b36_1_3753024_r	0	3763164	1	2
1	KG_1_3756447_f	0	3766587	1	2
1	KG_1_3757127_f	0	3767267	1	2
1	SNP7645_f	0	3767996	1	2
1	KG_1_3760596_r	0	3770736	2	1
1	KG_1_3760660_r	0	3770800	2	1
1	KG_1_3761229_r	0	3771369	2	1
1	KG_1_3765882_r	0	3776022	2	1
1	snp_rs12741965_0w_f	0	3781830	1	2
1	KG_1_3777047_r	0	3787187	1	2
1	KG_1_3777099_f	0	3787239	1	2
1	KG_1_3777386_r	0	3787526	1	2
1	KG_1_3778359_f	0	3788499	1	2
1	KG_1_3778387_f	0	3788527	1	2
1	KG_1_3779674_r	0	3789814	2	1
1	KG_1_3782170_r	0	3792310	1	2
1	KG_1_3782517_r	0	3792657	1	2
1	KG_1_3784330_r	0	3794470	2	1
1	KG_1_3785324_f	0	3795464	2	1
1	KG_1_3785794_f	0	3795934	2	1
1	KG_1_3786402_r	0	3796542	1	2
1	KG_1_3786616_f	0	3796756	1	2
1	b36_1_3787855_f	0	3797995	1	2
1	KG_1_3792670_f	0	3802810	1	2
1	KG_1_3794403_r	0	3804543	2	1
1	snp_rs10797351_1wa1_r	0	3806335	1	2
1	KG_1_3796264_f	0	3806404	2	1
1	KG_1_3797609_f	0	3807749	1	2
1	snp_rs11807227_0w_r	0	3809423	1	2
1	KG_1_3799380_r	0	3809520	1	2
1	b36_1_3804602_f	0	3814742	1	2
1	KG_1_3806810_f	0	3816950	1	2
1	b36_1_3807258_f	0	3817398	1	2
1	KG_1_3807959_r	0	3818099	2	1
1	KG_1_3809184_r	0	3819324	1	2
1	KG_1_3810068_r	0	3820208	1	2
1	b36_1_3811642_r	0	3821782	1	2
1	KG_1_3813664_r	0	3823804	1	2
1	KG_1_3821416_f	0	3831556	1	2
1	KG_1_3825863_f	0	3836003	1	2
1	KG_1_3826169_r	0	3836309	1	2
1	b36_1_3828591_r	0	3838731	1	2
1	KG_1_3830505_r	0	3840645	2	1
1	KG_1_3895766_f	0	3995906	2	1
1	KG_1_3898291_f	0	3998431	1	2
1	KG_1_3898768_r	0	3998908	1	2
1	KG_1_3898802_r	0	3998942	2	1
1	KG_1_3901195_f	0	4001335	1	2
1	KG_1_3902460_f	0	4002600	2	1
1	snp_rs10915568_0w_r	0	4002958	1	2
1	KG_1_3904551_r	0	4004691	1	2
1	KG_1_3906044_r	0	4006184	1	2
1	KG_1_3906648_f	0	4006788	2	1
1	KG_1_3908529_f	0	4008669	1	2
1	KG_1_3909344_r	0	4009484	2	1
1	KG_1_3909642_r	0	4009782	1	2
1	hmrs4654482_f	0	4010743	2	1
1	b36_1_3911499_r	0	4011639	1	2
1	KG_1_3911605_r	0	4011745	1	2
1	KG_1_3912722_r	0	4012862	1	2
1	KG_1_3913321_f	0	4013461	1	2
1	snp_rs12096512_0w_r	0	4013749	2	1
1	KG_1_3913847_f	0	4013987	1	2
1	snp_rs10915433_0w_f	0	4014091	2	1
1	b36_1_3914603_f	0	4014743	1	2
1	b36_1_3915242_r	0	4015382	2	1
1	KG_1_3915821_r	0	4015961	2	1
1	b36_1_3916997_f	0	4017137	1	2
1	KG_1_3921379_r	0	4021519	1	2
1	KG_1_3924311_f	0	4024451	1	2
1	snp_rs12031275_0w_f	0	4026068	1	2
1	KG_1_3927041_f	0	4027181	2	1
1	KG_1_3928714_r	0	4028854	2	1
1	KG_1_3930059_f	0	4030199	2	1
1	KG_1_3930122_f	0	4030262	1	2
1	b36_1_3930886_f	0	4031026	1	2
1	KG_1_3932622_f	0	4032762	1	2
1	b36_1_3933919_r	0	4034059	2	1
1	KG_1_3938421_f	0	4038561	1	2
1	KG_1_3938975_r	0	4039115	2	1
1	snp_rs4654428_0w_f	0	4039145	2	1
1	KG_1_3939109_r	0	4039249	1	2
1	snp_rs12758410_0w_f	0	4039440	1	2
1	KG_1_3946489_f	0	4046629	1	2
1	KG_1_3946997_r	0	4047137	1	2
1	KG_1_3947137_f	0	4047277	1	2
1	KG_1_3948282_f	0	4048422	1	2
1	KG_1_3953199_f	0	4053339	1	2
1	KG_1_3956216_f	0	4056356	2	1
1	KG_1_3961548_r	0	4061688	1	2
1	b36_1_3962703_r	0	4062843	1	2
1	b36_1_3964892_f	0	4065032	2	1
1	snp_rs6675979_0w_r	0	4068052	2	1
1	snp_rs12027284_0w_f	0	4069148	1	2
1	KG_1_3971295_f	0	4071435	1	2
1	snp_rs4654599_0w_r	0	4077593	2	1
1	KG_1_3977536_f	0	4077676	1	2
1	KG_1_3980208_f	0	4080348	1	2
1	snp_rs10915600_0w_r	0	4082105	2	1
1	KG_1_3986189_f	0	4086329	1	2
1	KG_1_3988017_r	0	4088157	2	1
1	KG_1_3992298_f	0	4092438	1	2
1	snp_rs4328052_1wa1_f	0	4092563	1	2
1	KG_1_3993123_r	0	4093263	1	2
1	hmrs12036953_f	0	4104757	2	1
1	KG_1_4007730_f	0	4107870	1	2
1	KG_1_4008063_f	0	4108203	1	2
1	KG_1_4008621_f	0	4108761	1	2
1	KG_1_4009259_f	0	4109399	1	2
1	b36_1_4011047_r	0	4111187	1	2
1	KG_1_4012610_r	0	4112750	1	2
1	b36_1_4012956_f	0	4113096	1	2
1	KG_1_4014761_r	0	4114901	1	2
1	KG_1_4014801_f	0	4114941	1	2
1	b36_1_4015504_r	0	4115644	1	2
1	b36_1_4019282_r	0	4119422	1	2
1	b36_1_4020758_r	0	4120898	1	2
1	b36_1_4022324_r	0	4122464	1	2
1	KG_1_4024077_r	0	4124217	1	2
1	KG_1_4028014_r	0	4128154	2	1
1	b36_1_4028230_f	0	4128370	1	2
1	KG_1_4029745_f	0	4129885	1	2
1	KG_1_4030864_f	0	4131004	2	1
1	snp_rs12021796_0w_r	0	4133241	2	1
1	KG_1_4036829_r	0	4136969	1	2
1	KG_1_4042253_f	0	4142393	2	1
1	b36_1_4045475_r	0	4145615	2	1
1	snp_rs10915422_0w_f	0	4145875	1	2
1	KG_1_4048668_f	0	4148808	2	1
1	KG_1_4049883_r	0	4150023	1	2
1	snp_rs4481820_0w_r	0	4152928	1	2
1	b36_1_4052947_r	0	4153087	2	1
1	KG_1_4055701_f	0	4155841	1	2
1	KG_1_4055875_r	0	4156015	2	1
1	KG_1_4057031_f	0	4157171	1	2
1	snp_rs10915428_0w_r	0	4158955	1	2
1	snp_rs7523426_0w_f	0	4160904	1	2
1	KG_1_4065883_r	0	4166023	1	2
1	snp_rs10799201_0w_r	0	4168653	2	1
1	KG_1_4069939_f	0	4170079	1	2
1	b36_1_4070109_f	0	4170249	1	2
1	b36_1_4080702_r	0	4180842	1	2
1	b36_1_4082645_r	0	4182785	2	1
1	snp_rs10915437_0w_r	0	4183006	2	1
1	snp_rs6426389_0w_r	0	4186309	1	2
1	snp_rs12083774_0w_f	0	4187494	1	2
1	KG_1_4092508_r	0	4192648	1	2
1	snp_rs4408122_1wa0_f	0	4197418	1	2
1	b36_1_4100029_f	0	4200169	1	2
1	KG_1_4100254_r	0	4200394	1	2
1	KG_1_4100435_r	0	4200575	1	2
1	KG_1_4102191_f	0	4202331	1	2
1	snp_rs12117021_0w_f	0	4205670	1	2
1	b36_1_4106148_r	0	4206288	2	1
1	KG_1_4109233_f	0	4209373	1	2
1	b36_1_4116025_f	0	4216165	1	2
1	b36_1_4116722_f	0	4216862	1	2
1	KG_1_4118004_f	0	4218144	1	2
1	KG_1_4118337_r	0	4218477	1	2
1	b36_1_4121459_f	0	4221599	2	1
1	KG_1_4122544_f	0	4222684	1	2
1	KG_1_4123419_f	0	4223559	1	2
1	KG_1_4124947_f	0	4225087	1	2
1	KG_1_4126641_r	0	4226781	1	2
1	b36_1_4127073_r	0	4227213	1	2
1	b36_1_4127494_r	0	4227634	1	2
1	KG_1_4129146_f	0	4229286	2	1
1	b36_1_4131617_f	0	4231757	2	1
1	KG_1_4132021_f	0	4232161	1	2
1	b36_1_4132555_f	0	4232695	1	2
1	b36_1_4133670_f	0	4233810	2	1
1	b36_1_4134652_f	0	4234792	1	2
1	KG_1_4135334_r	0	4235474	2	1
1	b36_1_4138888_r	0	4239028	1	2
1	KG_1_4140287_r	0	4240427	1	2
1	snp_rs35392680_0w_f	0	4251398	1	2
1	snp_rs6679104_0w_r	0	4253812	1	2
1	snp_rs4654510_0w_f	0	4263063	1	2
1	snp_rs6687268_0w_r	0	4263677	1	2
1	snp_rs4654511_0w_f	0	4263983	2	1
1	KG_1_4165751_f	0	4265891	1	2
1	snp_rs4130091_0w_f	0	4268870	1	2
1	snp_rs34681506_0w_f	0	4268960	2	1
1	snp_rs12022636_0w_f	0	4271526	1	2
1	snp_rs7554028_0w_f	0	4272130	1	2
1	snp_rs10737404_0w_f	0	4273962	1	2
1	KG_1_4175398_r	0	4275538	1	2
1	snp_rs10799216_0w_f	0	4281160	1	2
1	b36_1_4182860_f	0	4283000	1	2
1	snp_rs7528938_0w_r	0	4284919	2	1
1	KG_1_4188265_f	0	4288405	1	2
1	snp_rs10915480_0w_f	0	4288803	2	1
1	snp_rs7541544_0w_f	0	4291842	1	2
1	snp_rs7534558_0w_f	0	4292038	1	2
1	snp_rs10158644_0w_f	0	4292799	1	2
1	snp_rs12071761_0w_f	0	4293892	1	2
1	snp_rs4512614_0w_f	0	4294000	2	1
1	snp_rs7517989_0w_f	0	4299727	1	2
1	snp_rs7540505_0w_r	0	4301512	2	1
1	snp_rs12078298_0w_r	0	4309034	2	1
1	snp_rs6679489_0w_f	0	4309953	2	1
1	snp_rs4654519_0w_f	0	4311435	2	1
1	snp_rs1908490_0w_f	0	4312205	1	2
1	snp_rs16841022_0w_r	0	4314177	1	2
1	snp_rs966321_0w_r	0	4315204	1	2
1	b36_1_4215289_f	0	4315429	2	1
1	snp_rs12691488_0w_r	0	4315548	1	2
1	KG_1_4216476_f	0	4316616	1	2
1	KG_1_4216477_r	0	4316617	1	2
1	snp_rs964715_0w_f	0	4316784	1	2
1	snp_rs11583756_0w_f	0	4319050	1	2
1	KG_1_4219724_f	0	4319864	2	1
1	b36_1_4221946_r	0	4322086	1	2
1	snp_rs7526339_0w_f	0	4323133	1	2
1	KG_1_4225376_r	0	4325516	2	1
1	snp_rs9286982_0w_r	0	4325589	1	2
1	snp_rs2411738_0w_r	0	4326368	1	2
1	KG_1_4226910_f	0	4327050	1	2
1	KG_1_4227394_f	0	4327534	2	1
1	snp_rs2101576_0w_f	0	4327635	1	2
1	snp_rs16838501_0w_35CT_r	0	4328952	1	2
1	snp_rs6677984_0w_r	0	4330287	1	2
1	snp_rs10737408_0w_f	0	4333668	1	2
1	KG_1_4235898_f	0	4336038	1	2
1	KG_1_4236083_f	0	4336223	1	2
1	KG_1_4236215_r	0	4336355	1	2
1	KG_1_4239490_f	0	4339630	1	2
1	KG_1_4239796_r	0	4339936	1	2
1	KG_1_4240287_r	0	4340427	2	1
1	snp_rs17407901_0w_f	0	4341517	1	2
1	snp_rs1495244_0w_r	0	4342604	2	1
1	KG_1_4244376_f	0	4344516	1	2
1	KG_1_4245874_f	0	4346014	1	2
1	KG_1_4246389_f	0	4346529	2	1
1	KG_1_4250940_r	0	4351080	1	2
1	snp_rs16838561_0w_f	0	4352710	1	2
1	snp_rs2029490_0w_f	0	4355593	1	2
1	KG_1_4257306_f	0	4357446	1	2
1	KG_1_4257868_r	0	4358008	1	2
1	snp_rs12562995_0w_f	0	4359166	1	2
1	KG_1_4262045_r	0	4362185	1	2
1	KG_1_4263709_f	0	4363849	1	2
1	b36_1_4264086_r	0	4364226	2	1
1	KG_1_4268174_f	0	4368314	1	2
1	KG_1_4268576_f	0	4368716	1	2
1	snp_rs351619_0w_r	0	4368819	2	1
1	snp_rs351618_0w_f	0	4368942	1	2
1	snp_rs1495239_0w_f	0	4370074	1	2
1	snp_rs351615_0w_f	0	4370385	2	1
1	snp_rs351614_0w_f	0	4371863	1	2
1	KG_1_4272913_r	0	4373053	2	1
1	snp_rs3912751_0w_r	0	4376816	1	2
1	snp_rs12408012_0w_r	0	4379687	1	2
1	b36_1_4283916_r	0	4384056	1	2
1	snp_rs351608_0w_r	0	4384773	2	1
1	KG_1_4284715_f	0	4384855	2	1
1	b36_1_4285039_f	0	4385179	1	2
1	KG_1_4289862_f	0	4390002	2	1
1	hmrs501284_f	0	4390211	1	2
1	KG_1_4294897_f	0	4395037	1	2
1	KG_1_4296060_f	0	4396200	1	2
1	snp_rs588224_0w_f	0	4397736	2	1
1	KG_1_4297767_f	0	4397907	1	2
1	b36_1_4298856_f	0	4398996	1	2
1	snp_rs1108771_0w_r	0	4400538	1	2
1	snp_rs488256_0w_f	0	4401563	1	2
1	snp_rs903539_0w_r	0	4401778	1	2
1	snp_rs672850_0w_f	0	4404077	1	2
1	b36_1_4315746_f	0	4415886	1	2
1	snp_rs349394_0w_r	0	4419454	1	2
1	snp_rs17410050_0w_f	0	4419997	1	2
1	KG_1_4320148_r	0	4420288	1	2
1	snp_rs16838812_0w_f	0	4424115	2	1
1	snp_rs12404603_1wa0_f	0	4425876	1	2
1	snp_rs349387_0w_f	0	4426418	1	2
1	snp_rs572439_0w_f	0	4431264	1	2
1	snp_rs661536_1wa1_r	0	4434974	1	2
1	KG_1_4335059_r	0	4435199	2	1
1	KG_1_4340967_f	0	4441107	1	2
1	KG_1_4345344_f	0	4445484	2	1
1	snp_rs1109046_0w_f	0	4449129	2	1
1	KG_1_4353157_f	0	4453297	1	2
1	snp_rs349417_0w_r	0	4458068	2	1
1	KG_1_4359624_f	0	4459764	1	2
1	KG_1_4366802_f	0	4466942	1	2
1	snp_rs582909_0w_f	0	4467808	1	2
1	snp_rs733308_0w_f	0	4469868	2	1
1	b36_1_4371234_r	0	4471374	2	1
1	KG_1_4375479_f	0	4475619	1	2
1	snp_rs349410_0w_f	0	4478039	2	1
1	snp_rs12025904_0w_f	0	4483587	1	2
1	snp_rs6678792_0w_r	0	4489398	2	1
1	snp_rs1565452_0w_f	0	4493688	1	2
1	snp_rs7533212_0w_r	0	4495122	1	2
1	snp_rs1762813_0w_r	0	4496329	2	1
1	snp_rs16839008_0w_35CT_f	0	4498843	2	1
1	KG_1_4401874_f	0	4502014	2	1
1	snp_rs780575_0w_f	0	4502705	1	2
1	snp_rs780584_0w_r	0	4504332	1	2
1	b36_1_4404431_f	0	4504571	1	2
1	snp_rs780587_0w_r	0	4505966	1	2
1	KG_1_4406537_r	0	4506677	1	2
1	snp_rs2054270_0w_f	0	4509379	2	1
1	snp_rs705685_0w_f	0	4510840	1	2
1	KG_1_4411255_f	0	4511395	1	2
1	KG_1_4413949_r	0	4514089	2	1
1	snp_rs619705_0w_r	0	4521752	1	2
1	KG_1_4422953_f	0	4523093	1	2
1	KG_1_4423184_f	0	4523324	1	2
1	b36_1_4423217_f	0	4523357	2	1
1	KG_1_4423810_r	0	4523950	1	2
1	KG_1_4423978_r	0	4524118	2	1
1	KG_1_4426141_f	0	4526281	2	1
1	KG_1_4426323_r	0	4526463	1	2
1	KG_1_4432240_f	0	4532380	1	2
1	KG_1_4434944_r	0	4535084	1	2
1	snp_rs7541288_0w_f	0	4535148	1	2
1	KG_1_4438833_f	0	4538973	2	1
1	b36_1_4440655_r	0	4540795	1	2
1	KG_1_4443589_f	0	4543729	1	2
1	b36_1_4444038_r	0	4544178	2	1
1	KG_1_4444323_f	0	4544463	1	2
1	KG_1_4448038_f	0	4548178	1	2
1	KG_1_4449190_f	0	4549330	1	2
1	snp_rs780606_0w_r	0	4549402	1	2
1	snp_rs780609_0w_r	0	4551334	1	2
1	KG_1_4452342_r	0	4552482	1	2
1	snp_rs4654547_0w_f	0	4555847	1	2
1	snp_rs239769_0w_r	0	4556323	2	1
1	KG_1_4456753_f	0	4556893	1	2
1	snp_rs12124807_0w_r	0	4557710	2	1
1	snp_rs10915548_0w_r	0	4558792	1	2
1	snp_rs13374152_0w_r	0	4558972	1	2
1	KG_1_4462583_r	0	4562723	1	2
1	snp_rs4654440_0w_r	0	4566065	1	2
1	KG_1_4471838_r	0	4571978	1	2
1	snp_rs12134323_0w_r	0	4573363	2	1
1	KG_1_4473761_f	0	4573901	1	2
1	snp_rs1710421_0w_f	0	4573989	2	1
1	snp_rs6703696_0w_f	0	4578495	2	1
1	snp_rs16839198_0w_f	0	4578893	1	2
1	hmrs607850_r	0	4581623	2	1
1	b36_1_4481708_f	0	4581848	1	2
1	KG_1_4483343_f	0	4583483	1	2
1	KG_1_4484210_r	0	4584350	1	2
1	KG_1_4486712_r	0	4586852	1	2
1	SNP9863_r	0	4590350	1	2
1	snp_rs1515673_0w_f	0	4592382	1	2
1	KG_1_4492385_r	0	4592525	1	2
1	KG_1_4492619_f	0	4592759	1	2
1	snp_rs12080165_0w_r	0	4596700	1	2
1	snp_rs16838465_0w_f	0	4597942	1	2
1	snp_rs6677142_0w_f	0	4599685	1	2
1	snp_rs241216_0w_r	0	4604169	1	2
1	snp_rs12049268_0w_f	0	4604474	2	1
1	snp_rs6679141_0w_r	0	4608116	1	2
1	b36_1_4509525_r	0	4609665	2	1
1	snp_rs16839272_0w_f	0	4610733	2	1
1	snp_rs241248_0w_f	0	4611241	1	2
1	snp_rs241257_0w_f	0	4614822	1	2
1	snp_rs241261_0w_r	0	4616102	1	2
1	snp_rs10915560_0w_r	0	4620923	2	1
1	KG_1_4523749_r	0	4623889	1	2
1	KG_1_4524180_f	0	4624320	2	1
1	KG_1_4526992_r	0	4627132	2	1
1	snp_rs241277_0w_r	0	4629186	2	1
1	snp_rs980092_0w_f	0	4632560	1	2
1	b36_1_4533082_f	0	4633222	1	2
1	snp_rs6673089_0w_r	0	4633554	2	1
1	snp_rs1541318_0w_f	0	4634978	2	1
1	snp_rs1157688_0w_f	0	4636767	1	2
1	snp_rs1024139_0w_f	0	4640902	2	1
1	snp_rs241225_0w_f	0	4641742	2	1
1	snp_rs241223_0w_f	0	4642157	2	1
1	snp_rs2078573_0w_f	0	4643432	2	1
1	snp_rs2411778_0w_r	0	4644017	1	2
1	snp_rs588861_0w_r	0	4644207	2	1
1	snp_rs4654446_0w_r	0	4646572	1	2
1	snp_rs1515671_0w_r	0	4649179	1	2
1	KG_1_4551332_r	0	4651472	1	2
1	KG_1_4552584_f	0	4652724	1	2
1	b36_1_4556007_r	0	4656147	2	1
1	KG_1_4556911_r	0	4657051	1	2
1	KG_1_4563545_r	0	4663685	1	2
1	snp_rs164781_0w_r	0	4665232	1	2
1	snp_rs241243_0w_r	0	4665269	2	1
1	KG_1_4565329_f	0	4665469	2	1
1	b36_1_4568283_f	0	4668423	2	1
1	KG_1_4570347_r	0	4670487	1	2
1	KG_1_4575333_r	0	4675473	1	2
1	b36_1_4576947_f	0	4677087	1	2
1	KG_1_4577136_f	0	4677276	2	1
1	snp_rs7555011_0w_f	0	4678123	1	2
1	KG_1_4578197_f	0	4678337	1	2
1	b36_1_4581964_r	0	4682104	1	2
1	b36_1_4582582_f	0	4682722	2	1
1	b36_1_4582675_f	0	4682815	2	1
1	KG_1_4584706_f	0	4684846	2	1
1	b36_1_4585532_r	0	4685672	1	2
1	b36_1_4586071_f	0	4686211	1	2
1	KG_1_4587070_r	0	4687210	1	2
1	snp_rs4654577_0w_r	0	4691182	1	2
1	KG_1_4592385_r	0	4692525	1	2
1	KG_1_4596802_f	0	4696942	1	2
1	snp_rs2101195_0w_f	0	4697300	1	2
1	snp_rs12122716_0w_f	0	4698446	1	2
1	b36_1_4598419_r	0	4698559	1	2
1	snp_rs10915575_0w_f	0	4701258	2	1
1	KG_1_4602156_f	0	4702296	2	1
1	b36_1_4605791_r	0	4705931	1	2
1	snp_rs12741248_0w_f	0	4706317	1	2
1	KG_1_4609704_r	0	4709844	1	2
1	KG_1_4619316_r	0	4719456	1	2
1	KG_1_4620698_f	0	4720838	1	2
1	KG_1_4621285_f	0	4721425	1	2
1	KG_1_4623623_f	0	4723763	2	1
1	KG_1_4623641_r	0	4723781	2	1
1	snp_rs12083131_0w_f	0	4723818	1	2
1	KG_1_4623951_r	0	4724091	2	1
1	KG_1_4623994_f	0	4724134	2	1
1	b36_1_4624817_r	0	4724957	1	2
1	b36_1_4625356_f	0	4725496	1	2
1	KG_1_4625918_r	0	4726058	1	2
1	snp_rs6663166_0w_r	0	4727243	1	2
1	KG_1_4627718_r	0	4727858	1	2
1	hmrs12141394_f	0	4731117	2	1
1	KG_1_4632178_r	0	4732318	1	2
1	snp_rs1564667_0w_f	0	4732473	2	1
1	b36_1_4636316_r	0	4736456	1	2
1	snp_rs16839450_0w_f	0	4737531	1	2
1	snp_rs2071991_0w_r	0	4738355	2	1
1	KG_1_4638648_r	0	4738788	1	2
1	KG_1_4642567_f	0	4742707	1	2
1	snp_rs17344940_0w_f	0	4744206	1	2
1	b36_1_4644154_r	0	4744294	1	2
1	SNP10275_r	0	4746708	2	1
1	b36_1_4647126_f	0	4747266	1	2
1	KG_1_4655176_f	0	4755316	1	2
1	SNP10294_f	0	4755535	1	2
1	KG_1_4657058_f	0	4757198	1	2
1	KG_1_4657327_f	0	4757467	2	1
1	b36_1_4658299_r	0	4758439	1	2
1	KG_1_4662372_r	0	4762512	1	2
1	KG_1_4663202_f	0	4763342	1	2
1	b36_1_4663261_r	0	4763401	2	1
1	KG_1_4665815_r	0	4765955	2	1
1	b36_1_4669685_r	0	4769825	1	2
1	KG_1_4670628_f	0	4770768	1	2
1	KG_1_4673712_f	0	4773852	2	1
1	KG_1_4679148_f	0	4779288	2	1
1	b36_1_4680610_f	0	4780750	1	2
1	KG_1_4682961_r	0	4783101	1	2
1	snp_rs12566272_0w_f	0	4783142	1	2
1	b36_1_4683215_r	0	4783355	1	2
1	KG_1_4683326_f	0	4783466	2	1
1	KG_1_4686037_r	0	4786177	1	2
1	b36_1_4688746_r	0	4788886	1	2
1	KG_1_4689232_f	0	4789372	1	2
1	KG_1_4694725_r	0	4794865	1	2
1	KG_1_4696869_r	0	4797009	1	2
1	KG_1_4698970_r	0	4799110	1	2
1	KG_1_4699981_f	0	4800121	2	1
1	KG_1_4701516_f	0	4801656	1	2
1	snp_rs414176_0w_r	0	4805106	2	1
1	b36_1_4705294_r	0	4805434	1	2
1	snp_rs368808_0w_r	0	4806381	1	2
1	KG_1_4706733_r	0	4806873	1	2
1	b36_1_4708980_f	0	4809120	1	2
1	KG_1_4711461_r	0	4811601	1	2
1	KG_1_4713001_r	0	4813141	2	1
1	KG_1_4713815_r	0	4813955	2	1
1	b36_1_4713844_f	0	4813984	2	1
1	b36_1_4715337_f	0	4815477	2	1
1	snp_rs7537345_0w_f	0	4818363	1	2
1	KG_1_4719007_r	0	4819147	1	2
1	snp_rs9426481_0w_r	0	4821588	1	2
1	snp_rs2743978_0w_r	0	4823201	2	1
1	KG_1_4724792_r	0	4824932	1	2
1	KG_1_4725215_r	0	4825355	1	2
1	snp_rs2802716_0w_f	0	4826104	1	2
1	snp_rs17349250_0w_f	0	4826625	2	1
1	KG_1_4730967_f	0	4831107	1	2
1	b36_1_4731855_f	0	4831995	1	2
1	KG_1_4732463_f	0	4832603	2	1
1	b36_1_4734280_r	0	4834420	1	2
1	b36_1_4735753_f	0	4835893	1	2
1	KG_1_4737241_r	0	4837381	2	1
1	KG_1_4738420_r	0	4838560	1	2
1	b36_1_4744683_r	0	4844823	1	2
1	KG_1_4745128_r	0	4845268	2	1
1	snp_rs12133924_0w_r	0	4848808	2	1
1	snp_rs17345239_0w_f	0	4851545	2	1
1	snp_rs6662606_0w_r	0	4851899	2	1
1	snp_rs7520826_0w_r	0	4852747	1	2
1	b36_1_4755384_f	0	4855524	2	1
1	b36_1_4756791_r	0	4856931	1	2
1	b36_1_4758178_f	0	4858318	1	2
1	b36_1_4759168_r	0	4859308	2	1
1	snp_rs4654607_0w_r	0	4861160	1	2
1	b36_1_4765718_f	0	4865858	2	1
1	snp_rs12091444_0w_f	0	4867752	1	2
1	snp_rs12410445_0w_r	0	4867850	2	1
1	KG_1_4770751_f	0	4870891	2	1
1	KG_1_4776223_f	0	4876363	1	2
1	snp_rs1120120_0w_r	0	4878871	2	1
1	KG_1_4778836_f	0	4878976	2	1
1	snp_rs10915616_0w_f	0	4880480	2	1
1	KG_1_4782699_r	0	4882839	1	2
1	snp_rs2181699_0w_r	0	4888012	1	2
1	snp_rs12028290_1wa1_f	0	4889912	1	2
1	hmrs4654461_r	0	4894800	1	2
1	KG_1_4797247_r	0	4897387	2	1
1	snp_rs12067247_0w_r	0	4898381	2	1
1	b36_1_4806300_f	0	4906440	1	2
1	snp_rs7536960_0w_f	0	4907812	2	1
1	KG_1_4812405_r	0	4912545	2	1
1	snp_rs10915628_0w_f	0	4913873	1	2
1	snp_rs2209165_0w_r	0	4917460	2	1
1	snp_rs12567053_0w_f	0	4928868	1	2
1	snp_rs11588518_0w_f	0	4931354	1	2
1	snp_rs17349572_0w_r	0	4939165	1	2
1	snp_rs7539101_0w_r	0	4940715	2	1
1	KG_1_4845835_r	0	4945975	1	2
1	KG_1_4848365_f	0	4948505	2	1
1	KG_1_4851062_r	0	4951202	1	2
1	snp_rs1544061_0w_r	0	4951910	2	1
1	KG_1_4851967_r	0	4952107	1	2
1	snp_rs16839786_0w_f	0	4953528	1	2
1	KG_1_4853678_f	0	4953818	1	2
1	snp_rs16839789_0w_r	0	4955158	1	2
1	snp_rs4654620_0w_r	0	4958102	1	2
1	KG_1_4860184_r	0	4960324	1	2
1	KG_1_4863429_r	0	4963569	1	2
1	KG_1_4868045_r	0	4968185	1	2
1	snp_rs10915666_0w_r	0	4970122	1	2
1	snp_rs10915670_0w_35AG_f	0	4975417	1	2
1	snp_rs11585268_0w_f	0	4981107	1	2
1	snp_rs10915672_0w_f	0	4983743	1	2
1	snp_rs2093765_0w_f	0	4984882	1	2
1	KG_1_4885085_f	0	4985225	1	2
1	KG_1_4892444_f	0	4992584	2	1
1	b36_1_4892653_f	0	4992793	1	2
1	snp_rs10915683_0w_r	0	4996185	2	1
1	snp_rs12045266_0w_r	0	4996275	1	2
1	snp_rs12037632_1wa0_f	0	4996661	2	1
1	snp_rs9426467_0w_f	0	4997363	2	1
1	snp_rs9426468_0w_f	0	4998385	2	1
1	snp_rs16839877_0w_r	0	5001647	2	1
1	KG_1_4906830_f	0	5006970	1	2
1	snp_rs10915296_0w_f	0	5007235	2	1
1	KG_1_4907813_f	0	5007953	1	2
1	KG_1_4907943_r	0	5008083	2	1
1	b36_1_4910749_r	0	5010889	1	2
1	snp_rs9426490_0w_r	0	5011402	1	2
1	KG_1_4911593_f	0	5011733	1	2
1	snp_rs7544541_0w_f	0	5012101	1	2
1	KG_1_4915339_r	0	5015479	1	2
1	snp_rs12022383_0w_f	0	5016055	2	1
1	snp_rs12098076_0w_r	0	5017346	1	2
1	snp_rs12404173_0w_f	0	5018078	1	2
1	snp_rs9426470_0w_r	0	5018318	2	1
1	snp_rs10799145_0w_r	0	5021200	2	1
1	KG_1_4921280_r	0	5021420	1	2
1	snp_rs6702660_0w_f	0	5023430	1	2
1	KG_1_4924370_r	0	5024510	2	1
1	b36_1_4926101_f	0	5026241	1	2
1	KG_1_4926570_r	0	5026710	1	2
1	KG_1_4926719_r	0	5026859	2	1
1	KG_1_4927630_f	0	5027770	1	2
1	KG_1_4929391_r	0	5029531	2	1
1	KG_1_4930833_f	0	5030973	1	2
1	snp_rs10799149_0w_f	0	5031379	2	1
1	KG_1_4931504_r	0	5031644	2	1
1	KG_1_4931997_f	0	5032137	2	1
1	KG_1_4933480_r	0	5033620	1	2
1	KG_1_4934034_f	0	5034174	1	2
1	KG_1_4934952_r	0	5035092	2	1
1	snp_rs11581023_0w_f	0	5036549	1	2
1	KG_1_4937953_r	0	5038093	1	2
1	snp_rs12564764_0w_r	0	5038624	1	2
1	snp_rs1106586_0w_r	0	5045030	1	2
1	KG_1_4946609_f	0	5046749	2	1
1	snp_rs7365286_0w_f	0	5047163	1	2
1	KG_1_4947344_r	0	5047484	1	2
1	snp_rs716671_0w_r	0	5048109	1	2
1	snp_rs7541612_0w_r	0	5048624	1	2
1	b36_1_4951493_r	0	5051633	2	1
1	snp_rs7418901_0w_35CT_f	0	5053263	1	2
1	KG_1_4957474_r	0	5057614	2	1
1	snp_rs10158288_0w_r	0	5061519	1	2
1	KG_1_4961549_f	0	5061689	1	2
1	KG_1_4962332_r	0	5062472	2	1
1	KG_1_4966018_f	0	5066158	2	1
1	snp_rs34951087_0w_f	0	5069170	1	2
1	snp_rs10915312_0w_f	0	5070407	2	1
1	KG_1_4970523_f	0	5070663	2	1
1	snp_rs9286975_0w_f	0	5073092	2	1
1	KG_1_4973477_f	0	5073617	2	1
1	b36_1_4973518_f	0	5073658	2	1
1	snp_rs10915315_0w_f	0	5078349	2	1
1	snp_rs10915316_0w_f	0	5078939	1	2
1	snp_rs898337_0w_r	0	5081173	2	1
1	KG_1_4983183_r	0	5083323	1	2
1	KG_1_4983433_r	0	5083573	2	1
1	snp_rs1459765_0w_r	0	5088062	1	2
1	snp_rs720318_0w_f	0	5088994	1	2
1	snp_rs12070935_0w_r	0	5091631	1	2
1	snp_rs4949158_0w_f	0	5092160	2	1
1	snp_rs6693990_0w_f	0	5094435	1	2
1	snp_rs10915329_0w_r	0	5114102	1	2
1	KG_1_5014675_r	0	5114815	1	2
1	snp_rs1563792_0w_r	0	5124859	2	1
1	snp_rs6682478_0w_r	0	5127449	1	2
1	snp_rs6603832_0w_f	0	5127543	1	2
1	KG_1_5034949_f	0	5135089	1	2
1	snp_rs922123_0w_r	0	5136644	2	1
1	KG_1_5036974_r	0	5137114	1	2
1	snp_rs6674916_0w_f	0	5138253	1	2
1	KG_1_5039060_r	0	5139200	1	2
1	snp_rs11590026_0w_r	0	5140226	1	2
1	snp_rs3128687_0w_r	0	5141293	2	1
1	snp_rs3128689_0w_f	0	5141640	2	1
1	snp_rs11579881_0w_r	0	5141902	1	2
1	snp_rs2334263_0w_f	0	5142818	2	1
1	KG_1_5043332_f	0	5143472	2	1
1	snp_rs6680801_0w_f	0	5145066	1	2
1	snp_rs12120144_0w_r	0	5145463	1	2
1	KG_1_5045494_f	0	5145634	2	1
1	KG_1_5046198_r	0	5146338	1	2
1	snp_rs3101213_0w_f	0	5150766	1	2
1	snp_rs12121092_0w_f	0	5152159	1	2
1	KG_1_5059076_r	0	5159216	1	2
1	KG_1_5060258_r	0	5160398	1	2
1	snp_rs2242157_0w_r	0	5160662	1	2
1	KG_1_5064305_r	0	5164445	1	2
1	KG_1_5067761_f	0	5167901	2	1
1	KG_1_5068732_f	0	5168872	1	2
1	snp_rs2722789_0w_f	0	5169694	1	2
1	KG_1_5070288_f	0	5170428	2	1
1	snp_rs7513590_1wa1_f	0	5170712	2	1
1	KG_1_5071819_f	0	5171959	1	2
1	snp_rs4949166_0w_f	0	5183812	1	2
1	snp_rs4313443_0w_f	0	5183873	1	2
1	snp_rs4356099_0w_r	0	5183925	2	1
1	KG_1_5087439_f	0	5187579	2	1
1	snp_rs2722791_0w_r	0	5187651	2	1
1	KG_1_5090519_f	0	5190659	2	1
1	KG_1_5092433_r	0	5192573	2	1
1	snp_rs9439505_0w_f	0	5193673	1	2
1	b36_1_5096483_r	0	5196623	1	2
1	KG_1_5098641_f	0	5198781	2	1
1	b36_1_5099788_f	0	5199928	1	2
1	KG_1_5102154_r	0	5202294	1	2
1	b36_1_5104744_f	0	5204884	2	1
1	snp_rs4345839_0w_f	0	5206639	1	2
1	snp_rs12025231_0w_f	0	5209244	1	2
1	snp_rs12121369_0w_r	0	5210124	1	2
1	snp_rs12027352_0w_f	0	5211338	1	2
1	KG_1_5116310_f	0	5216450	1	2
1	snp_rs6672724_0w_r	0	5217673	2	1
1	snp_rs35845796_0w_f	0	5218365	2	1
1	snp_rs11804873_0w_f	0	5222388	1	2
1	snp_rs10915365_0w_f	0	5222596	2	1
1	snp_rs4474304_0w_r	0	5225301	1	2
1	KG_1_5128843_r	0	5228983	1	2
1	snp_rs4394703_0w_f	0	5231892	2	1
1	snp_rs9286977_0w_r	0	5233284	1	2
1	snp_rs10492928_0w_r	0	5233991	1	2
1	snp_rs7545119_0w_f	0	5234335	2	1
1	snp_rs6603818_0w_r	0	5239931	2	1
1	snp_rs4261153_0w_f	0	5240293	1	2
1	snp_rs16840102_0w_r	0	5245333	1	2
1	KG_1_5146730_f	0	5246870	1	2
1	snp_rs17375504_0w_r	0	5251569	1	2
1	snp_rs7536712_0w_f	0	5253664	1	2
1	snp_rs2722780_0w_r	0	5255304	1	2
1	KG_1_5157187_r	0	5257327	2	1
1	KG_1_5158707_f	0	5258847	1	2
1	snp_rs6678467_0w_r	0	5260410	1	2
1	b36_1_5160617_r	0	5260757	2	1
1	snp_rs2722787_0w_f	0	5264517	1	2
1	SNP11555_r	0	5265579	1	2
1	KG_1_5166841_r	0	5266981	1	2
1	snp_rs16840177_0w_f	0	5267783	1	2
1	snp_rs6603821_0w_f	0	5267850	2	1
1	snp_rs2353159_0w_r	0	5268732	1	2
1	KG_1_5173136_f	0	5273276	1	2
1	KG_1_5175874_r	0	5276014	1	2
1	KG_1_5177243_r	0	5277383	2	1
1	snp_rs2883104_0w_r	0	5277439	1	2
1	snp_rs4565728_0w_r	0	5277746	1	2
1	KG_1_5179757_r	0	5279897	1	2
1	snp_rs10753356_0w_f	0	5283721	2	1
1	snp_rs7524247_0w_f	0	5284813	2	1
1	snp_rs2353169_0w_f	0	5296844	2	1
1	snp_rs551536_0w_f	0	5299059	1	2
1	snp_rs12066405_0w_f	0	5302528	1	2
1	KG_1_5204368_r	0	5304508	1	2
1	KG_1_5205098_r	0	5305238	1	2
1	KG_1_5207177_r	0	5307317	1	2
1	snp_rs4465223_0w_r	0	5310292	1	2
1	snp_rs6686714_0w_r	0	5310609	1	2
1	snp_rs670971_0w_r	0	5312308	1	2
1	snp_rs494046_0w_r	0	5312366	1	2
1	snp_rs16840289_0w_f	0	5315481	1	2
1	KG_1_5216305_r	0	5316445	2	1
1	KG_1_5216464_r	0	5316604	1	2
1	KG_1_5217003_r	0	5317143	1	2
1	snp_rs521758_0w_f	0	5319728	1	2
1	KG_1_5224867_r	0	5325007	1	2
1	snp_rs12139398_0w_r	0	5325724	1	2
1	snp_rs646542_0w_f	0	5326334	1	2
1	KG_1_5228636_r	0	5328776	1	2
1	KG_1_5232879_r	0	5333019	2	1
1	b36_1_5233200_f	0	5333340	2	1
1	KG_1_5233945_r	0	5334085	2	1
1	b36_1_5235459_f	0	5335599	2	1
1	KG_1_5237439_r	0	5337579	2	1
1	KG_1_5237641_f	0	5337781	2	1
1	snp_rs17457350_0w_f	0	5338212	1	2
1	b36_1_5238147_f	0	5338287	1	2
1	b36_1_5240490_r	0	5340630	1	2
1	b36_1_5241092_f	0	5341232	2	1
1	KG_1_5241598_f	0	5341738	1	2
1	b36_1_5242233_f	0	5342373	2	1
1	b36_1_5243416_f	0	5343556	1	2
1	SNP11798_r	0	5344538	1	2
1	snp_rs623106_0w_r	0	5344881	2	1
1	KG_1_5245893_r	0	5346033	2	1
1	snp_rs561303_0w_f	0	5346924	2	1
1	snp_rs565916_1wa1_r	0	5347426	1	2
1	snp_rs4847574_0w_f	0	5347540	1	2
1	snp_rs478357_0w_f	0	5347627	1	2
1	KG_1_5247539_f	0	5347679	1	2
1	KG_1_5247748_f	0	5347888	2	1
1	snp_rs4417082_0w_f	0	5348270	1	2
1	snp_rs1028808_1wa1_r	0	5351362	1	2
1	snp_rs10753360_1wa1_r	0	5353894	1	2
1	snp_rs10915410_0w_r	0	5354038	2	1
1	KG_1_5254000_r	0	5354140	2	1
1	snp_rs912988_1wa0_r	0	5354844	1	2
1	KG_1_5256231_f	0	5356371	2	1
1	snp_rs12127626_0w_r	0	5356424	1	2
1	snp_rs10799191_0w_f	0	5356607	2	1
1	b36_1_5256752_f	0	5356892	2	1
1	KG_1_5258011_r	0	5358151	2	1
1	snp_rs912991_0w_r	0	5358384	2	1
1	snp_rs11579529_0w_f	0	5359498	1	2
1	KG_1_5260189_f	0	5360329	1	2
1	KG_1_5265090_f	0	5365230	1	2
1	KG_1_5266656_r	0	5366796	2	1
1	snp_rs9439523_0w_r	0	5368769	1	2
1	snp_rs2031582_0w_f	0	5377544	1	2
1	b36_1_5277438_f	0	5377578	1	2
1	snp_rs9439566_0w_f	0	5381412	1	2
1	snp_rs4306140_0w_r	0	5382279	2	1
1	KG_1_5283439_f	0	5383579	1	2
1	snp_rs1570964_0w_r	0	5384158	1	2
1	KG_1_5288583_f	0	5388723	1	2
1	snp_rs11576342_1wa0_r	0	5390578	1	2
1	snp_rs12065434_1wa0_f	0	5395799	1	2
1	b36_1_5298362_f	0	5398502	2	1
1	snp_rs4129058_0w_f	0	5410542	2	1
1	KG_1_5311153_f	0	5411293	2	1
1	KG_1_5315530_r	0	5415670	1	2
1	snp_rs7555454_0w_35CT_r	0	5416144	1	2
1	KG_1_5322577_f	0	5422717	1	2
1	KG_1_5323755_r	0	5423895	1	2
1	snp_rs6681674_0w_f	0	5424374	2	1
1	SNP12059_r	0	5424546	2	1
1	KG_1_5326447_r	0	5426587	2	1
1	KG_1_5326617_r	0	5426757	2	1
1	KG_1_5328283_f	0	5428423	1	2
1	KG_1_5328344_r	0	5428484	2	1
1	KG_1_5328405_r	0	5428545	2	1
1	KG_1_5333704_f	0	5433844	2	1
1	KG_1_5334398_r	0	5434538	1	2
1	KG_1_5335031_f	0	5435171	2	1
1	snp_rs11801490_0w_r	0	5463937	1	2
1	KG_1_5386993_r	0	5464406	1	2
1	snp_rs34900182_0w_f	0	5467532	1	2
1	KG_1_5392634_r	0	5470047	1	2
1	KG_1_5393138_r	0	5470551	2	1
1	KG_1_5398208_f	0	5475621	2	1
1	snp_rs7417543_0w_r	0	5476788	1	2
1	KG_1_5407463_f	0	5484876	2	1
1	snp_rs3922826_0w_f	0	5485177	2	1
1	snp_rs35608111_0w_r	0	5489136	1	2
1	KG_1_5412289_f	0	5489702	1	2
1	KG_1_5413201_r	0	5490614	2	1
1	KG_1_5414064_f	0	5491477	1	2
1	KG_1_5415570_f	0	5492983	1	2
1	KG_1_5416237_r	0	5493650	1	2
1	KG_1_5418947_r	0	5496360	1	2
1	KG_1_5424021_f	0	5501434	1	2
1	KG_1_5429288_f	0	5506701	2	1
1	KG_1_5431276_r	0	5508689	1	2
1	KG_1_5431316_f	0	5508729	1	2
1	KG_1_5435938_f	0	5513351	2	1
1	KG_1_5436078_r	0	5513491	1	2
1	b36_1_5436781_f	0	5514194	1	2
1	KG_1_5436899_f	0	5514312	2	1
1	KG_1_5437553_r	0	5514966	1	2
1	KG_1_5440510_r	0	5517923	2	1
1	KG_1_5441555_f	0	5518968	1	2
1	KG_1_5442351_f	0	5519764	1	2
1	b36_1_5443458_f	0	5520871	1	2
1	KG_1_5443902_r	0	5521315	1	2
1	KG_1_5444302_r	0	5521715	2	1
1	KG_1_5444590_f	0	5522003	2	1
1	b36_1_5444641_r	0	5522054	2	1
1	snp_rs12079662_0w_f	0	5524582	1	2
1	KG_1_5449618_f	0	5527031	2	1
1	KG_1_5452983_f	0	5530396	2	1
1	KG_1_5456129_r	0	5533542	1	2
1	snp_rs7414322_0w_f	0	5533601	1	2
1	KG_1_5456300_f	0	5533713	2	1
1	KG_1_5456761_r	0	5534174	1	2
1	KG_1_5459154_r	0	5536567	1	2
1	b36_1_5462910_f	0	5540323	2	1
1	hmrs2012852_r	0	5541205	1	2
1	KG_1_5466583_r	0	5543996	1	2
1	KG_1_5467377_f	0	5544790	2	1
1	snp_rs17028069_0w_f	0	5545279	1	2
1	snp_rs9729637_0w_r	0	5545452	1	2
1	snp_rs12045091_0w_r	0	5547562	2	1
1	KG_1_5471347_r	0	5548760	2	1
1	KG_1_5473076_r	0	5550489	2	1
1	KG_1_5473790_r	0	5551203	1	2
1	b36_1_5474564_r	0	5551977	2	1
1	KG_1_5477507_f	0	5554920	1	2
1	KG_1_5477709_f	0	5555122	2	1
1	b36_1_5477728_f	0	5555141	1	2
1	snp_rs2071957_0w_r	0	5555529	1	2
1	KG_1_5480070_f	0	5557483	1	2
1	KG_1_5480980_f	0	5558393	1	2
1	KG_1_5481164_r	0	5558577	1	2
1	hmrs17028104_r	0	5558726	2	1
1	KG_1_5484324_f	0	5561737	1	2
1	KG_1_5485119_r	0	5562532	1	2
1	snp_rs9659669_1wa0_r	0	5563399	1	2
1	b36_1_5489489_r	0	5566902	1	2
1	b36_1_5491494_r	0	5568907	1	2
1	KG_1_5493203_r	0	5570616	2	1
1	snp_rs10796398_1wa0_f	0	5572076	1	2
1	snp_rs9729649_0w_r	0	5572304	1	2
1	KG_1_5496270_r	0	5573683	1	2
1	snp_rs9730418_0w_f	0	5574895	2	1
1	b36_1_5501242_f	0	5578655	2	1
1	KG_1_5504288_r	0	5581701	1	2
1	snp_rs9659396_0w_r	0	5586955	1	2
1	snp_rs9662131_0w_f	0	5591845	1	2
1	snp_rs10737109_0w_f	0	5592422	2	1
1	snp_rs4845829_0w_f	0	5593972	1	2
1	KG_1_5516868_f	0	5594281	2	1
1	snp_rs1009976_0w_f	0	5597230	1	2
1	snp_rs7515958_0w_f	0	5603850	2	1
1	snp_rs2211417_0w_r	0	5611729	1	2
1	KG_1_5534638_f	0	5612051	1	2
1	snp_rs1418632_0w_r	0	5612956	1	2
1	snp_rs11260644_1wa0_r	0	5618182	1	2
1	snp_rs974445_0w_f	0	5619900	1	2
1	snp_rs4845835_0w_f	0	5627912	1	2
1	snp_rs1160512_0w_r	0	5629623	1	2
1	snp_rs12078722_0w_r	0	5631034	2	1
1	hmrs10796403_f	0	5634851	2	1
1	b36_1_5557457_r	0	5634870	1	2
1	snp_rs11583994_0w_f	0	5636176	2	1
1	KG_1_5558796_r	0	5636209	1	2
1	b36_1_5559785_f	0	5637198	1	2
1	snp_rs6603844_0w_r	0	5641064	1	2
1	snp_rs34374334_0w_r	0	5641785	2	1
1	snp_rs1695643_0w_r	0	5642076	1	2
1	snp_rs1695645_1wa1_r	0	5643758	2	1
1	snp_rs1775417_0w_r	0	5645821	1	2
1	snp_rs12036552_0w_f	0	5646202	1	2
1	snp_rs12407564_0w_f	0	5646357	1	2
1	KG_1_5570940_f	0	5648353	2	1
1	b36_1_5572210_f	0	5649623	1	2
1	b36_1_5576374_r	0	5653787	1	2
1	KG_1_5578456_r	0	5655869	1	2
1	snp_rs13376100_0w_f	0	5656069	1	2
1	b36_1_5580399_r	0	5657812	2	1
1	snp_rs10907201_0w_r	0	5658267	1	2
1	KG_1_5581672_r	0	5659085	1	2
1	b36_1_5588100_f	0	5665513	2	1
1	KG_1_5588663_r	0	5666076	2	1
1	snp_rs707583_0w_f	0	5671757	2	1
1	KG_1_5595640_r	0	5673053	2	1
1	KG_1_5596103_r	0	5673516	1	2
1	snp_rs11260662_0w_35GT_f	0	5675044	1	2
1	KG_1_5598353_r	0	5675766	1	2
1	snp_rs10907205_0w_f	0	5679222	1	2
1	KG_1_5601825_r	0	5679238	1	2
1	snp_rs9439603_0w_f	0	5679441	2	1
1	KG_1_5602034_r	0	5679447	2	1
1	b36_1_5602395_f	0	5679808	1	2
1	KG_1_5602589_f	0	5680002	2	1
1	snp_rs10157819_1wa1_r	0	5680572	2	1
1	snp_rs1695623_0w_f	0	5682832	1	2
1	snp_rs2173541_0w_f	0	5684110	1	2
1	KG_1_5606698_r	0	5684111	1	2
1	snp_rs12145625_0w_f	0	5684788	1	2
1	snp_rs4845793_0w_r	0	5686915	1	2
1	snp_rs811283_0w_r	0	5688758	2	1
1	snp_rs770683_0w_r	0	5689702	1	2
1	snp_rs6663290_0w_f	0	5690136	1	2
1	KG_1_5614654_f	0	5692067	1	2
1	snp_rs6669927_0w_r	0	5694969	1	2
1	KG_1_5617676_r	0	5695089	1	2
1	SNP12678_f	0	5695771	2	1
1	KG_1_5618605_f	0	5696018	1	2
1	KG_1_5618704_f	0	5696117	2	1
1	KG_1_5618825_r	0	5696238	1	2
1	snp_rs6666290_0w_f	0	5696625	1	2
1	KG_1_5621323_f	0	5698736	1	2
1	KG_1_5621710_r	0	5699123	1	2
1	b36_1_5622221_r	0	5699634	1	2
1	b36_1_5623126_f	0	5700539	1	2
1	KG_1_5626897_f	0	5704310	1	2
1	snp_rs11260670_0w_f	0	5706244	2	1
1	b36_1_5629635_f	0	5707048	1	2
1	KG_1_5630280_r	0	5707693	1	2
1	b36_1_5631815_r	0	5709228	1	2
1	snp_rs707585_0w_r	0	5709691	1	2
1	KG_1_5632315_r	0	5709728	1	2
1	SNP12751_f	0	5711005	1	2
1	KG_1_5634337_f	0	5711750	2	1
1	b36_1_5635418_r	0	5712831	1	2
1	b36_1_5636132_r	0	5713545	1	2
1	KG_1_5640068_f	0	5717481	1	2
1	snp_rs1695629_0w_f	0	5718016	2	1
1	b36_1_5640954_r	0	5718367	2	1
1	KG_1_5641863_f	0	5719276	1	2
1	snp_rs771073_0w_f	0	5719342	1	2
1	KG_1_5642959_r	0	5720372	1	2
1	KG_1_5643625_f	0	5721038	1	2
1	KG_1_5643775_f	0	5721188	1	2
1	KG_1_5644176_f	0	5721589	2	1
1	b36_1_5644992_f	0	5722405	1	2
1	KG_1_5646015_f	0	5723428	1	2
1	KG_1_5646643_f	0	5724056	1	2
1	b36_1_5647247_f	0	5724660	2	1
1	b36_1_5647527_f	0	5724940	1	2
1	KG_1_5660283_f	0	5737696	2	1
1	KG_1_5660647_r	0	5738060	2	1
1	snp_rs12096787_0w_35AC_r	0	5739589	1	2
1	KG_1_5663297_r	0	5740710	2	1
1	snp_rs707595_0w_f	0	5742158	1	2
1	KG_1_5665253_f	0	5742666	1	2
1	b36_1_5666282_r	0	5743695	1	2
1	KG_1_5666371_r	0	5743784	1	2
1	b36_1_5667926_f	0	5745339	2	1
1	KG_1_5669745_f	0	5747158	2	1
1	snp_rs709189_0w_f	0	5748792	2	1
1	snp_rs2649069_0w_f	0	5750013	2	1
1	snp_rs2649070_0w_f	0	5750125	2	1
1	snp_rs770711_0w_r	0	5751020	1	2
1	snp_rs11581150_0w_r	0	5751990	1	2
1	b36_1_5675393_r	0	5752806	1	2
1	b36_1_5675937_r	0	5753350	2	1
1	snp_rs41321444_0w_f	0	5759491	1	2
1	KG_1_5683731_r	0	5761144	2	1
1	b36_1_5687466_f	0	5764879	2	1
1	KG_1_5688976_r	0	5766389	1	2
1	KG_1_5689228_r	0	5766641	1	2
1	KG_1_5691745_f	0	5769158	1	2
1	KG_1_5691908_f	0	5769321	1	2
1	KG_1_5691989_r	0	5769402	1	2
1	KG_1_5699212_f	0	5776625	1	2
1	b36_1_5700044_r	0	5777457	1	2
1	KG_1_5700119_r	0	5777532	1	2
1	b36_1_5700507_f	0	5777920	1	2
1	b36_1_5700823_r	0	5778236	1	2
1	KG_1_5703796_r	0	5781209	2	1
1	KG_1_5707020_f	0	5784433	1	2
1	KG_1_5707032_r	0	5784445	2	1
1	SNP13066_f	0	5784786	2	1
1	b36_1_5707722_r	0	5785135	1	2
1	KG_1_5708255_r	0	5785668	1	2
1	KG_1_5709238_r	0	5786651	2	1
1	KG_1_5711406_f	0	5788819	2	1
1	b36_1_5712164_r	0	5789577	2	1
1	b36_1_5716342_r	0	5793755	1	2
1	KG_1_5716371_r	0	5793784	1	2
1	KG_1_5717039_f	0	5794452	2	1
1	KG_1_5717041_r	0	5794454	1	2
1	KG_1_5721418_r	0	5798831	1	2
1	snp_rs2649063_0w_f	0	5799631	1	2
1	KG_1_5723315_r	0	5800728	1	2
1	KG_1_5727943_f	0	5805356	2	1
1	KG_1_5728098_r	0	5805511	1	2
1	KG_1_5730597_f	0	5808010	1	2
1	b36_1_5735885_f	0	5813298	1	2
1	b36_1_5736741_r	0	5814154	2	1
1	KG_1_5736808_r	0	5814221	2	1
1	KG_1_5739546_f	0	5816959	1	2
1	KG_1_5740822_f	0	5818235	2	1
1	KG_1_5741973_r	0	5819386	1	2
1	KG_1_5744094_r	0	5821507	1	2
1	b36_1_5751043_r	0	5828456	1	2
1	b36_1_5751094_f	0	5828507	1	2
1	b36_1_5753402_r	0	5830815	2	1
1	b36_1_5754188_r	0	5831601	2	1
1	b36_1_5757652_r	0	5835065	1	2
1	KG_1_5758156_r	0	5835569	1	2
1	KG_1_5759988_r	0	5837401	2	1
1	KG_1_5762026_f	0	5839439	2	1
1	KG_1_5762519_f	0	5839932	1	2
1	KG_1_5763969_r	0	5841382	1	2
1	KG_1_5764636_f	0	5842049	2	1
1	b36_1_5768994_f	0	5846407	2	1
1	snp_rs28637880_0w_r	0	5847727	1	2
1	KG_1_5777513_r	0	5854926	1	2
1	KG_1_5777784_r	0	5855197	2	1
1	KG_1_5780247_f	0	5857660	2	1
1	snp_rs7416733_0w_r	0	5859110	1	2
1	snp_rs7416850_0w_f	0	5859744	1	2
1	snp_rs4845818_0w_f	0	5861105	1	2
1	snp_rs28479388_0w_f	0	5861497	1	2
1	snp_rs28722621_0w_r	0	5863100	2	1
1	KG_1_5788290_f	0	5865703	1	2
1	KG_1_5795451_r	0	5872864	1	2
1	KG_1_5795600_r	0	5873013	1	2
1	KG_1_5796127_f	0	5873540	1	2
1	KG_1_5798795_r	0	5876208	1	2
1	KG_1_5802203_f	0	5879616	1	2
1	b36_1_5803496_r	0	5880909	2	1
1	KG_1_5808856_r	0	5886269	2	1
1	b36_1_5809727_f	0	5887140	1	2
1	KG_1_5811107_r	0	5888520	2	1
1	KG_1_5811142_f	0	5888555	1	2
1	KG_1_5812981_f	0	5890394	2	1
1	KG_1_5815286_r	0	5892699	1	2
1	KG_1_5815479_f	0	5892892	1	2
1	KG_1_5815789_f	0	5893202	1	2
1	KG_1_5816404_r	0	5893817	1	2
1	KG_1_5816445_f	0	5893858	1	2
1	KG_1_5819254_r	0	5896667	2	1
1	KG_1_5820008_f	0	5897421	1	2
1	KG_1_5823519_r	0	5900932	1	2
1	KG_1_5825255_f	0	5902668	1	2
1	KG_1_5825466_f	0	5902879	1	2
1	KG_1_5826218_r	0	5903631	2	1
1	b36_1_5826545_f	0	5903958	1	2
1	SNP13462_f	0	5906011	1	2
1	KG_1_5829049_f	0	5906462	1	2
1	b36_1_5829230_f	0	5906643	1	2
1	b36_1_5831320_f	0	5908733	2	1
1	b36_1_5831381_r	0	5908794	1	2
1	KG_1_5832679_r	0	5910092	2	1
1	KG_1_5833587_f	0	5911000	1	2
1	KG_1_5833974_f	0	5911387	1	2
1	KG_1_5834175_f	0	5911588	2	1
1	KG_1_5835529_f	0	5912942	1	2
1	b36_1_5836208_f	0	5913621	1	2
1	KG_1_5836470_f	0	5913883	1	2
1	b36_1_5836480_f	0	5913893	1	2
1	KG_1_5837028_r	0	5914441	2	1
1	KG_1_5837202_r	0	5914615	1	2
1	b36_1_5838420_f	0	5915833	1	2
1	b36_1_5838478_f	0	5915891	1	2
1	KG_1_5840589_r	0	5918002	1	2
1	KG_1_5841285_r	0	5918698	1	2
1	KG_1_5842477_f	0	5919890	1	2
1	b36_1_5843629_r	0	5921042	1	2
1	b36_1_5844143_f	0	5921556	2	1
1	KG_1_5844895_f	0	5922308	2	1
1	KG_1_5845956_r	0	5923369	1	2
1	b36_1_5847958_r	0	5925371	1	2
1	b36_1_5848542_f	0	5925955	2	1
1	KG_1_5848600_r	0	5926013	1	2
1	KG_1_5849245_f	0	5926658	1	2
1	KG_1_5855867_r	0	5933280	1	2
1	b36_1_5857087_r	0	5934500	2	1
1	KG_1_5859966_f	0	5937379	1	2
1	KG_1_5860990_r	0	5938403	1	2
1	KG_1_5864035_r	0	5941448	1	2
1	b36_1_5869537_f	0	5946950	1	2
1	snp_rs17028870_0w_f	0	5955841	2	1
1	KG_1_5882029_r	0	5959442	1	2
1	snp_rs2134551_0w_f	0	5961870	2	1
1	b36_1_5891208_f	0	5968621	1	2
1	b36_1_5891832_r	0	5969245	1	2
1	snp_rs12060900_0w_f	0	5971314	1	2
1	b36_1_5896362_r	0	5973775	1	2
1	KG_1_5898630_f	0	5976043	1	2
1	snp_rs11590436_0w_f	0	5988926	1	2
1	KG_1_5920140_r	0	5997553	2	1
1	snp_rs1566724_0w_r	0	6002803	2	1
1	b36_1_5925542_r	0	6002955	1	2
1	snp_rs551207_1wa0_r	0	6007446	2	1
1	KG_1_5930764_f	0	6008177	1	2
1	KG_1_5932380_r	0	6009793	1	2
1	KG_1_5936600_f	0	6014013	2	1
1	b36_1_5937031_r	0	6014444	2	1
1	KG_1_5939248_r	0	6016661	2	1
1	KG_1_5943232_f	0	6020645	2	1
1	KG_1_5944628_f	0	6022041	2	1
1	KG_1_5948878_f	0	6026291	1	2
1	KG_1_5956306_r	0	6033719	2	1
1	KG_1_5957992_f	0	6035405	1	2
1	b36_1_5958928_f	0	6036341	1	2
1	KG_1_5959718_f	0	6037131	1	2
1	KG_1_5960355_f	0	6037768	1	2
1	b36_1_5963955_r	0	6041368	2	1
1	KG_1_5966389_f	0	6043802	2	1
1	b36_1_5967609_f	0	6045022	1	2
1	b36_1_5968851_r	0	6046264	1	2
1	KG_1_5970779_r	0	6048192	2	1
1	KG_1_5976642_r	0	6054055	2	1
1	KG_1_5976853_r	0	6054266	1	2
1	KG_1_5977712_f	0	6055125	1	2
1	KG_1_5978132_r	0	6055545	1	2
1	KG_1_5978677_r	0	6056090	2	1
1	b36_1_5978755_f	0	6056168	1	2
1	b36_1_5979316_f	0	6056729	1	2
1	KG_1_5981886_f	0	6059299	1	2
1	KG_1_5982053_r	0	6059466	2	1
1	KG_1_5982486_r	0	6059899	2	1
1	KG_1_5983234_f	0	6060647	1	2
1	KG_1_5983631_f	0	6061044	1	2
1	KG_1_5985196_r	0	6062609	1	2
1	b36_1_5993457_r	0	6070870	1	2
1	KG_1_5995778_f	0	6073191	1	2
1	KG_1_5998998_f	0	6076411	1	2
1	KG_1_6001111_f	0	6078524	1	2
1	b36_1_6001979_r	0	6079392	1	2
1	KG_1_6002562_r	0	6079975	1	2
[truncated: 837,538 more rows]
