# Supplementary material for: Powerful Tests for Multi-Marker Association Analysis Using Ensemble Learning
Source: PLoS One. 2015 Nov 30;10(11):e0143489. doi: 10.1371/journal.pone.0143489 (PMC4664402; doi:10.1371/journal.pone.0143489)
Supplement: S1 Archive — (ZIP) [file pone.0143489.s005.zip › SAPPHIRE-selected/IL13]

0 2 1 0 -1 0 0 0 0 0 1 0 1 0 1 0 1 0 0 0 0 0 1 1 1 2 0 1 0 1 0 1 1 0 0 1 2 0 1 0 0 1 0 0 0 0 1 1 0 0 2 1 1 2 1 1 0 1 1 0 0 0 1 1 0 1 1 1 0 1 1 1 0 1 0 1 1 0 0 1 1 1 1 1 1 1 0 1 1 1 1 1 0 1 1 1 0 0 0 1 0 1 0 1 0 1 0 1 1 0 0 1 0 1 0 1 1 1 1 0 0 0 1 0 0 0 1 0 2 1 1 1 1 1 0 0 0 1 1 0 1 0 0 0 1 1 1 1 0 0 1 0 2 2 1 2 1 1 0 0 2 0 0 0 2 1 0 0 0 0 2 1 1 0 0 1 1 1 0 2 0 0 0 1 1 1 0 0 1 1 0 0 0 0 1 0 2 1 1 1 1 1 0 0 1 0 0 0 0 0 1 0 0 1 0 0 2 1 1 1 0 0 0 1 0 0 0 0 0 2 0 1 1 1 0 1 0 1 0 1 1 1 1 0 1 1 0 1 1 0 1 0 2 0 1 1 0 2 0 1 1 1 1 0 0 1 2 1 0 0 0 0 0 1 0 1 1 0 2 0 0 0 0 0 1 0 0 0 1 1 0 1 1 1 1 0 1 1 2 1 2 0 0 1 1 1 1 0 0 0 1 1 1 0 0 1 1 1 1 1 2 0 1 0 0 0 1 0 1 0 1 1 0 0 1 0 0 0 0 1 0 1 0 0 0 1 1 0 1 0 1 0 2 1 1 1 2 1 1 1 0 0 0 1 0 0 1 1 0 1 2 1 1 1 1 0 1 1 0 1 1 0 2 2 0 1 0 1 1 -1 1 1 1 0 1 0 1 0 0 0 1 1 1 0 1 1 0 2 0 2 0 1 1 2 2 1 0 0 1 0 1 2 0 1 1 2 0 0 0 0 1 1 0 1 2 0 1 0 0 0 1 0 1 1 1 0 1 1 1 0 0 0 1 0 0 0 1 1 1 1 0 1 0 1 1 1 0 1 0 0 1 0 1 0 0 2 0 0 1 1 0 1 0 1 0 0 1 1 1 1 1 0 0 0 1 2 1 1 0 0 1 1 0 1 1 0 0 1 0 0 2 0 2 0 0 2 0 1 0 1 0 1 1 1 1 0 2 1 0 1 0 0 0 0 0 1 0 0 0 0 1 1 0 0 0 0 0 0 1 1 0 1 0 0 1 0 0 2 1 1 0 0 1 1 1 0 0 0 0 1 1 1 0 1 2 2 1 2 0 0 0 1 1 0 2 0 0 1 1 0 1 2 1 1 1 0 1 2 0 1 1 2 1 2 1 1 0 1 1 1 2 1 1 0 0 1 1 1 0 0 0 2 1 1 0 0 0 0 1 0 0 0 1 0 0 1 0 0 1 0 1 0 0 0 0 0 0 0 0 0 2 0 1 0 1 0 0 1 -1 0 0 1 2 0 0 1 1 1 1 1 1 1 1 2 1 1 0 0 0 0 1 2 1 0 1 0 1 0 0 1 1 0 1 0 0 1 1 0 1 0 0 0 0 0 1 1 1 1 0 1 1 2 1 1 0 1 2 0 0 2 1 2 1 0 1 2 1 0 0 1 1 1 0 0 0 1 1 1 0 1 1 1 0 1 1 0 0 0 0 1 1 1 1 0 0 0 1 1 1 0 1 0 1 2 0 0 0 0 0 2 0 1 2 1 0 0 1 1 0 0 0 0 0 1 1 1 2 0 1 0 1 0 0 0 0 0 1 1 1 1 0 2 1 2 -1 2 1 1 1 0 1 1 1 1 2 1 1 1 1 0 1 2 0 1 0 1 1 1 1 0 0 0 1 0 1 1 0 0 1 0 1 1 0 2 0 1 0 1 0 0 0 1 0 1 0 1 1 0 0 1 1 1 2 0 1 0 0 1 2 1 0 1 1 2 1 0 2 1 0 0 0 1 2 0 0 1 0 2 1 0 0 1 0 1 0 0 1 0 1 1 0 0 1 0 0 2 0 2 0 2 1 1 1 1 1 1 1 0 0 1 0 2 0 1 0 1 1 1 2 0 1 0 2 1 1 1 0 1 1 1 1 0 0 0 1 0 0 1 1 0 0 1 1 1 0 1 0 0 0 0 0 1 0 0 1 1 1 0 2 0 0 0 0 1 0 2 0 0 1 1 1 0 0 1 0 0 1 0 1 0 0 1 1 0 0 0 1 0 0 0 0 0 0 0 1 1 0 2 1 0 2 1 0 0 0 1 0 0 1 1 1 0 1 2 1 1 1 2 0 1 0 0 1 1 1 1 0 1 0 1 0 0 2 1 1 0 0 1 1 0 0 1 2 0 1 1 0 2 1 1 0 0 1 1 0 2 0 1 1 0 1 0 1 0 2 0 0 1 1 0 1 2 2 1 0 0 0 0 0 0 0 0 1 0 1 0 0 1 1 1 0 1 2 1 1 0 0 1 0 0 2 1 2 0 1 1 0 1 0 0 2 2 1 0 0 1 2 2 1 1 0 0 0 0 0 0 2 0 0 0 0 0 1 1 1 2 0 0 0 1 0 2 1 0 1 2 1 0 0 1 0 1 1 0 1 1 0 1 1 1 1 1 0 1 2 1 1 0 1 0 0 1 0 1 1 1 0 0 1 1 1 1 1 1 1 0 2 0 1 0 0 1 1 0 1 0 1 0 0 2 0 1 0 2 1 1 1 2 1 0 2 1 1 0 0 0 2 0 1 1 0 2 1 0 0 0 0 1 0 0 1 1 1 0 0 1 1 1 1 2 1 1 2 0 1 0 1 0 2 0 1 2 1 0 0 1 1 1 1 2 0 1 0 2 1 0 1 1 0 2 0 0 2 1 0 0 0 1 1 2 0 0 1 1 1 1 1 0 0 0 0 2 0 1 1 1 1 0 1 1 1 0 1 0 1 1 1 0 0 1 0 0 2 1 1 0 1 0 0 0 0 0 1 0 2 0 1 0 -1 0 1 0 0 0 2 1 1 0 0 0 2 0 0 0 0 1 1 0 1 0 1 1 0 0 1 0 0 1 0 0 2 1 0 0 1 0 1 0 0 1 0 0 0 1 0 1 1 2 1 0 1 0 0 0 1 1 2 2 1 2 1 1 1 0 2 1 1 0 0 0 2 0 0 0 1 0 0 0 0 1 1 1 0 0 1 0 1 
2 2 2 2 1 2 1 1 1 1 2 1 1 1 1 2 2 2 2 1 0 2 1 2 2 2 1 1 1 1 2 1 1 1 2 2 2 2 2 2 1 1 1 2 1 2 2 2 1 2 2 2 2 2 1 2 1 2 2 2 2 1 2 2 1 2 2 2 0 2 2 2 2 2 1 2 2 1 2 1 2 2 2 1 1 1 1 2 1 2 1 2 1 2 2 1 2 2 2 1 1 2 2 2 1 2 2 2 1 2 2 1 0 2 1 2 2 2 2 2 2 1 2 0 1 1 1 1 2 1 1 2 2 1 2 1 1 2 2 2 2 2 2 2 1 1 1 1 0 1 2 2 2 2 2 2 2 1 1 2 2 1 2 1 2 2 1 1 1 1 2 1 1 2 2 2 2 2 2 2 1 2 2 2 1 2 2 1 1 2 2 1 2 2 1 2 2 2 1 1 2 2 2 1 2 2 2 1 2 2 1 2 1 2 2 0 2 2 2 2 2 1 1 1 1 0 1 1 1 2 1 2 2 2 2 2 2 2 2 2 2 2 2 2 2 1 1 2 1 1 1 2 2 2 1 1 2 2 1 2 2 2 2 1 2 1 2 2 2 1 2 2 2 2 1 1 2 2 2 0 1 2 1 1 1 1 0 1 1 2 0 1 2 1 2 2 2 2 2 2 2 1 1 2 2 1 2 0 1 2 2 2 2 2 2 2 1 2 1 2 2 1 2 1 2 1 1 1 2 0 2 2 1 1 2 2 1 1 2 2 2 2 2 2 2 2 2 1 1 2 2 1 2 2 2 2 2 1 2 2 2 1 1 2 1 1 2 2 2 2 2 2 1 2 2 2 2 2 0 2 2 1 2 2 2 1 1 1 1 1 2 1 2 2 2 1 2 2 2 2 1 2 2 2 2 1 2 2 2 2 2 2 2 2 2 2 1 2 2 1 1 2 1 1 2 2 1 2 2 1 2 1 2 2 2 1 2 2 0 0 1 0 2 2 1 2 1 2 2 2 2 2 2 0 2 1 1 2 1 1 0 2 1 2 2 2 2 2 2 1 2 0 2 2 1 2 2 2 1 2 2 2 1 2 2 1 2 2 2 2 2 1 0 2 2 2 2 2 1 1 2 1 1 2 2 2 1 2 1 2 2 2 2 2 2 2 2 2 2 2 2 2 2 2 1 0 2 1 2 2 0 0 2 1 0 2 1 2 2 2 2 1 1 1 2 0 1 0 1 2 2 2 1 2 2 1 1 2 2 2 2 2 2 2 2 1 2 2 0 2 2 2 2 1 2 2 2 2 2 2 2 2 1 0 2 1 2 2 2 2 2 2 1 2 2 1 2 2 0 1 2 2 2 2 2 2 2 2 2 1 2 2 2 1 1 1 1 1 2 0 2 2 2 2 1 2 2 2 2 1 2 2 1 2 1 2 2 2 2 1 2 2 2 1 2 2 1 2 2 2 2 1 1 1 1 1 2 1 2 2 2 2 2 2 2 1 2 2 2 2 2 2 1 2 2 1 2 1 1 0 2 2 1 2 2 2 2 1 1 1 2 2 1 2 1 1 2 1 1 2 1 1 2 1 2 2 1 2 1 1 2 2 2 2 2 1 2 2 2 2 2 2 1 1 2 2 2 2 2 1 1 1 2 1 2 2 1 2 2 2 2 2 1 2 2 1 0 2 2 2 2 2 2 2 1 2 2 2 1 2 1 0 2 2 0 1 2 2 2 2 2 2 2 1 1 1 2 2 1 2 1 0 2 2 2 1 2 2 2 2 2 1 1 2 2 1 2 1 2 2 1 2 1 2 1 2 2 2 1 1 2 1 1 2 2 1 2 1 1 1 2 2 2 2 2 2 2 2 2 2 0 2 2 0 1 2 2 1 2 2 2 2 2 2 0 1 1 2 1 1 2 2 2 1 1 2 2 2 2 1 1 2 2 2 1 2 2 2 2 1 1 1 2 2 2 1 2 1 1 1 2 1 2 0 2 1 2 2 2 1 2 1 2 1 0 1 2 2 2 1 2 2 2 1 1 2 1 2 1 2 2 1 1 1 2 2 2 1 1 2 1 2 1 2 1 2 1 2 2 2 2 2 2 2 2 2 2 1 2 1 2 2 2 2 2 2 1 1 2 1 2 2 1 1 2 1 1 0 1 0 2 1 2 1 2 1 2 1 2 2 1 2 0 2 2 2 1 1 1 1 2 1 2 2 0 0 1 1 1 1 2 2 2 1 0 2 2 2 2 2 2 1 2 1 2 2 1 2 1 1 2 2 1 0 2 1 1 2 2 2 1 0 2 2 2 2 2 2 2 1 1 2 1 1 2 2 1 2 2 2 1 2 2 2 1 2 1 1 2 1 1 2 2 1 2 1 2 2 2 2 0 2 2 2 2 2 2 1 2 2 2 2 2 1 2 1 1 2 2 1 1 2 2 2 2 2 0 2 1 2 0 2 2 1 2 2 2 1 2 2 1 2 2 2 2 1 0 2 2 2 2 2 2 2 2 1 2 1 2 2 2 2 2 2 2 1 2 2 2 2 2 1 2 1 2 1 2 2 1 2 0 2 2 2 1 2 1 2 2 2 1 2 2 2 1 2 2 2 0 2 2 1 2 2 2 2 2 2 2 2 2 2 0 2 2 2 1 1 2 2 1 2 2 2 2 1 1 2 1 1 2 2 2 1 2 1 2 0 2 2 1 2 2 2 2 2 2 2 2 2 0 2 2 2 2 2 2 2 1 2 2 2 2 1 1 1 2 1 1 2 2 2 1 1 1 1 2 2 1 1 1 2 2 2 1 1 2 2 2 2 2 1 2 2 1 1 2 2 2 1 2 2 1 1 2 1 2 2 2 2 1 1 2 2 2 1 2 1 1 2 1 1 2 2 1 1 2 2 1 2 1 1 2 1 2 2 1 1 2 2 2 2 0 2 2 2 1 2 2 2 1 2 2 2 1 1 1 0 1 2 1 0 2 2 2 1 1 2 1 2 2 2 2 1 2 2 1 2 2 0 2 2 2 2 2 1 1 1 2 1 2 2 1 2 1 2 2 1 1 1 2 2 2 2 2 2 1 2 2 2 2 1 2 2 2 1 2 0 0 1 2 2 2 2 1 1 1 2 2 2 2 2 1 2 2 2 2 2 2 2 1 2 2 2 2 2 1 2 2 1 2 1 2 2 2 2 1 0 1 2 2 2 1 1 2 2 2 
2 2 1 1 2 2 2 2 2 2 1 2 2 2 1 2 2 1 2 2 2 2 2 2 2 2 2 1 1 2 2 2 2 2 2 2 2 2 2 1 2 2 2 2 2 2 1 1 1 2 2 2 2 2 2 2 1 1 2 2 2 2 2 2 1 2 2 2 1 2 2 2 2 2 2 1 2 2 2 2 2 2 2 1 2 2 1 2 1 1 2 1 1 2 2 2 2 2 2 -1 1 2 2 1 1 2 2 2 1 2 2 1 2 1 1 2 1 2 2 2 2 2 2 2 1 1 1 2 2 1 1 2 2 2 2 1 0 2 2 2 2 2 2 2 2 2 -1 2 2 2 2 2 2 2 2 2 2 1 1 2 2 1 1 1 2 2 2 2 1 2 2 2 2 2 2 1 2 2 2 2 1 2 2 2 1 2 2 0 2 2 2 2 2 2 2 2 2 2 2 1 2 2 2 2 2 2 2 2 0 2 2 2 1 2 2 0 2 2 2 2 1 2 0 1 2 2 2 2 2 2 2 2 2 1 0 2 2 2 2 1 2 2 2 2 2 2 1 1 2 2 1 1 2 2 2 2 2 2 0 2 2 2 2 1 2 2 2 2 1 1 2 2 2 2 2 1 2 1 2 1 1 2 1 1 2 1 1 2 2 2 2 2 2 2 2 2 2 2 2 2 2 1 1 1 2 2 2 2 2 2 2 1 2 2 1 2 2 1 2 2 2 2 2 1 2 1 1 2 1 1 2 2 1 2 2 2 2 1 2 2 1 2 2 2 2 2 2 1 2 2 1 1 2 2 2 2 2 2 2 2 2 1 1 2 2 2 1 2 1 2 2 2 2 2 2 2 2 2 1 2 2 2 2 2 1 2 1 2 2 1 2 2 2 2 1 1 2 2 2 1 2 2 2 1 2 2 2 2 1 2 2 2 2 2 2 2 2 1 2 2 2 2 2 1 2 2 1 2 2 1 2 2 1 1 2 2 2 2 1 0 2 1 2 2 1 2 2 2 2 2 2 1 2 1 2 2 2 2 2 1 2 2 1 2 2 2 1 2 2 1 2 1 2 2 2 2 2 2 2 2 1 2 2 2 2 2 2 2 2 2 1 2 2 1 2 2 1 1 1 1 2 2 1 2 2 2 1 2 2 2 2 2 2 1 2 2 2 2 1 2 1 2 2 2 1 1 2 2 2 2 2 1 2 2 1 1 2 1 1 2 2 1 1 2 2 1 1 0 1 2 2 2 2 2 2 2 2 2 2 2 2 2 2 1 2 2 2 2 2 2 2 2 2 1 2 2 1 2 2 2 2 2 1 0 2 2 1 2 1 2 2 2 2 2 2 2 2 2 2 1 2 2 2 2 2 2 2 2 2 2 2 2 2 1 2 2 2 2 2 2 2 2 2 2 2 2 2 2 2 0 1 2 2 2 1 2 2 2 2 -1 2 1 2 2 2 2 2 2 2 1 2 2 1 1 2 1 2 2 2 2 2 1 2 1 2 2 2 2 2 2 2 2 1 2 2 2 2 2 1 1 2 2 1 2 2 2 2 2 2 2 2 2 2 2 1 2 2 1 2 1 2 2 1 1 2 2 2 2 1 2 2 1 2 2 1 2 2 1 2 2 2 2 1 2 1 2 2 1 2 2 2 2 2 2 2 2 1 2 2 2 2 2 2 2 2 1 2 2 2 2 2 2 2 2 2 2 1 2 2 1 2 2 2 2 1 2 1 1 2 2 2 2 2 2 0 2 2 2 1 1 2 1 2 2 2 1 2 2 2 2 2 2 1 -1 2 2 2 1 2 2 1 2 2 2 2 2 2 2 2 1 2 1 2 2 2 2 2 1 1 2 2 2 2 2 2 1 1 2 2 2 2 2 2 0 2 2 2 2 2 2 2 2 1 2 2 1 1 2 2 2 2 2 2 1 2 2 1 0 1 2 2 2 2 2 1 1 2 2 2 2 1 2 2 2 1 1 2 2 1 2 2 2 2 1 2 1 2 2 2 2 2 2 2 2 1 1 2 2 2 2 2 2 2 2 1 2 1 2 1 2 2 1 1 2 2 2 1 2 2 2 2 2 2 1 2 2 1 2 2 2 2 2 2 2 2 2 1 2 2 2 2 2 2 1 1 1 2 2 2 2 2 2 1 1 1 2 1 1 1 2 2 2 2 2 2 2 2 2 2 2 1 2 2 2 2 2 1 2 2 1 1 0 2 2 2 1 2 0 2 2 2 2 2 1 2 1 2 2 2 2 1 2 1 2 2 2 2 2 1 2 2 2 1 2 1 2 2 1 2 2 1 2 2 2 2 2 2 2 1 1 -1 2 2 1 2 2 1 2 2 2 2 2 2 2 2 2 2 2 2 2 1 2 2 2 2 2 2 2 1 2 2 2 1 2 2 2 2 2 1 1 1 1 2 0 2 -1 2 2 2 1 2 2 2 2 2 2 2 2 2 1 2 1 2 1 2 1 2 2 2 2 2 2 2 2 2 2 1 2 2 2 2 2 2 1 2 1 2 2 1 2 2 2 2 2 2 1 2 2 2 2 2 2 2 2 2 1 2 1 1 2 1 2 2 2 2 2 2 2 1 2 2 2 1 2 2 2 2 0 1 2 2 1 2 1 2 2 2 2 2 1 2 2 1 2 2 2 2 2 2 1 1 2 2 1 2 2 1 1 1 1 2 2 2 1 2 2 2 2 1 2 2 1 2 2 2 2 2 1 2 2 1 2 2 2 2 2 2 2 2 1 2 2 2 1 2 2 2 2 1 2 1 2 1 2 2 2 1 1 2 1 2 2 2 2 2 2 2 2 1 2 2 2 2 2 2 2 2 1 2 1 2 -1 1 2 2 2 2 2 2 2 1 2 2 2 2 2 2 1 2 2 2 2 2 2 2 2 2 2 2 2 1 1 2 1 2 -1 2 2 1 2 1 2 2 2 2 2 2 2 2 2 2 2 2 1 2 2 2 2 1 2 2 2 2 2 2 0 1 2 2 2 2 2 1 2 2 2 2 2 2 2 2 2 1 1 2 2 2 2 2 2 2 2 1 2 2 2 1 2 1 2 2 1 1 2 2 2 2 1 2 2 2 2 1 2 2 1 1 1 1 1 1 2 1 2 1 2 1 2 2 2 2 2 2 2 2 2 2 2 2 2 2 2 2 2 2 1 2 2 2 2 2 2 2 1 2 2 2 2 1 2 2 2 1 2 2 2 2 
