# Supplementary material for: Powerful Tests for Multi-Marker Association Analysis Using Ensemble Learning
Source: PLoS One. 2015 Nov 30;10(11):e0143489. doi: 10.1371/journal.pone.0143489 (PMC4664402; doi:10.1371/journal.pone.0143489)
Supplement: S1 Archive — (ZIP) [file pone.0143489.s005.zip › SAPPHIRE-selected/PYHIN1]

1 1 2 1 2 2 1 2 2 2 2 2 2 2 2 2 2 1 2 2 1 2 2 2 2 2 1 2 2 2 1 2 2 2 2 2 2 1 2 2 2 2 2 2 2 2 2 - 2 2 2 2 2 1 2 2 1 2 2 2 2 2 2 2 1 1 2 2 1 2 2 1 2 2 2 2 2 1 2 2 2 1 2 2 2 1 2 2 2 1 2 2 2 2 2 2 2 1 2 2 2 2 2 1 2 2 2 2 2 - 2 1 2 2 2 2 2 1 2 2 2 2 2 2 2 2 1 1 2 2 2 2 2 2 2 1 2 2 2 2 1 1 1 2 2 2 1 2 2 0 1 2 2 2 2 2 2 2 2 2 2 0 2 2 1 2 2 2 2 1 2 2 2 2 2 1 2 1 2 2 2 2 2 2 2 2 2 2 2 2 1 1 2 2 2 2 2 2 2 2 2 1 1 2 2 2 1 1 1 2 1 1 2 2 2 2 2 2 2 2 2 2 2 1 2 1 1 2 2 2 2 2 2 1 2 2 1 2 2 2 2 2 2 1 2 2 2 - 2 2 2 2 1 2 1 2 2 2 2 2 1 2 2 2 2 2 0 2 2 2 2 2 1 2 0 1 2 2 2 2 2 2 2 2 2 1 1 2 1 2 2 2 2 2 2 2 0 1 2 1 2 2 2 - 2 2 1 2 2 2 1 2 2 2 0 2 2 2 2 1 2 2 1 2 2 1 2 - 2 2 2 2 2 1 2 2 2 1 2 2 2 1 1 2 1 2 2 2 1 2 2 2 - 2 2 2 2 2 2 2 2 2 2 2 2 2 2 2 2 2 1 2 1 1 1 1 2 2 1 2 2 2 2 2 1 1 2 2 2 1 1 2 2 1 2 1 2 1 2 2 2 1 2 2 2 1 2 2 2 2 2 2 1 1 0 2 2 1 1 2 2 2 2 1 2 2 2 1 1 2 2 2 2 2 2 2 2 2 2 2 2 2 2 1 1 2 2 1 2 2 2 2 2 2 2 2 1 1 2 2 2 2 2 2 2 2 2 2 2 2 2 2 2 2 2 2 2 2 2 2 2 2 2 2 2 2 1 1 2 2 1 1 2 2 2 1 2 2 2 1 2 2 2 1 2 1 2 2 2 2 2 2 2 2 1 1 2 1 2 2 2 1 2 2 2 1 2 1 2 2 2 2 2 2 1 2 2 2 1 2 2 2 2 2 2 2 2 2 2 2 1 2 2 1 2 2 1 1 2 2 1 2 1 1 1 2 1 2 2 2 2 1 1 2 1 2 2 1 1 2 2 2 0 2 2 2 2 2 1 1 2 2 2 2 2 2 2 1 2 2 2 2 2 2 1 2 2 1 2 2 2 2 2 2 2 2 2 2 1 2 2 2 2 2 2 1 2 1 1 2 2 2 2 2 1 2 2 1 2 2 2 2 2 2 2 2 2 2 2 2 2 2 2 2 2 1 2 2 2 2 2 2 1 2 2 2 2 2 2 1 1 1 2 2 2 2 2 2 2 1 2 2 2 2 2 2 2 2 2 2 2 2 1 2 2 1 1 1 2 2 1 2 2 2 2 2 2 1 1 1 2 1 2 2 2 2 2 1 2 1 2 1 1 1 2 2 2 2 2 2 1 2 2 2 2 2 2 1 1 2 2 2 2 1 1 2 2 1 2 1 1 2 2 2 2 1 2 2 2 1 2 2 2 2 2 2 2 2 1 2 2 1 2 2 2 2 2 2 1 2 2 2 2 2 2 2 2 2 2 2 2 1 2 2 2 2 2 2 1 2 2 1 1 2 2 2 1 2 2 2 1 2 2 2 1 2 2 2 2 1 2 2 2 2 1 2 2 2 2 2 2 2 2 2 2 2 2 0 2 2 2 2 2 2 2 2 1 1 1 2 1 2 2 2 1 2 1 1 2 2 2 2 2 2 2 2 1 2 2 1 2 2 2 2 2 2 2 2 2 1 1 1 2 2 1 1 2 2 2 2 2 1 2 1 2 2 1 2 2 2 2 2 2 2 2 2 2 2 1 2 2 2 1 2 2 2 2 2 2 2 2 1 2 2 2 2 2 2 2 2 2 2 1 2 2 2 2 2 2 2 1 1 2 2 2 2 2 1 2 2 1 2 2 2 2 2 2 2 2 2 2 2 2 2 2 2 1 1 2 2 1 2 2 2 2 2 2 2 2 2 1 2 2 0 2 2 1 2 1 2 1 1 2 2 2 1 2 2 1 2 2 2 1 1 2 2 2 2 1 1 2 2 2 2 1 2 2 2 2 2 2 2 2 1 1 2 2 2 2 1 1 1 2 2 2 2 2 2 2 2 2 2 2 2 2 2 2 0 1 2 2 2 2 2 2 2 1 2 1 1 1 1 2 1 2 1 2 2 2 1 2 2 2 2 2 2 2 1 1 2 1 2 1 2 2 1 0 1 2 2 2 2 1 2 1 2 2 2 2 1 1 2 2 1 2 2 2 2 2 1 1 2 2 2 2 1 2 2 1 0 2 2 2 2 2 2 2 1 1 2 2 2 2 1 2 2 2 2 2 2 2 2 2 2 2 2 2 1 2 - 1 2 2 2 2 2 1 2 2 0 2 1 1 2 2 1 1 1 1 2 2 1 2 2 2 0 1 2 2 2 2 2 2 2 2 2 2 1 2 1 1 2 1 2 1 2 1 2 0 1 2 2 2 1 2 2 1 2 2 2 2 2 2 1 2 2 2 1 1 2 1 2 1 2 1 2 2 2 2 1 2 2 2 2 2 1 2 2 2 2 2 2 1 1 2 2 1 2 1 2 2 2 1 2 2 2 2 2 2 2 2 1 1 2 1 1 1 1 2 2 2 2 2 2 2 2 1 - 2 2 2 2 2 2 2 2 1 2 2 2 2 2 2 1 0 2 2 2 2 2 2 2 2 2 2 1 2 2 2 2 2 1 1 2 1 2 2 2 1 2 2 2 2 1 0 1 2 2 2 2 2 1 2 1 2 2 2 2 2 1 2 2 2 2 1 1 2 2 2 2 2 2 2 1 2 2 2 1 2 2 2 2 1 2 - 2 2 2 2 2 2 2 2 1 1 1 2 2 2 1 1 2 2 2 2 1 2 1 1 2 2 2 2 2 2 2 2 2 2 2 1 2 2 2 2 1 1 2 2 2 2 2 1 2 2 2 2 2 2 2 1 2 2 1 0 2 2 
1 1 0 0 1 1 0 0 1 2 0 0 0 1 0 1 1 0 0 2 1 1 0 0 0 2 0 0 1 0 0 0 0 0 1 1 0 0 2 1 0 0 0 0 1 1 1 0 1 1 0 0 0 0 1 1 0 0 1 2 0 2 0 0 0 0 0 2 0 0 0 1 1 1 0 0 1 0 2 0 2 0 0 0 1 1 0 0 0 0 1 1 1 2 1 1 1 1 1 0 0 0 0 2 0 1 0 1 0 1 1 1 0 1 0 1 0 1 2 - 0 0 0 1 0 1 0 0 0 0 0 2 0 1 2 1 1 1 0 0 1 1 2 1 2 0 0 0 2 0 1 1 1 0 1 2 0 0 0 0 0 0 1 0 0 1 1 0 0 1 1 2 0 0 0 0 1 0 0 0 0 1 1 0 2 2 0 2 0 0 1 1 0 1 0 0 1 1 0 0 1 1 1 1 1 0 1 0 0 1 0 0 0 1 1 1 0 0 0 0 1 1 0 0 0 0 1 0 0 1 1 1 1 1 1 1 1 0 1 0 0 0 0 0 0 0 0 1 0 0 1 2 1 0 0 0 2 0 0 1 1 1 0 0 1 2 2 0 0 1 1 0 1 1 0 2 0 1 1 1 0 0 0 0 1 2 0 1 0 1 0 2 1 1 0 1 0 1 2 1 1 1 0 0 0 0 0 0 0 1 1 0 - 2 0 0 0 1 1 1 0 0 1 1 0 1 0 2 1 1 0 1 0 1 0 1 1 0 1 1 0 0 1 1 2 1 0 0 0 0 1 0 0 1 1 0 1 2 2 0 1 1 1 0 2 2 0 0 1 0 0 0 1 0 0 0 2 0 1 1 1 0 0 0 0 1 0 2 0 1 1 1 0 1 0 1 0 0 1 0 0 1 0 1 0 0 2 0 1 1 0 0 0 0 0 0 0 1 0 0 1 0 0 1 1 0 0 - 1 2 0 0 1 0 1 0 0 0 1 0 0 1 1 1 1 2 1 1 1 0 2 1 - 0 1 1 0 0 1 0 1 0 1 1 1 1 1 0 1 1 0 1 1 1 1 0 1 2 1 0 0 1 0 1 1 0 1 0 1 0 1 0 2 0 0 1 1 0 0 0 0 1 2 1 0 1 1 1 1 1 1 2 0 0 0 1 1 0 1 1 0 0 0 1 0 0 0 0 0 1 1 0 1 1 0 0 0 1 1 0 0 0 1 1 1 1 1 1 1 0 1 0 0 1 0 0 0 1 2 - 0 1 0 0 0 1 1 0 0 0 1 0 0 1 2 0 0 1 1 0 0 1 2 0 1 0 1 0 1 2 0 1 0 0 0 1 1 0 1 1 0 1 0 0 0 0 0 2 1 1 1 0 0 0 1 1 1 0 0 0 1 1 1 0 0 0 0 0 1 0 0 1 1 1 1 0 1 0 0 1 0 1 1 0 0 1 0 1 1 1 0 1 1 0 1 0 0 1 0 1 0 1 0 1 0 1 2 0 0 1 0 1 0 1 0 0 2 1 1 0 0 0 0 0 1 1 1 0 0 1 0 0 0 0 1 0 1 1 0 1 0 1 0 0 0 1 0 1 0 1 0 0 1 0 1 1 1 0 0 0 2 0 1 1 0 0 0 1 0 0 0 0 0 0 0 1 1 0 0 0 0 0 0 1 0 1 1 0 0 1 1 2 0 0 0 0 0 0 1 0 0 1 0 0 0 1 1 1 0 0 0 0 0 0 0 1 0 1 2 1 0 1 2 1 1 0 1 0 0 1 1 0 0 0 1 0 0 0 0 1 1 1 1 1 1 0 0 0 0 1 0 0 1 1 0 2 0 2 0 1 0 0 1 1 0 1 1 2 1 1 0 1 0 1 0 1 1 0 2 2 1 0 0 1 0 1 0 0 1 1 1 0 1 1 0 1 0 1 1 0 0 0 0 1 1 1 - 1 0 0 1 1 0 1 2 0 1 0 0 0 1 1 0 0 0 2 1 0 1 0 0 1 0 1 0 0 1 0 - 0 1 1 1 1 0 0 1 1 0 1 1 1 1 0 1 0 0 1 0 0 2 0 1 1 1 0 1 0 1 0 1 0 1 1 2 1 0 1 1 0 0 1 0 1 1 0 0 1 0 0 0 2 1 1 0 0 1 0 1 1 1 0 0 0 2 0 0 1 0 1 1 0 1 1 0 2 1 1 0 0 1 0 0 0 0 1 0 1 0 1 1 1 2 0 1 0 0 1 2 0 0 0 1 0 0 0 0 0 1 2 1 1 1 0 0 0 0 2 1 0 0 2 1 1 1 0 0 0 0 0 1 0 1 0 1 2 0 0 0 1 0 0 1 1 0 1 0 0 1 1 0 0 0 1 0 1 2 2 0 0 0 2 0 1 0 1 1 0 0 2 2 1 0 1 0 1 0 1 0 1 1 0 2 0 0 1 0 0 1 0 1 1 0 0 0 0 1 0 1 1 0 0 1 1 1 0 1 0 1 0 0 0 0 1 2 1 0 0 0 0 1 1 - 0 0 1 1 1 0 1 0 1 1 0 1 0 0 0 0 0 0 0 2 1 0 0 1 1 1 0 1 1 0 0 0 0 0 0 2 0 0 0 1 0 0 2 1 2 0 0 1 1 1 2 1 0 1 0 1 0 1 0 1 1 1 0 - 0 0 0 0 0 1 1 0 1 0 1 1 1 2 1 0 1 2 2 1 0 1 0 0 0 1 0 1 1 0 0 0 1 0 0 0 0 0 0 - 2 0 0 0 0 0 1 0 2 0 1 0 0 0 0 1 0 2 2 2 0 2 0 1 2 1 0 0 1 2 1 1 0 1 1 0 1 0 0 1 1 1 2 1 0 1 0 0 1 0 1 0 0 1 0 1 0 1 0 0 0 0 2 1 1 0 2 2 0 1 0 0 1 0 1 0 1 0 2 1 0 0 1 - 0 0 0 0 2 0 0 0 0 1 0 0 1 1 0 1 0 1 1 2 - 0 1 0 1 0 2 0 0 1 1 1 0 0 1 1 1 0 1 1 1 0 0 1 0 1 0 1 0 0 0 1 1 1 2 0 0 0 2 0 0 0 0 1 1 0 0 2 0 1 0 0 0 1 1 0 1 1 2 0 2 1 0 0 0 0 0 0 0 1 1 2 1 0 1 2 0 0 0 0 0 2 1 1 0 0 0 0 0 0 0 1 0 1 0 1 
0 0 1 0 0 0 1 0 0 0 0 1 0 0 0 1 0 0 0 0 1 0 0 1 0 0 0 1 0 1 0 0 0 0 0 0 0 0 1 0 1 0 0 2 0 0 0 0 1 1 0 0 0 1 0 1 1 0 1 0 1 0 0 1 0 0 0 0 0 0 0 0 0 0 0 0 0 0 0 0 0 0 0 0 0 0 0 0 0 0 1 0 0 0 0 0 0 0 0 0 1 1 1 0 0 0 0 0 0 0 0 0 0 0 0 0 0 0 0 0 0 0 0 0 0 0 0 0 0 0 0 0 0 0 1 0 1 0 0 0 1 0 1 0 0 0 0 0 0 0 0 0 0 1 0 0 0 1 1 0 0 0 0 1 0 0 1 0 0 0 1 0 1 0 1 0 0 0 0 0 0 0 1 0 0 1 0 1 0 0 0 0 1 - 1 0 0 0 0 0 0 0 1 0 - 0 0 0 0 0 0 1 1 0 0 0 1 0 0 0 0 0 0 0 0 0 0 1 1 0 0 0 0 1 1 0 0 0 1 0 0 0 0 0 0 0 0 0 0 0 0 0 0 1 - 0 1 0 0 0 0 0 0 1 0 0 0 0 0 0 0 1 0 0 0 0 0 0 0 0 0 0 1 0 0 0 0 1 1 1 0 0 0 0 0 0 1 0 1 0 0 0 0 1 0 0 0 0 0 0 0 0 0 0 0 0 0 0 0 1 0 0 0 1 1 0 0 1 0 0 1 1 1 0 0 0 0 0 0 0 1 0 1 0 0 0 0 0 0 0 0 0 0 1 0 0 0 0 0 0 0 0 0 0 0 0 0 0 0 0 0 0 0 0 0 0 0 0 0 0 0 0 0 0 1 0 0 0 0 1 0 1 0 0 0 0 0 1 0 0 0 0 0 0 0 0 0 0 0 0 0 1 0 0 0 1 0 0 0 0 0 0 0 0 0 0 1 1 0 0 0 1 0 1 2 0 0 1 0 0 0 0 0 0 0 0 0 0 0 0 0 0 0 1 0 0 0 0 0 1 0 0 0 0 0 0 0 1 0 0 1 0 0 1 1 0 0 0 0 0 0 0 0 0 0 0 0 0 0 1 0 0 0 0 0 0 - 0 0 0 0 1 0 0 0 0 0 0 1 0 0 0 0 1 0 0 0 0 0 1 0 - 0 1 1 1 0 0 0 1 0 0 1 1 0 0 1 0 0 0 0 0 0 0 0 0 0 0 0 0 1 0 0 0 1 0 1 1 0 0 1 0 0 0 0 1 1 0 0 1 0 0 1 0 0 0 0 1 0 0 0 0 0 0 0 0 1 1 0 0 0 0 0 0 0 0 1 0 1 0 2 0 0 1 0 0 0 0 1 1 0 0 0 0 0 0 0 0 1 0 0 0 1 0 0 0 0 2 1 0 0 0 0 0 0 0 0 1 1 0 1 0 0 0 1 1 0 - 1 0 0 1 0 0 0 1 0 0 0 1 0 0 1 0 1 0 0 0 0 1 1 0 0 1 0 1 1 0 0 0 0 0 1 0 1 0 0 0 0 0 1 0 1 0 0 0 0 0 0 0 1 0 0 2 0 0 0 0 0 0 0 0 0 1 0 0 0 1 2 1 1 0 0 0 0 0 1 0 0 1 0 0 0 0 0 0 0 0 0 0 0 0 0 1 0 0 0 0 1 0 0 0 0 0 0 2 0 0 - 0 0 0 0 0 0 0 0 0 1 1 0 0 0 0 0 0 0 0 0 0 1 1 0 0 0 1 0 1 0 0 0 0 1 0 1 0 0 0 0 0 1 2 0 1 0 1 0 1 0 0 0 0 0 1 0 1 1 1 0 0 0 0 1 0 0 2 0 0 0 0 1 0 0 0 0 0 0 0 0 0 0 1 0 0 0 0 0 0 0 0 0 1 1 0 0 0 1 0 0 0 0 1 0 0 1 2 0 0 0 0 0 0 0 0 0 0 0 0 0 0 0 0 0 0 0 0 0 0 0 0 1 0 0 0 0 1 1 0 0 0 0 0 1 0 1 0 0 0 0 0 1 0 0 1 0 0 0 0 0 0 0 0 1 0 0 0 1 0 0 0 0 0 0 0 0 1 1 0 1 1 0 0 0 0 0 0 0 0 1 0 0 1 0 1 0 1 0 0 0 1 0 1 1 0 0 0 1 0 1 0 0 0 0 1 1 0 0 0 1 0 1 0 0 0 1 1 0 0 0 0 0 1 0 1 1 0 1 0 0 0 0 0 0 0 0 0 - 0 1 0 0 0 0 0 0 1 0 0 1 1 0 1 0 1 0 0 0 1 0 0 1 0 0 1 0 0 1 0 0 0 1 0 1 0 0 0 1 0 0 0 1 1 1 0 0 0 1 0 0 0 0 0 0 0 0 0 0 0 1 0 1 0 1 1 0 0 0 0 0 0 1 1 0 0 1 0 0 0 0 0 0 0 1 1 0 0 0 0 0 0 1 1 0 0 0 0 1 0 0 0 0 0 0 0 0 1 0 1 0 0 0 0 0 0 1 0 0 0 0 1 1 1 1 1 1 0 0 0 2 0 0 1 0 0 1 1 0 1 0 0 0 0 0 0 0 1 0 1 0 0 2 0 0 0 0 0 0 0 0 0 0 0 1 0 0 0 1 1 0 0 0 0 0 0 0 0 0 1 - 0 1 1 0 0 0 1 0 0 0 1 0 0 1 1 0 0 0 0 0 0 0 1 0 0 0 1 0 1 0 0 0 0 0 0 0 1 0 0 0 1 0 1 0 1 1 0 0 0 0 1 1 1 0 0 0 0 0 0 0 1 0 0 0 0 2 0 0 0 0 1 0 0 0 0 0 0 1 0 0 0 0 0 0 1 0 0 0 0 0 0 0 1 0 0 0 0 0 0 0 0 0 2 1 0 0 0 0 0 0 1 0 0 0 0 0 0 1 1 2 0 1 0 0 0 0 1 0 0 0 0 0 1 1 0 0 0 0 0 0 0 0 0 1 0 2 0 0 0 0 1 0 0 1 1 0 0 0 0 0 0 0 0 1 0 1 2 0 0 1 2 1 0 0 0 0 1 1 1 1 0 0 0 0 0 0 0 0 1 1 0 0 1 0 1 0 0 0 0 0 1 1 0 0 1 0 1 1 0 0 0 1 0 0 2 1 0 0 0 0 0 0 1 0 0 0 0 0 0 0 1 0 0 1 0 0 1 - 
1 1 0 0 1 1 0 0 1 2 0 0 1 1 0 2 1 1 0 2 1 1 0 0 0 2 0 1 1 1 0 0 0 0 1 1 1 0 2 1 0 0 0 1 1 1 1 0 1 1 1 0 0 0 1 1 0 0 1 2 0 2 0 0 1 0 - 2 0 0 0 1 1 1 0 0 1 0 2 0 2 0 1 0 1 1 0 0 0 0 1 1 1 2 1 1 1 2 1 0 0 0 0 2 0 1 0 1 0 1 1 1 0 1 0 1 0 1 2 2 1 0 0 1 0 1 0 0 0 1 0 2 1 1 2 1 1 1 1 0 1 1 2 1 2 0 0 0 2 0 1 1 1 0 1 2 0 0 1 0 0 0 2 0 0 1 2 0 0 1 1 2 0 0 0 0 2 0 0 0 0 1 2 1 - 2 0 2 0 0 1 1 0 1 1 0 1 1 0 0 1 1 1 1 1 0 1 0 1 1 0 1 0 1 1 2 1 1 0 0 1 1 0 0 0 0 1 0 0 1 1 1 2 1 1 1 1 0 1 0 0 0 0 0 0 0 0 1 1 0 1 2 1 0 0 0 2 0 0 1 1 1 0 1 1 2 2 0 1 1 1 0 1 1 0 2 0 1 1 1 0 0 0 0 1 2 0 1 0 1 0 2 1 2 0 1 0 1 2 1 1 1 0 0 0 0 0 0 0 1 1 0 1 2 0 0 0 1 1 1 0 0 1 1 0 1 0 2 1 1 0 1 0 1 0 1 2 0 1 1 0 0 1 1 2 1 0 0 0 0 1 0 0 1 1 0 1 2 2 0 1 1 1 0 2 - 1 0 1 0 0 0 1 0 0 0 2 0 1 1 1 0 0 0 0 1 0 2 0 1 1 1 0 1 0 1 0 0 1 0 0 1 0 1 0 0 2 0 1 2 0 1 0 0 0 0 0 1 0 0 1 0 0 1 1 0 0 0 1 2 0 0 1 0 2 0 0 0 1 0 1 1 1 1 1 2 1 1 1 0 2 1 2 0 1 1 0 1 1 0 1 0 1 1 1 1 1 1 1 1 0 - 1 1 1 0 2 2 1 0 0 1 0 1 1 0 - 0 1 0 1 1 2 0 0 2 1 0 1 0 1 1 2 1 0 1 1 1 1 1 1 2 0 0 0 1 1 0 1 1 0 0 0 1 1 1 0 1 0 1 1 0 1 2 0 0 0 1 1 0 0 0 2 1 1 1 1 1 1 0 1 0 0 1 0 0 - 1 2 0 0 1 0 0 0 1 1 0 0 1 2 0 0 1 2 0 0 1 1 1 0 1 2 0 1 0 1 0 1 2 0 1 - 0 0 2 1 0 1 1 0 1 0 0 0 0 1 2 1 - 2 0 0 0 1 1 1 0 0 0 1 1 1 0 0 0 0 0 1 0 0 1 1 1 1 - 1 0 0 2 0 1 1 1 0 1 1 2 1 1 0 2 1 0 1 0 0 1 0 2 0 1 0 1 0 1 2 0 0 1 0 1 1 1 0 0 2 1 1 0 0 0 0 0 1 1 1 0 1 1 0 0 0 0 1 0 1 1 1 1 0 1 0 0 0 1 0 2 1 1 0 0 1 0 1 1 1 0 0 0 2 0 1 1 0 0 0 1 0 0 0 0 0 0 0 1 1 0 0 0 0 0 0 1 0 1 1 0 0 1 1 2 0 0 0 0 0 1 2 0 0 1 0 1 0 1 1 1 0 0 0 - 0 0 1 1 0 1 2 1 0 1 2 1 1 0 1 0 1 1 1 0 1 - 1 1 1 0 0 1 1 1 1 1 1 0 0 0 0 1 0 0 1 1 0 2 1 2 0 1 0 0 1 1 0 1 - 2 1 1 1 1 0 1 0 1 2 0 2 2 1 0 0 1 0 1 0 0 1 1 1 0 1 1 0 1 1 1 1 0 0 0 0 1 1 1 0 1 1 1 1 1 0 1 2 1 1 0 0 0 1 1 0 0 0 2 1 0 2 0 1 1 0 1 0 0 1 2 0 1 2 1 1 2 1 0 1 1 0 2 1 1 1 0 1 0 0 1 0 0 2 0 1 1 1 0 1 0 1 0 1 0 1 1 2 1 0 1 1 0 0 1 1 1 1 0 0 1 0 0 0 2 1 1 0 0 1 0 1 1 1 0 0 1 2 0 0 1 0 1 1 0 1 1 0 2 1 1 0 0 1 0 0 1 0 1 0 1 0 1 1 1 2 0 1 0 1 1 2 0 0 0 1 0 0 0 1 0 1 2 1 1 1 1 0 0 0 2 1 0 0 2 1 1 1 0 0 0 0 0 1 0 1 0 2 2 0 0 0 1 1 0 1 1 1 1 0 0 1 1 0 0 1 1 0 1 2 2 0 0 0 2 0 1 0 1 1 0 0 2 2 1 1 1 0 1 1 1 0 1 1 0 2 0 0 2 0 0 1 0 1 1 0 1 0 0 1 0 1 1 0 0 1 1 1 0 1 0 1 0 0 0 1 1 2 1 0 0 0 0 1 1 2 0 0 - 1 1 1 2 1 1 1 0 1 0 0 0 1 0 0 0 2 1 0 0 1 1 1 0 1 1 0 0 1 1 0 0 2 0 2 0 1 1 0 2 1 2 0 0 1 1 1 2 1 0 1 0 1 1 1 0 1 1 1 0 2 0 0 0 0 1 1 1 0 1 1 1 1 1 2 1 0 1 - 2 1 0 1 0 0 0 1 0 1 1 1 0 0 2 0 1 0 0 0 0 1 1 0 0 0 0 0 2 1 2 1 1 0 1 1 1 1 1 2 2 2 0 2 0 1 2 1 0 1 1 2 1 1 0 1 1 0 1 0 1 1 1 1 2 1 0 1 0 0 1 0 1 0 0 1 0 1 0 1 0 0 0 0 2 1 1 0 2 2 0 1 0 1 1 1 1 0 1 0 2 1 0 1 1 1 0 0 1 0 2 0 0 0 1 1 1 0 1 1 0 1 0 1 1 2 0 0 1 1 1 0 2 1 0 1 1 1 1 0 1 1 1 0 1 1 2 0 0 1 1 1 0 1 0 0 0 1 1 1 2 0 0 0 - 0 0 0 1 1 1 0 0 2 1 1 0 0 0 2 1 0 1 1 2 0 2 2 0 0 1 0 1 0 0 1 1 - 1 0 1 2 - 0 0 0 0 2 1 1 0 0 0 0 0 0 0 1 0 1 0 1 
2 1 2 2 2 2 2 2 1 2 1 1 1 1 2 1 2 1 2 1 2 2 1 2 1 1 1 2 1 2 1 1 0 2 2 2 2 2 1 2 2 2 2 2 2 2 2 2 2 2 2 2 1 1 2 2 2 1 1 2 1 2 2 2 2 2 1 2 0 2 2 2 2 2 1 2 1 2 2 1 2 1 - 1 2 2 2 2 1 1 2 2 2 1 1 1 2 2 2 1 0 2 1 2 2 2 2 2 1 2 1 2 2 1 2 2 2 2 2 1 2 1 2 2 2 1 1 1 2 2 2 2 1 2 2 2 1 2 1 2 2 2 1 2 1 2 1 2 2 1 1 1 2 1 2 2 1 0 0 2 0 1 2 1 1 2 1 1 1 2 2 2 2 1 2 1 2 1 1 2 1 1 2 2 2 2 2 2 2 2 1 1 2 2 2 2 2 2 2 1 2 1 2 1 2 2 2 1 0 2 1 2 1 1 2 2 2 2 2 1 2 2 2 1 2 2 2 1 2 2 1 2 2 2 2 2 1 2 2 1 2 2 2 1 2 2 1 1 2 1 2 2 1 1 1 1 2 0 1 1 2 2 2 2 1 2 2 1 2 1 2 1 1 2 1 2 1 2 2 2 0 1 1 2 1 2 1 2 1 1 0 2 2 2 2 1 1 2 0 2 1 2 - 2 2 1 1 2 2 2 1 2 2 1 1 1 0 0 0 1 1 1 2 1 2 1 2 2 2 2 0 2 1 2 2 2 2 2 2 1 1 1 2 2 2 2 2 2 1 2 1 2 2 2 2 2 2 2 1 1 1 2 2 2 2 1 2 0 1 1 2 2 2 2 1 1 2 2 0 2 1 2 2 1 0 1 1 2 2 1 1 0 1 2 2 1 2 2 2 0 1 2 1 1 1 1 2 2 2 2 1 1 2 2 1 1 2 1 1 2 2 1 1 1 1 2 2 1 2 1 1 1 1 2 1 1 1 2 2 1 2 2 2 2 1 - 1 1 1 1 2 2 2 1 2 2 2 1 2 2 2 2 2 2 1 2 2 2 1 2 1 1 2 2 2 1 2 2 2 1 2 2 0 2 1 2 2 2 1 1 2 2 2 2 1 2 1 2 1 1 2 2 2 2 0 1 2 1 1 1 2 2 1 2 1 2 1 2 2 1 1 1 1 2 1 1 2 2 2 1 1 1 1 1 2 1 2 2 0 2 2 2 2 2 2 2 2 2 1 2 2 2 2 2 2 2 1 1 1 2 2 2 2 2 1 0 2 2 2 1 2 2 2 1 2 1 2 2 2 2 2 2 2 2 1 1 1 0 2 2 1 2 2 1 2 2 2 2 1 2 2 1 1 2 0 2 2 2 1 1 2 2 2 2 1 2 2 1 1 2 2 2 1 1 2 1 1 0 1 2 1 2 2 1 2 1 - 1 2 2 1 1 2 2 1 1 2 1 1 2 2 2 1 1 2 1 0 2 2 1 1 2 1 2 2 2 2 1 2 1 2 2 2 2 0 1 1 2 2 2 2 2 2 1 2 2 1 0 2 2 2 2 2 2 2 1 1 1 2 2 1 1 2 2 0 2 2 2 1 2 1 2 1 2 1 2 2 1 2 1 1 2 2 1 1 2 2 2 2 1 2 2 2 2 1 2 2 2 2 2 2 1 2 1 0 2 2 1 2 2 0 2 2 1 2 1 2 2 2 2 0 2 2 1 1 2 2 2 1 2 2 2 1 1 2 2 2 1 2 2 2 2 2 2 1 2 2 1 2 2 2 2 2 1 2 1 2 1 1 2 2 1 2 2 1 2 1 1 1 2 1 2 1 2 2 1 2 0 2 1 2 2 2 1 1 2 2 2 2 2 2 1 1 2 2 2 2 2 2 2 2 2 2 2 2 2 2 1 2 1 2 1 1 2 2 1 1 - 2 2 2 1 2 1 2 2 0 2 2 2 0 2 1 2 2 2 2 1 2 2 1 1 1 2 1 2 2 1 2 1 1 2 1 1 2 2 1 2 2 2 0 2 2 2 1 2 2 2 2 2 2 1 2 2 2 2 2 2 2 2 2 0 2 2 2 1 2 2 1 1 2 2 0 2 2 2 2 2 2 1 2 2 2 2 1 1 1 2 1 1 1 2 0 2 2 1 2 2 2 2 2 2 0 2 2 1 2 2 2 2 1 1 1 2 2 2 1 - 1 2 2 1 1 1 1 2 0 1 1 1 2 1 0 1 2 2 0 1 2 2 2 2 1 2 1 2 1 0 1 1 0 2 1 2 2 2 1 2 2 2 2 1 2 2 2 2 2 2 2 2 1 2 2 1 2 1 2 2 0 2 1 2 1 2 1 2 1 2 1 1 2 2 2 2 1 1 2 2 0 1 1 2 2 2 2 1 1 1 2 2 2 1 2 0 2 2 1 2 2 0 2 1 2 2 2 2 1 1 2 0 2 2 2 2 1 2 1 1 2 1 1 1 2 2 2 2 1 1 1 2 2 1 2 0 2 1 2 2 1 0 1 0 2 2 2 2 2 1 2 2 1 1 1 2 2 2 1 1 2 2 2 0 2 0 2 2 0 2 2 0 2 2 2 2 1 2 1 1 1 1 2 0 2 2 2 2 2 2 1 1 1 1 2 2 1 1 1 1 2 2 2 2 1 2 1 1 2 2 2 1 1 2 2 2 2 1 2 2 1 1 1 2 2 0 2 2 1 1 1 0 2 1 1 2 1 1 2 1 0 2 2 2 1 2 1 2 2 2 2 1 2 2 2 1 2 2 2 2 1 2 2 2 1 1 1 2 2 1 1 2 2 2 1 2 1 2 2 2 2 1 2 2 1 2 2 1 0 1 2 2 2 2 2 2 2 1 2 2 2 1 2 2 2 0 2 1 2 2 2 2 1 1 1 2 2 1 2 2 2 2 2 2 2 1 2 2 2 1 1 1 2 1 1 1 1 1 1 2 2 1 2 1 2 2 2 1 2 2 2 2 2 2 2 0 2 1 1 2 2 2 2 0 2 2 2 1 2 2 2 2 1 1 1 2 2 1 1 0 2 2 1 1 2 1 1 2 1 2 2 2 2 2 2 2 1 1 2 0 2 1 2 2 2 0 2 1 2 1 2 0 1 1 2 2 1 2 2 2 2 1 2 1 2 2 1 2 1 1 1 2 1 1 2 1 2 1 2 1 2 1 1 1 2 1 2 2 1 
1 1 0 2 1 2 2 2 2 2 2 1 2 1 2 1 1 2 2 0 2 1 1 2 2 1 2 2 1 2 2 2 2 2 2 1 2 2 1 2 2 2 2 1 1 1 1 2 0 2 2 1 1 2 1 0 2 2 0 0 2 1 2 1 2 2 1 0 2 2 2 1 1 2 2 2 1 1 1 2 1 2 1 2 1 2 1 2 1 2 2 1 2 2 2 2 1 1 2 1 0 2 2 2 2 2 1 2 2 1 2 1 2 1 2 2 2 1 1 1 0 2 1 1 2 2 2 2 1 2 2 0 1 1 1 1 1 1 2 2 2 2 1 1 1 2 2 2 1 2 2 2 1 2 1 0 2 1 2 1 2 2 2 1 2 2 2 2 2 2 2 0 1 2 1 2 1 2 2 2 2 2 2 2 1 1 2 1 1 1 2 2 1 2 2 0 1 1 2 2 0 2 1 1 1 2 1 2 2 2 2 1 1 1 1 1 2 2 2 2 2 2 2 2 2 2 1 1 0 2 1 2 2 2 2 2 2 2 1 2 2 1 2 2 2 2 2 2 2 2 1 1 2 2 2 2 2 2 2 2 2 1 2 1 2 0 2 2 1 2 2 2 2 2 2 1 2 2 2 1 2 2 2 2 2 1 2 1 1 1 2 0 1 2 2 2 2 2 0 2 1 2 2 1 2 2 2 1 2 2 2 1 2 1 2 2 2 2 2 1 2 2 2 2 1 1 2 2 1 1 2 1 2 2 1 2 2 2 1 2 2 2 2 1 1 1 2 0 2 2 1 2 2 0 2 2 1 1 2 2 2 2 2 2 1 1 2 2 1 2 2 2 2 2 2 2 1 2 2 0 2 1 1 2 2 2 2 1 2 1 2 2 2 1 2 2 1 1 1 2 2 2 2 1 2 2 1 1 0 1 2 2 2 1 2 2 0 2 2 2 1 2 2 2 2 2 1 2 2 2 2 2 2 2 1 2 2 1 1 2 2 1 1 2 1 1 2 1 2 2 2 1 2 1 2 2 1 2 1 2 1 2 1 2 1 1 1 2 2 1 2 2 2 2 1 1 1 0 1 2 2 0 2 1 1 2 2 2 2 2 1 2 2 2 2 2 2 2 2 2 2 0 1 1 2 1 2 1 2 1 2 1 2 2 2 1 2 2 1 2 1 2 2 2 2 1 2 2 2 2 1 2 2 0 2 2 2 2 2 2 2 1 1 2 1 2 1 2 1 2 1 1 2 1 1 2 2 2 2 1 1 2 2 2 1 1 2 1 2 1 2 2 1 2 2 1 2 2 2 2 2 1 2 2 2 2 1 2 1 2 1 1 1 2 1 1 2 2 2 0 0 1 2 1 2 1 1 1 2 1 1 2 2 2 2 1 1 2 2 2 1 0 1 2 2 1 1 2 1 2 1 1 0 2 1 2 2 2 2 2 2 2 1 1 2 2 1 1 2 1 2 2 2 2 1 2 2 2 2 0 2 1 2 2 2 1 1 2 2 2 1 1 2 0 2 2 0 1 1 1 2 2 2 2 0 2 1 1 2 1 1 2 2 2 1 1 2 2 1 2 2 2 2 1 2 1 2 1 2 1 2 2 0 2 2 1 1 2 1 2 1 2 1 1 2 2 1 1 2 2 2 2 2 2 2 1 1 2 1 1 2 2 2 1 2 0 1 2 2 2 2 1 0 1 2 2 2 1 1 1 2 2 2 2 2 2 0 2 1 2 2 2 2 1 2 2 2 1 2 2 2 2 1 2 1 1 2 2 2 2 2 2 2 2 1 2 2 0 2 1 0 2 1 2 2 2 2 2 2 2 2 2 2 1 2 2 2 1 2 2 2 2 2 1 2 2 1 2 2 0 1 2 1 0 2 1 1 2 0 1 2 2 1 2 2 0 2 2 1 1 2 2 1 1 2 1 1 2 1 2 2 1 2 1 2 2 2 1 2 2 2 0 2 2 1 2 2 2 2 1 1 2 2 2 2 2 1 2 2 2 2 1 1 2 1 2 2 2 2 2 2 1 1 2 2 0 1 1 2 2 0 1 2 0 1 2 1 2 1 2 0 2 1 1 1 2 2 1 2 2 2 2 2 1 1 1 1 1 1 2 2 2 2 0 2 2 1 2 2 2 2 2 2 1 1 2 2 2 1 0 1 2 2 2 1 1 1 1 2 2 2 2 2 2 2 2 2 1 2 2 2 2 2 2 2 1 2 2 2 1 1 2 1 1 2 2 1 1 2 2 2 2 2 2 2 2 2 2 2 2 2 2 2 2 2 2 1 2 2 1 1 1 1 1 2 2 2 2 2 2 2 2 1 0 1 2 1 1 2 2 1 1 1 2 2 2 2 2 1 1 2 0 2 1 2 2 2 0 2 2 2 2 2 1 2 2 1 2 1 2 2 2 2 1 2 2 1 1 2 2 2 2 1 2 1 1 2 2 0 2 1 1 1 2 2 2 1 2 2 1 2 2 2 2 1 2 1 1 1 2 2 2 2 - 0 2 2 1 2 2 2 2 1 1 1 2 1 2 2 2 2 2 1 2 2 2 2 2 2 2 1 2 2 2 1 1 2 2 1 2 1 1 2 1 2 2 2 2 2 2 2 2 2 1 2 1 2 1 2 2 1 2 1 1 1 2 2 2 2 2 1 2 0 1 2 2 1 2 2 2 2 1 2 2 2 2 1 1 2 2 2 0 1 2 2 1 2 2 2 2 1 1 2 2 2 2 2 1 2 1 2 1 2 2 2 2 1 0 2 2 1 2 2 2 2 2 2 1 2 2 2 1 2 2 1 0 1 2 1 2 1 0 2 2 1 1 0 1 1 1 0 1 2 2 2 2 1 2 2 1 1 2 2 2 2 1 2 1 0 2 2 2 1 2 1 2 2 1 2 1 2 1 1 2 2 2 1 1 1 2 2 1 2 1 2 1 2 2 2 2 2 1 2 2 2 0 1 2 2 2 1 1 2 2 2 2 1 1 2 2 2 2 1 2 1 2 2 0 2 1 1 2 1 2 2 1 1 2 2 1 1 2 2 2 2 1 1 2 2 2 2 1 2 2 2 - 1 1 1 1 2 2 2 2 2 2 2 0 1 2 2 1 1 1 2 2 2 2 2 1 2 1 1 1 2 1 2 2 2 2 2 1 1 2 2 1 2 2 2 2 2 2 1 2 1 1 2 1 1 2 2 1 1 2 2 1 1 
0 0 0 0 1 1 0 0 0 1 0 1 1 0 1 0 0 0 0 0 0 0 0 1 0 1 1 0 0 1 0 0 0 0 0 0 1 1 0 0 0 0 1 0 0 0 0 0 0 0 1 0 0 1 0 0 0 1 0 0 1 1 1 0 1 1 0 0 0 1 0 0 1 0 1 1 1 0 1 1 0 1 1 1 1 0 0 0 0 0 1 0 1 0 1 1 0 0 0 0 0 0 1 0 1 1 0 0 1 0 1 0 1 0 0 0 0 0 0 1 0 1 0 0 0 0 0 0 1 0 0 0 1 1 1 0 0 0 0 2 1 0 0 0 1 1 0 1 1 1 0 0 0 0 0 0 0 0 0 1 0 0 0 0 1 0 1 0 2 0 0 0 1 1 0 0 0 0 0 0 0 0 1 0 1 1 1 0 0 0 0 0 0 0 2 1 1 0 1 1 0 0 0 0 1 0 0 0 0 0 0 0 0 0 0 1 0 1 1 0 0 2 1 1 0 0 0 0 0 1 1 0 0 0 0 0 0 1 0 0 0 0 1 0 1 0 1 0 1 0 0 1 0 2 1 1 1 1 0 0 1 0 0 0 0 0 0 0 0 1 0 1 0 1 0 0 0 1 1 1 0 1 0 0 1 0 0 0 0 0 0 0 1 1 0 0 1 0 0 0 1 1 1 0 1 0 1 0 1 1 1 0 0 1 0 0 0 0 0 0 0 0 0 0 1 0 0 0 0 0 1 1 0 1 0 0 1 0 0 0 0 0 0 0 0 0 0 0 1 0 0 1 0 0 0 1 0 1 1 1 0 2 0 1 0 0 0 0 0 1 0 0 1 0 0 0 1 1 0 0 0 0 0 1 0 0 0 0 1 0 0 0 0 1 0 1 0 0 0 0 0 0 0 1 0 0 1 0 0 0 0 0 1 0 0 0 1 1 0 0 0 0 0 0 1 0 1 0 0 0 1 0 0 0 0 0 1 0 0 1 0 0 0 0 0 0 1 0 0 0 0 0 1 0 1 0 0 0 0 0 0 1 0 1 0 1 0 1 0 0 0 1 0 0 1 0 0 0 1 1 2 0 1 0 1 2 0 0 0 1 0 0 0 0 0 1 1 0 0 1 0 0 0 1 0 1 0 0 0 0 0 1 0 1 1 0 0 0 0 0 0 0 0 0 0 0 0 0 1 1 0 0 1 0 1 0 0 1 0 0 0 0 0 2 0 0 0 0 0 0 0 0 1 0 0 0 0 0 0 1 1 0 0 1 0 0 1 0 0 0 1 1 0 0 0 0 0 0 0 1 0 0 0 1 0 0 0 0 0 0 0 0 0 0 0 1 0 0 0 0 0 0 1 0 0 0 0 0 0 0 1 1 1 0 0 0 0 0 1 0 0 0 1 0 0 0 0 0 0 0 1 1 0 0 0 0 0 0 1 0 0 0 0 1 0 1 0 0 1 0 1 1 0 1 1 0 0 0 1 0 0 0 0 0 1 0 1 0 1 0 0 0 0 0 1 0 0 0 0 0 0 1 1 0 0 0 1 1 0 0 0 0 0 0 0 0 0 0 1 0 0 1 0 1 0 0 0 0 1 1 0 1 0 1 0 1 0 0 0 0 0 0 0 0 0 1 0 0 0 1 0 1 0 1 1 0 0 0 0 0 0 0 0 0 0 0 0 0 1 1 0 0 1 0 0 0 0 0 0 0 0 0 0 1 0 0 0 1 0 1 0 0 1 2 0 1 1 1 0 1 1 0 1 0 0 1 1 0 1 0 0 0 0 0 0 1 0 0 0 0 0 0 0 0 1 0 1 0 0 1 0 0 1 1 0 0 1 0 0 1 0 0 1 0 0 0 0 1 1 0 0 0 0 0 0 0 0 0 0 0 1 1 0 1 0 0 1 0 0 0 1 0 0 0 0 0 0 0 0 1 1 0 0 0 1 0 0 1 0 0 0 0 0 1 1 1 0 1 1 0 0 1 0 1 0 0 0 0 0 1 0 0 0 0 0 0 0 0 1 1 0 0 1 0 1 0 1 0 0 2 0 1 2 0 0 0 0 1 0 0 0 0 0 0 0 0 0 0 1 0 0 0 0 1 0 1 1 1 0 0 1 0 0 0 1 0 0 0 0 0 0 0 0 0 0 0 0 0 0 0 0 0 0 1 0 0 0 1 1 1 2 0 2 2 2 2 2 0 0 0 0 0 0 0 0 0 0 1 0 0 0 0 0 0 0 0 0 1 0 0 0 0 1 0 0 0 1 0 0 0 1 2 1 0 0 1 1 1 0 0 0 1 0 0 1 0 1 0 0 0 0 0 0 0 1 0 0 0 0 1 0 0 0 0 0 0 2 0 0 0 0 0 0 0 0 0 0 0 1 0 0 0 2 0 0 0 0 1 0 1 0 1 1 0 2 0 0 0 0 0 1 0 0 0 0 0 0 0 0 0 0 0 0 1 0 1 0 0 0 0 0 0 1 0 0 0 0 1 0 1 0 2 0 1 0 1 1 0 0 0 1 0 1 0 1 0 0 1 1 0 0 0 0 0 1 0 0 0 0 1 0 1 2 0 1 0 0 1 0 0 0 0 0 0 1 0 0 1 1 0 0 0 0 0 1 0 1 0 0 0 0 0 0 0 0 0 0 1 0 0 1 0 0 1 0 0 1 1 0 0 0 0 1 1 0 0 0 0 0 0 1 0 0 0 1 1 1 0 0 1 0 1 0 1 1 0 1 0 0 0 0 0 1 1 0 0 0 0 1 0 0 1 1 0 2 0 0 1 0 0 2 0 0 1 0 0 0 1 0 0 0 0 0 0 1 0 0 1 0 0 0 0 0 0 0 0 0 0 2 0 1 0 0 1 1 0 1 0 1 1 0 0 0 0 1 1 1 2 0 0 0 0 0 0 0 0 0 0 0 1 0 1 0 0 1 0 0 0 0 0 0 0 0 0 0 0 0 1 0 0 1 1 1 0 0 0 0 1 0 1 2 0 0 0 1 1 0 0 0 0 0 0 0 1 0 0 0 0 0 0 0 1 1 0 0 0 0 1 0 1 0 0 0 0 0 0 0 0 0 0 1 1 1 0 0 0 1 0 0 0 1 0 0 0 0 0 0 1 1 0 0 0 0 2 0 0 0 0 0 0 0 0 0 1 0 0 0 1 0 0 0 0 0 0 0 1 0 0 0 0 0 0 0 0 0 1 0 
0 0 0 1 0 0 0 0 0 0 0 1 0 0 1 0 0 0 1 0 0 1 0 0 1 0 0 1 - 1 0 1 0 1 0 1 - 1 0 0 0 0 1 1 0 1 0 0 0 0 1 0 0 0 0 1 0 1 0 0 1 0 1 1 - 0 0 0 1 0 0 0 0 0 0 0 0 0 0 1 1 0 0 0 1 0 1 0 1 0 0 0 1 0 0 1 1 1 0 0 1 1 0 0 0 1 0 0 1 0 0 0 0 0 1 1 1 0 0 0 0 0 0 0 0 0 0 0 1 0 1 1 0 2 0 1 1 0 0 0 0 0 0 1 0 0 1 0 0 0 1 0 0 0 1 0 0 0 0 0 0 0 0 1 0 0 1 1 0 0 1 0 0 1 0 1 0 1 0 0 0 0 0 1 1 0 0 0 1 - 1 0 0 0 2 0 0 0 0 2 0 0 0 1 0 2 0 1 0 0 0 0 0 0 0 0 0 0 1 1 1 0 1 1 0 0 0 0 0 0 2 0 1 0 0 1 0 0 0 1 0 0 2 1 0 1 0 1 0 0 0 0 1 0 0 1 0 0 1 1 0 0 0 1 1 0 0 0 1 0 0 0 0 0 0 0 1 0 0 0 0 0 1 - 0 0 1 1 0 0 - 1 1 0 1 1 0 1 0 0 0 0 1 0 0 0 1 1 0 0 1 0 1 0 0 0 0 0 0 1 0 0 0 0 0 1 0 0 0 - 0 0 0 0 1 0 1 0 0 0 0 0 0 1 0 - 0 2 1 1 1 0 0 1 1 0 0 0 0 0 0 1 0 1 0 1 0 0 0 1 0 2 0 0 0 0 0 1 0 0 0 1 1 1 1 0 1 2 0 0 0 0 1 0 1 0 0 0 0 0 0 0 1 1 0 0 0 0 0 0 0 2 0 0 0 1 - 0 - - 1 1 0 0 0 0 0 0 0 0 0 0 1 0 0 0 1 0 0 1 0 0 0 0 0 0 0 0 0 2 1 1 0 0 1 0 0 0 0 0 0 0 1 0 0 1 0 - 2 0 - 1 0 1 0 1 0 0 0 0 1 0 0 2 1 1 0 0 0 1 2 0 0 0 0 0 0 0 - 2 1 0 0 1 1 1 0 0 0 0 0 0 1 1 1 1 0 1 0 0 0 0 0 0 0 0 1 0 0 0 1 0 1 1 0 0 0 0 0 0 1 0 0 0 2 0 1 1 1 2 0 0 0 0 1 0 0 0 0 1 1 - 0 0 0 1 0 0 0 0 0 1 1 0 0 0 0 0 0 0 0 0 0 2 0 0 0 1 1 0 0 0 - 0 0 0 0 0 1 0 0 0 0 0 0 0 1 0 0 0 0 0 0 0 0 0 0 0 0 0 0 0 0 0 0 - 0 1 0 1 1 0 0 1 0 0 1 0 0 0 0 0 0 0 1 0 0 0 1 0 1 0 0 1 0 0 0 1 1 1 0 0 0 0 0 0 0 0 0 0 1 1 0 0 1 0 0 0 0 1 1 0 0 0 0 0 0 0 0 0 0 1 0 0 0 0 0 1 0 0 0 0 0 0 1 0 0 0 0 0 0 0 0 0 0 1 0 0 0 0 0 0 0 0 0 2 0 0 0 0 0 0 2 0 0 1 1 0 0 1 0 0 1 0 0 0 0 0 1 0 0 1 0 1 0 1 0 1 0 - 1 1 1 0 - 0 0 0 2 1 0 1 1 1 - 1 0 0 0 0 0 0 0 0 - 0 1 1 0 0 0 0 1 2 0 0 1 0 0 0 0 0 0 0 1 1 0 1 0 0 2 1 0 1 0 0 1 1 1 1 0 0 0 1 1 0 - 0 0 1 0 1 0 - 1 1 0 0 1 1 0 0 0 0 - 1 0 0 1 0 1 0 0 0 0 0 - 0 0 0 0 0 0 1 1 0 0 0 0 1 1 1 1 0 0 0 0 0 1 1 0 0 0 1 0 1 1 1 1 0 1 0 0 1 1 1 0 0 0 0 0 0 0 0 0 0 1 0 1 0 0 1 0 1 0 0 1 0 2 0 1 1 0 0 0 0 1 1 0 0 0 0 0 0 0 0 1 0 0 0 0 0 0 0 1 1 0 0 0 0 0 0 0 0 0 1 1 0 0 0 0 1 0 - 0 0 1 0 0 0 0 1 1 0 0 0 0 0 0 2 0 0 0 0 2 1 1 2 0 1 0 - 0 0 0 0 0 0 0 0 - 1 0 0 0 0 0 0 0 1 0 1 0 0 1 0 0 0 0 0 0 0 1 0 0 0 0 1 0 1 1 1 0 0 0 0 - 0 1 0 0 1 1 1 1 0 1 1 0 0 1 0 0 0 0 1 1 0 1 1 0 1 2 0 1 0 0 1 0 0 0 0 0 0 1 0 - 0 1 0 2 0 0 0 0 0 1 0 0 0 0 1 0 1 1 0 0 1 1 0 0 2 0 0 0 0 1 0 0 2 0 1 0 0 0 - 0 0 0 1 0 0 0 1 0 0 0 0 0 1 1 1 0 0 - 0 0 1 0 2 0 0 1 0 0 0 1 0 0 0 1 1 0 0 0 2 1 1 0 0 2 1 1 0 0 0 0 0 0 0 0 0 0 0 1 0 0 1 0 0 0 1 0 1 1 1 0 0 1 1 0 1 0 0 0 0 0 0 0 0 0 0 0 0 0 0 0 1 0 2 0 0 0 0 0 1 0 0 0 0 1 0 0 1 1 1 1 0 1 0 1 0 1 0 1 0 1 1 - 1 0 0 0 0 - 0 0 0 0 0 0 0 0 0 1 0 0 1 0 0 0 - 1 0 0 1 0 0 0 0 - 1 0 0 0 0 0 0 0 0 1 0 0 0 1 0 0 0 0 0 0 0 0 0 0 2 0 0 1 1 0 0 0 1 0 0 0 1 2 1 0 0 0 0 0 0 0 1 0 - 0 0 0 0 0 1 2 0 1 0 0 1 1 0 0 0 - 0 1 1 1 0 0 1 0 0 - 1 0 - 0 0 1 1 0 1 0 0 0 0 0 0 0 1 0 0 1 0 0 0 - 0 1 0 0 1 0 1 0 0 1 0 0 1 0 1 1 0 0 - 1 0 1 0 0 0 0 0 1 1 0 0 0 0 0 0 0 0 0 2 0 2 0 1 0 0 0 0 0 2 1 1 0 0 0 0 0 
0 0 0 0 0 0 0 2 0 1 0 0 1 0 1 0 0 0 0 0 0 0 1 0 1 0 1 1 1 0 0 0 1 0 0 0 1 0 1 0 1 1 0 1 1 0 0 0 0 1 0 0 0 0 0 0 0 2 0 0 0 0 0 0 0 1 0 0 0 0 1 0 0 0 0 0 0 0 0 0 0 0 0 1 0 0 0 1 0 1 1 1 0 1 1 0 0 0 0 1 0 0 0 0 1 0 0 0 1 0 0 0 0 0 0 1 0 0 1 0 0 0 1 0 0 1 0 0 0 1 0 0 1 0 0 0 1 1 0 0 0 0 0 0 0 1 0 1 0 0 0 0 0 0 0 0 2 0 0 0 0 0 0 0 1 1 0 0 1 0 0 0 1 0 0 0 0 0 0 0 1 0 0 1 0 0 0 0 0 0 0 0 0 0 0 0 0 1 2 0 0 0 0 1 0 0 0 0 0 1 1 0 0 0 0 0 1 0 0 0 0 0 1 1 0 1 0 0 0 0 0 0 0 0 1 0 0 1 0 0 0 0 0 0 1 1 0 1 0 1 0 0 0 1 0 1 0 1 0 0 0 0 0 0 1 0 0 0 0 0 1 0 0 0 0 0 1 0 0 0 0 0 1 0 0 0 0 0 0 0 1 0 0 0 1 1 0 0 0 0 1 1 0 0 1 0 0 0 0 0 0 0 0 0 0 1 0 0 1 0 1 1 0 0 1 0 0 0 0 0 1 0 0 0 0 0 0 1 1 0 1 0 0 0 0 0 0 0 1 0 0 1 0 0 0 0 1 0 0 1 1 1 0 0 0 0 0 1 0 1 - 0 1 0 1 1 0 1 0 0 1 0 0 0 0 0 0 0 0 0 1 0 0 0 0 0 0 0 0 0 0 0 0 0 0 0 0 0 0 0 0 0 0 0 0 0 0 0 0 1 0 0 0 0 0 0 0 0 0 0 1 0 0 0 0 1 2 0 0 1 0 0 1 1 0 0 0 0 2 0 1 0 0 0 0 0 0 0 1 1 0 1 0 0 0 0 0 0 0 0 0 1 0 0 0 0 0 0 0 0 0 0 1 0 0 0 0 0 2 0 0 0 0 0 0 0 1 0 0 0 0 0 0 0 1 0 0 1 0 0 1 0 0 0 1 0 0 0 0 1 0 0 0 0 0 0 1 0 1 0 1 1 0 0 0 0 0 0 1 0 1 0 0 0 0 0 0 1 1 1 0 0 0 0 0 0 0 0 0 0 1 0 0 0 0 0 0 0 0 0 0 0 0 0 0 0 0 0 0 0 0 1 0 0 0 1 0 0 0 0 0 0 0 1 0 0 0 0 0 0 0 0 0 0 0 0 0 0 0 0 0 1 0 0 1 1 1 1 0 0 0 0 0 0 1 0 0 0 0 0 1 0 0 2 0 0 1 1 0 1 1 0 0 0 1 1 0 0 0 1 0 0 0 0 0 1 0 1 0 0 1 0 - 0 0 0 0 0 1 0 0 0 0 0 0 1 0 0 0 0 0 0 0 1 0 0 1 0 0 0 0 1 0 0 0 0 0 0 0 0 0 0 2 0 2 0 0 0 0 0 1 0 0 0 1 0 0 1 0 0 1 0 0 0 0 0 0 0 0 1 0 0 1 0 1 0 0 1 0 1 0 0 1 0 0 0 0 0 0 0 1 1 0 1 0 0 0 0 0 - 0 1 0 0 1 1 0 0 1 0 1 0 0 1 0 0 0 0 1 0 1 1 0 1 0 0 0 0 0 0 1 1 0 0 0 0 0 0 0 0 0 0 0 0 1 0 0 0 2 0 0 0 0 0 1 0 0 0 0 0 0 2 0 0 0 0 0 0 0 0 0 0 0 0 0 1 0 0 0 1 0 0 0 0 0 0 0 1 0 1 0 1 0 0 0 1 0 1 0 2 1 0 0 0 0 0 0 0 0 0 0 0 1 0 0 0 0 1 1 0 0 0 1 1 0 1 0 1 0 1 1 0 0 0 0 0 0 0 0 0 1 1 0 0 0 0 0 0 0 0 0 0 0 0 0 0 0 0 0 0 0 0 0 0 0 0 0 0 0 0 1 1 1 0 0 0 0 0 1 0 0 1 0 0 1 1 1 1 0 1 0 0 0 0 0 0 0 0 0 0 0 0 0 0 0 1 0 0 0 0 0 2 0 0 0 0 1 1 0 0 0 1 0 0 0 0 0 0 0 1 0 1 0 0 0 1 0 1 0 0 2 0 1 1 1 0 0 0 0 0 1 0 0 0 0 0 1 1 0 0 0 0 0 0 1 0 0 0 0 0 0 1 0 0 0 1 0 1 1 0 0 0 0 1 0 0 1 0 0 1 0 0 0 0 1 0 0 0 1 0 0 1 1 0 0 0 0 1 0 0 1 0 0 0 1 0 0 0 0 0 0 0 0 0 1 0 0 0 0 1 0 0 0 0 0 2 0 0 2 1 0 0 0 1 1 0 0 1 0 0 0 1 0 0 0 0 1 0 0 0 0 1 0 0 0 0 1 0 0 1 1 0 0 0 0 1 1 0 0 1 0 1 0 1 0 0 0 0 1 0 0 0 0 0 1 1 0 0 1 0 1 0 0 0 0 0 0 0 1 0 0 1 0 0 0 0 0 0 1 0 0 0 1 0 0 1 0 0 0 0 0 0 0 0 0 1 0 0 0 0 0 0 0 0 0 0 0 0 0 1 0 1 0 0 0 0 0 0 0 0 0 0 0 1 0 0 0 0 0 0 0 1 0 1 0 0 0 0 0 1 0 1 0 0 0 0 0 0 0 0 0 0 0 0 0 0 0 1 0 0 0 0 0 0 0 0 0 0 0 1 0 0 1 1 0 1 0 0 0 1 0 0 1 1 0 1 1 1 0 0 1 0 0 0 0 0 0 0 0 0 0 0 0 1 1 0 1 0 0 1 1 0 0 0 0 0 0 0 0 0 0 0 1 0 0 1 0 1 1 0 0 0 1 0 0 0 0 0 0 0 0 0 0 1 0 0 0 0 0 0 0 0 1 0 0 0 1 1 0 0 0 1 0 0 0 1 0 0 0 0 1 0 0 0 1 0 1 0 0 0 0 0 1 0 0 0 1 0 0 0 0 0 0 0 2 0 0 0 0 0 0 0 0 0 0 0 0 0 0 0 0 0 0 0 1 0 0 0 0 0 0 0 1 0 0 0 0 
2 1 0 2 1 2 1 0 2 2 2 2 2 2 2 2 2 1 2 1 2 1 1 2 2 1 2 1 1 2 1 2 1 1 1 2 2 2 1 1 2 0 1 1 2 1 2 1 1 1 2 1 2 - 1 2 - 1 1 1 1 2 0 1 2 2 1 1 2 2 0 0 1 1 2 2 2 0 2 2 1 1 1 2 1 2 2 2 2 0 1 1 2 1 2 1 2 2 2 1 2 2 2 1 1 2 1 1 2 2 0 1 2 0 1 2 2 2 2 1 0 0 2 2 2 1 1 0 1 1 1 0 0 2 - 2 1 0 0 1 1 0 1 2 1 1 1 1 2 - 1 2 2 1 1 1 1 2 2 2 1 1 1 2 1 2 1 1 1 0 2 0 - 0 1 1 1 2 2 1 2 0 2 2 1 1 2 0 2 1 0 0 1 1 2 1 2 1 2 0 2 0 0 2 0 1 1 0 1 1 1 0 1 2 1 0 1 0 1 1 2 1 0 1 1 0 1 2 2 1 2 1 1 1 1 1 1 2 1 1 1 1 1 0 1 1 2 1 1 2 1 1 0 1 1 2 1 1 2 - 1 2 2 2 2 2 1 1 1 0 - 1 1 1 0 0 2 2 0 1 2 2 2 1 1 1 1 2 2 0 1 2 2 1 1 2 2 2 1 1 1 1 2 1 1 2 1 1 1 2 0 2 1 0 2 2 1 2 0 2 2 0 2 2 2 1 1 - 0 1 2 1 1 2 2 1 1 1 1 2 2 1 1 0 1 1 1 1 1 2 1 2 1 2 2 1 1 2 1 2 1 1 1 2 1 2 0 2 0 0 1 1 1 1 1 1 1 2 0 0 0 0 2 1 1 1 2 2 2 1 2 2 1 2 1 2 2 0 2 2 1 2 1 2 1 1 2 2 2 2 1 - 1 1 0 0 1 0 1 1 2 1 0 2 0 2 1 1 2 0 1 1 1 2 2 2 0 2 1 1 1 1 1 0 1 2 0 0 1 0 0 1 1 2 1 1 1 1 1 1 1 1 1 1 0 1 2 2 2 2 2 1 1 1 2 1 1 2 1 1 2 2 1 1 1 2 0 2 1 1 0 1 0 2 1 0 1 2 - 1 2 1 1 2 1 1 2 2 2 0 2 1 2 2 - 2 2 2 2 1 1 1 1 1 1 1 2 2 1 1 1 2 2 1 - 1 2 1 1 2 1 0 2 1 2 1 0 2 1 1 1 0 1 2 2 1 2 0 2 1 0 2 2 0 0 1 0 2 1 2 2 2 1 2 0 2 2 1 2 1 2 0 0 1 0 2 0 0 2 1 1 0 1 0 2 0 0 2 2 1 0 0 2 1 1 2 0 1 2 1 2 0 1 2 2 0 0 0 1 0 1 2 1 2 2 1 1 1 2 1 1 1 2 2 1 1 2 2 2 0 1 1 1 1 0 - 2 0 1 2 2 0 0 1 2 1 1 2 1 1 1 2 1 1 1 1 2 2 1 1 2 1 1 2 1 1 1 2 2 2 1 1 2 2 2 2 - 1 1 - 1 2 1 2 1 2 1 0 1 1 1 1 2 - 2 2 2 1 1 1 1 0 2 2 2 2 1 1 1 2 1 1 2 0 2 1 1 2 1 2 - 0 1 2 1 1 1 2 1 1 1 1 1 1 2 0 0 2 2 1 0 2 1 1 2 2 1 2 0 0 2 1 1 2 2 2 0 2 1 0 1 2 0 1 0 1 0 0 2 1 1 2 2 2 1 1 1 1 1 1 - 2 0 2 1 2 1 0 2 1 1 1 2 2 2 0 2 2 2 2 2 2 2 2 1 0 1 2 2 2 1 2 1 1 - 1 - 1 - 2 2 2 2 - 2 2 1 1 1 0 1 0 1 2 - 0 1 2 1 1 1 0 2 1 1 0 2 2 1 1 2 2 1 - 2 1 1 2 1 1 1 1 2 2 1 1 1 1 2 2 1 2 0 1 2 0 2 2 1 1 - 2 0 0 1 2 2 1 1 1 1 1 1 1 2 2 1 1 1 1 2 2 2 2 1 1 1 1 2 1 2 0 1 2 2 2 1 1 2 1 1 1 0 0 1 1 0 1 1 1 2 2 2 1 0 1 1 1 1 1 2 1 1 1 2 0 0 2 0 1 2 1 2 0 1 1 2 0 0 2 2 1 2 1 1 1 2 2 2 1 1 - 1 1 1 2 0 1 1 2 2 0 2 1 2 0 1 2 0 2 2 1 1 1 2 2 1 1 0 2 2 1 1 1 2 1 2 0 1 - 1 2 1 0 1 2 1 1 2 2 1 1 2 1 1 1 1 2 2 2 2 2 1 2 1 1 2 1 0 1 1 2 2 1 1 - 2 1 2 2 1 1 2 2 1 2 0 2 1 0 1 2 2 1 2 0 1 - 0 1 1 2 0 1 2 1 2 1 2 0 0 1 2 1 2 1 1 2 2 0 2 0 1 2 1 1 1 2 2 1 1 1 0 2 1 1 2 0 2 1 1 1 0 1 0 - 2 0 1 1 2 1 1 1 2 1 2 2 1 1 1 2 1 1 1 2 1 1 2 2 1 - 2 1 2 1 0 1 - 0 1 0 0 1 1 1 2 1 2 - 1 1 2 2 1 1 2 1 0 1 0 1 1 1 0 1 1 0 2 2 2 1 1 2 0 1 1 1 1 0 0 0 0 1 1 1 1 1 0 2 1 1 2 2 2 1 0 1 0 1 1 0 1 1 0 1 - 2 1 2 1 2 2 0 2 1 2 1 2 0 1 2 1 1 0 1 0 2 1 1 1 1 1 2 2 1 1 1 2 1 0 2 0 2 1 1 1 2 2 1 1 1 0 1 2 0 - 2 1 2 1 1 1 1 2 2 2 1 1 2 2 1 2 0 0 2 1 0 1 2 2 1 1 1 2 1 2 2 1 1 2 2 2 0 2 1 1 2 1 2 1 2 1 2 1 1 2 1 1 1 2 1 2 1 0 1 1 1 0 1 0 1 2 1 1 1 1 2 1 1 1 1 - 1 2 1 1 1 2 0 2 1 1 1 0 1 2 0 1 0 1 2 0 1 1 1 1 2 0 1 2 1 1 2 1 0 2 1 1 2 2 2 0 2 1 2 2 0 1 2 1 1 0 1 1 2 1 1 1 2 1 1 1 2 1 1 2 2 1 2 2 2 0 1 1 1 0 
2 2 2 2 2 2 1 2 2 2 1 1 2 1 1 2 2 2 2 2 2 2 2 1 1 2 2 1 2 0 1 2 1 1 2 2 2 1 2 2 2 2 2 2 2 2 1 1 2 2 2 2 1 2 2 2 2 2 2 2 2 2 1 1 2 2 1 2 2 1 1 2 2 2 2 1 1 2 2 2 1 2 2 2 2 2 1 1 2 2 2 2 2 2 1 1 1 2 1 2 2 1 1 1 2 1 2 2 1 1 1 2 1 1 2 2 - 2 2 2 2 1 2 2 0 1 1 1 1 2 0 2 2 2 2 2 2 2 1 2 2 2 2 2 1 2 1 2 - 2 1 1 2 2 1 2 2 1 1 1 0 2 2 1 2 2 1 2 2 1 0 2 2 2 2 1 2 2 1 2 2 2 2 2 2 1 0 1 1 1 2 1 2 2 2 2 2 2 2 2 2 2 2 2 2 1 2 2 2 2 2 2 1 1 1 2 1 - 0 1 1 1 2 2 1 2 2 1 2 1 1 0 2 2 2 2 1 2 2 2 1 1 2 1 1 2 1 1 1 2 2 2 2 2 2 1 2 1 0 2 2 1 0 1 1 2 2 0 1 2 1 1 2 1 2 2 1 2 2 1 0 1 1 2 1 2 2 1 2 1 2 2 2 2 2 1 2 2 2 2 2 2 2 1 1 1 1 2 1 2 2 2 2 2 2 1 1 0 1 2 1 1 2 2 2 2 2 2 2 1 1 2 1 2 2 1 2 2 2 1 2 2 2 2 2 2 1 2 2 1 1 2 2 2 2 1 2 2 1 2 2 2 1 0 2 1 1 1 1 1 2 0 2 2 2 - 2 1 1 2 2 2 2 2 2 2 2 1 0 2 2 1 2 2 2 2 1 2 1 1 0 2 1 2 0 1 2 2 2 2 1 1 1 2 2 2 2 2 2 1 2 2 0 2 1 2 2 1 2 2 1 1 2 2 2 1 2 1 1 1 1 1 2 2 2 2 1 2 2 0 2 2 2 1 1 2 2 2 2 1 1 2 1 2 1 1 1 2 1 2 1 2 2 0 2 1 2 2 2 0 1 2 1 1 2 1 1 1 2 1 2 2 1 2 0 2 2 1 1 2 2 2 2 2 2 2 2 2 2 1 2 2 1 2 2 2 1 2 1 2 2 2 1 2 1 2 2 2 1 1 2 1 1 2 2 2 1 1 2 2 2 2 2 1 1 1 2 2 2 2 2 1 2 2 1 0 2 2 2 1 2 2 2 1 2 2 2 1 1 2 2 2 2 0 2 1 2 2 2 2 1 2 2 1 1 2 2 1 2 2 1 1 2 1 1 2 2 2 1 2 2 1 1 2 1 1 2 2 1 1 2 2 2 1 2 2 2 2 2 1 1 2 1 0 2 2 1 1 2 2 2 2 2 2 2 1 1 2 1 2 1 0 2 2 2 2 2 1 2 2 2 2 1 1 2 2 2 2 2 2 1 2 2 1 2 1 2 0 2 2 2 2 1 2 0 1 2 1 1 1 2 2 2 1 2 1 2 2 2 2 2 2 1 1 1 2 1 1 2 2 1 2 2 2 2 1 2 2 2 2 2 2 2 1 2 1 1 2 2 1 2 2 2 2 1 1 1 1 1 1 1 1 2 1 2 2 2 2 2 2 0 2 2 2 1 2 1 1 1 2 2 2 2 2 2 1 0 2 2 2 0 2 2 - 2 2 2 2 2 2 1 2 2 2 1 2 1 2 2 2 2 2 2 2 1 1 1 2 2 2 1 2 1 0 2 1 2 2 2 1 2 2 2 1 2 1 2 1 2 1 1 1 1 2 2 2 2 1 2 2 0 2 2 1 2 2 2 2 1 2 1 1 1 2 1 2 2 2 2 2 2 1 1 2 1 2 2 2 2 2 1 1 1 1 1 2 2 2 2 2 2 1 2 1 2 2 2 2 1 2 1 2 2 2 2 2 2 2 2 2 2 2 2 2 1 1 2 1 2 1 1 2 1 1 1 2 1 2 1 1 2 2 1 1 2 2 2 2 2 2 2 2 2 2 2 1 1 1 1 1 2 2 1 1 2 1 2 2 1 1 1 2 2 2 2 2 2 2 2 1 2 2 2 2 1 2 2 2 1 2 1 2 0 1 1 2 1 2 2 2 1 2 0 1 2 2 2 2 1 2 2 2 1 1 2 2 2 2 0 2 2 2 0 2 0 1 2 1 2 2 2 1 2 2 0 2 2 2 1 2 2 2 2 2 1 1 2 1 2 2 1 2 1 1 1 1 2 1 0 2 1 2 1 2 2 2 2 0 2 2 1 2 2 2 2 2 2 2 1 2 1 2 2 2 1 0 2 2 2 2 2 2 0 1 2 2 2 2 2 1 2 2 1 2 1 2 0 2 1 1 2 2 2 1 2 0 1 2 1 1 2 1 2 1 2 2 2 2 2 1 2 2 2 0 1 2 1 1 2 2 1 1 2 2 2 1 1 2 1 1 2 1 1 1 2 2 2 2 2 2 1 1 2 2 2 2 2 1 2 1 2 1 1 2 2 1 2 2 0 2 2 1 2 1 2 1 - 2 2 1 2 2 1 1 2 1 2 1 2 2 1 2 2 1 1 2 1 2 2 1 0 2 1 1 2 2 1 1 1 2 1 1 2 1 2 1 2 2 2 1 2 1 2 1 1 2 2 1 2 2 1 2 2 2 2 2 1 1 1 2 1 2 1 1 1 1 2 2 2 2 2 1 2 1 1 1 2 2 2 1 2 1 2 1 2 2 2 2 1 1 2 2 1 2 2 2 2 1 2 1 1 2 2 1 2 2 2 2 2 1 2 2 2 1 2 1 2 1 2 2 2 2 1 2 2 2 2 2 2 1 1 0 2 2 2 1 2 2 1 2 1 2 2 2 2 1 2 1 2 2 1 2 2 2 1 2 2 1 0 2 1 2 2 1 1 2 2 2 1 1 2 1 2 1 2 2 1 2 2 2 2 2 2 1 2 1 0 2 0 2 1 0 2 2 1 2 2 1 2 2 2 1 2 2 1 1 2 2 2 2 1 2 1 1 2 2 1 1 2 2 1 2 2 2 2 2 1 2 2 2 2 2 2 2 2 1 2 1 2 1 0 1 2 2 2 1 1 2 0 - 2 1 1 2 0 2 2 2 1 1 1 1 2 2 2 1 1 1 1 1 2 1 2 1 2 2 1 
2 2 2 2 2 2 1 2 2 2 2 2 2 0 2 2 2 2 2 2 1 2 2 1 2 2 2 2 1 1 1 2 0 1 2 2 2 2 1 2 2 2 2 1 2 2 2 1 1 2 2 2 0 2 2 1 2 2 2 2 1 2 2 1 2 1 1 2 2 2 2 2 2 1 2 1 1 0 2 1 2 2 - 2 2 1 1 1 2 2 1 2 2 2 2 1 2 2 2 2 2 1 1 2 2 2 2 2 1 2 2 2 2 1 2 2 2 2 1 2 1 1 1 2 2 2 1 1 2 2 2 2 2 2 2 2 1 2 2 2 2 1 2 2 1 2 2 2 2 2 1 2 1 1 1 2 2 1 - 2 1 2 2 0 1 2 1 2 2 1 1 2 2 2 2 2 2 2 2 1 2 1 2 2 2 2 1 2 1 1 2 1 1 2 2 2 1 1 2 2 2 1 2 2 2 0 2 2 1 2 2 1 0 2 1 2 2 2 2 1 2 2 2 2 2 2 1 0 1 2 2 2 2 2 1 2 1 2 2 2 0 1 2 2 2 2 1 2 2 2 2 2 2 2 2 2 2 1 0 2 2 1 2 1 2 2 2 1 2 2 1 1 2 - 2 1 1 2 2 2 0 1 0 2 2 2 1 1 2 1 1 1 2 2 - 1 2 2 2 2 2 1 2 1 2 2 - 2 2 2 2 2 2 2 1 2 2 1 2 2 2 2 1 2 1 2 2 2 2 1 1 1 1 2 2 1 2 2 1 1 2 2 2 2 2 2 1 2 2 2 1 2 0 1 2 2 2 2 2 1 2 2 2 1 2 2 1 1 1 2 1 2 2 2 1 1 2 1 2 2 2 2 2 1 1 2 1 0 1 2 1 1 1 2 2 2 1 2 2 1 1 2 1 2 0 2 2 1 2 2 2 1 1 2 2 1 2 2 2 1 1 1 1 2 2 2 2 1 2 2 2 2 2 2 2 2 2 - 0 1 1 1 2 2 2 2 2 2 1 0 2 2 2 0 2 2 1 2 2 1 1 2 2 2 2 2 1 2 1 2 1 2 2 1 2 1 2 1 2 1 2 1 2 1 2 2 2 2 2 2 2 1 2 1 1 2 2 1 1 2 2 1 2 2 2 1 2 2 1 2 2 2 1 2 2 2 2 2 2 2 1 2 0 2 1 2 2 2 2 2 2 0 1 2 2 2 1 2 2 1 2 1 2 2 1 2 2 2 1 2 1 2 2 2 1 1 2 2 2 2 1 2 2 2 1 2 2 0 1 2 2 1 1 2 2 1 2 2 2 2 2 2 2 2 1 2 2 0 1 2 1 2 2 2 2 2 2 1 2 2 0 1 1 1 1 2 2 2 0 1 2 2 2 2 2 2 2 1 2 1 2 2 1 0 2 2 1 1 1 2 2 2 1 1 2 2 1 2 2 1 1 2 1 2 2 2 2 1 1 2 2 2 1 2 2 2 1 2 2 2 2 2 1 2 2 2 2 0 2 2 1 2 1 1 1 1 1 2 0 2 2 2 2 1 1 2 2 1 2 2 1 2 1 2 2 2 1 1 2 2 1 2 2 1 2 2 2 2 2 2 - 2 1 2 2 2 1 2 1 1 1 2 2 2 1 2 1 2 1 1 1 1 1 1 2 2 2 2 2 1 0 1 - 2 1 2 2 1 1 2 2 1 1 2 2 1 1 2 2 2 0 1 2 2 2 2 2 2 1 2 1 1 1 2 2 2 1 2 2 2 2 2 2 2 1 1 2 2 2 1 1 2 2 0 2 1 2 2 1 2 1 2 1 1 2 1 2 1 1 2 1 2 2 2 2 2 2 2 2 2 0 2 2 1 1 2 2 2 1 2 1 1 1 1 2 2 2 2 2 1 2 2 2 2 1 2 2 2 1 2 2 1 1 2 1 2 - 2 2 2 2 2 2 2 2 2 1 2 2 2 1 2 1 1 2 2 2 2 2 2 1 2 1 2 2 1 2 2 2 1 2 2 1 1 2 2 2 1 1 2 2 2 1 2 2 1 2 2 2 2 1 2 2 1 2 2 2 1 1 2 2 2 1 2 2 1 2 2 2 1 2 1 2 1 2 2 1 2 0 1 2 0 1 2 2 2 1 1 1 1 1 2 1 1 1 0 2 2 2 1 2 2 0 1 2 2 1 2 1 2 2 2 1 2 2 2 2 2 1 2 1 2 1 1 1 1 1 2 2 2 2 1 2 1 1 1 2 2 2 2 2 2 2 2 1 2 2 1 2 1 1 2 2 1 1 1 2 1 2 1 1 2 2 1 2 2 2 1 2 2 1 2 2 2 2 1 2 2 1 2 2 2 2 2 1 2 2 0 2 2 2 1 1 2 1 1 2 1 2 1 2 2 2 1 1 2 1 2 0 2 1 2 2 1 2 2 1 2 2 0 2 1 1 2 1 2 2 2 2 1 2 2 0 2 1 2 2 0 2 2 1 1 2 2 2 2 1 1 1 2 2 2 2 2 2 2 2 1 2 2 2 2 2 2 2 2 1 2 2 1 2 2 1 2 2 2 2 1 2 2 2 1 2 2 2 0 2 2 2 1 2 2 2 2 2 2 2 1 2 1 2 1 2 2 1 2 2 2 2 1 1 2 1 2 1 1 1 1 1 2 2 1 2 2 1 1 2 2 2 1 2 2 2 2 2 2 1 1 2 2 2 2 - 2 2 2 2 1 1 1 2 1 1 1 1 1 2 2 2 2 2 2 2 2 2 1 2 2 1 2 1 2 2 2 2 2 1 2 0 2 2 2 1 2 1 2 2 1 2 1 1 2 2 1 2 0 2 2 1 1 2 2 2 2 2 1 2 2 2 1 - 1 0 2 2 2 2 2 2 1 2 0 1 1 2 2 2 2 1 1 1 2 2 2 2 - 2 2 2 2 1 1 2 1 2 2 2 1 1 1 0 2 2 1 2 2 1 2 2 1 1 2 2 1 2 2 1 2 1 2 2 0 1 2 1 1 2 2 2 1 2 1 2 2 1 2 2 2 1 2 2 2 1 2 2 0 2 2 2 2 1 1 1 1 2 2 1 1 1 2 2 2 2 1 1 2 1 2 2 2 2 1 2 2 2 1 2 2 2 2 1 1 - 2 2 2 2 2 2 1 2 1 2 2 0 2 2 1 1 2 1 0 2 2 2 2 1 1 2 1 2 1 0 1 2 2 2 
0 0 0 0 0 0 0 0 0 0 0 0 0 1 1 0 0 0 0 0 0 0 0 0 0 0 0 1 0 2 0 0 0 0 0 0 0 1 0 0 0 0 0 0 0 0 0 0 0 0 0 0 1 0 0 0 0 0 0 0 0 0 1 - 0 0 1 0 0 0 0 0 0 0 0 0 0 0 0 0 0 0 0 0 0 0 0 0 0 0 0 0 0 - 1 1 0 0 0 0 0 1 1 1 0 0 0 0 1 1 0 0 1 1 0 0 0 0 0 0 0 1 0 0 2 1 0 0 0 0 2 0 0 0 0 0 0 0 0 0 0 0 0 0 0 0 1 0 0 0 1 0 0 0 0 0 0 1 0 0 1 0 0 1 0 0 1 0 0 0 0 0 0 0 0 0 0 0 1 0 0 0 0 0 0 1 0 0 0 1 0 1 0 0 0 0 0 0 0 0 0 0 0 0 0 0 0 0 0 0 0 0 1 0 0 0 1 0 1 1 1 0 0 0 1 0 0 1 0 0 1 1 0 0 0 0 1 0 0 0 1 0 0 0 0 0 1 0 0 0 0 0 0 0 0 0 0 0 1 0 0 0 2 1 0 0 0 0 1 0 0 1 0 0 0 0 0 0 0 0 1 1 0 0 0 0 0 0 0 0 0 0 0 0 0 0 0 0 0 0 0 0 0 0 0 0 1 0 1 0 0 0 0 0 0 1 0 0 0 0 1 0 0 0 0 0 0 0 0 1 1 0 0 0 0 1 0 0 0 1 0 0 0 0 0 0 0 0 0 0 0 0 0 0 0 1 0 0 0 0 0 0 1 0 0 0 0 - 0 0 0 1 0 0 0 0 0 0 0 0 0 0 0 0 0 0 0 0 0 0 0 1 0 - 0 0 0 0 1 1 2 0 0 0 1 1 0 0 0 0 0 1 0 0 0 0 0 0 0 0 0 0 2 0 0 0 0 0 0 0 0 0 0 0 0 1 0 0 0 1 0 1 0 0 0 0 0 0 0 1 0 0 0 1 0 0 0 0 0 0 0 0 0 0 0 0 0 0 1 0 1 0 1 0 0 0 0 0 0 - 0 0 1 1 0 0 0 1 0 0 0 0 0 0 0 0 0 0 1 0 0 0 0 0 0 0 0 0 0 0 0 0 0 0 0 0 0 0 1 0 0 0 1 0 0 0 0 0 0 0 0 0 1 0 0 0 0 1 0 0 0 0 0 - 0 1 0 0 0 0 0 1 0 0 1 1 0 0 0 0 0 0 0 0 0 0 0 0 0 0 0 0 0 1 0 1 0 0 0 0 0 0 0 1 1 0 0 1 0 0 1 0 0 0 1 0 0 0 1 0 0 1 1 0 1 1 0 0 1 0 0 0 0 1 0 0 0 0 0 0 1 0 1 0 0 0 0 1 0 0 0 0 0 0 0 1 0 0 1 0 0 1 0 0 0 0 0 0 0 0 0 0 0 0 0 0 0 0 0 0 1 0 0 1 0 1 0 1 0 0 0 0 0 0 2 0 0 0 1 0 0 0 0 0 0 0 0 0 1 0 0 0 0 0 0 0 0 1 0 0 1 0 0 0 0 1 0 0 0 0 0 0 0 1 0 0 0 0 0 1 0 0 0 0 1 0 1 0 0 0 0 0 0 0 0 0 0 0 0 0 0 0 0 0 0 0 0 0 0 0 0 0 0 0 0 0 1 0 0 0 1 0 0 0 0 0 0 0 0 0 0 0 0 0 1 0 0 0 0 0 0 0 0 0 1 0 0 0 0 0 0 0 1 1 0 1 0 0 0 0 0 0 0 0 0 1 0 1 0 1 1 1 0 0 0 0 0 0 0 0 1 0 0 1 0 0 0 0 0 0 0 1 1 0 0 0 0 0 0 0 0 0 1 0 0 0 0 0 0 0 0 0 0 0 0 0 0 0 0 0 0 0 0 1 0 0 - 0 1 0 0 0 0 0 0 0 0 0 0 0 0 0 0 0 1 0 0 0 0 1 1 0 1 1 0 0 0 0 0 0 0 0 1 0 0 0 0 0 0 - 0 0 0 0 0 1 0 0 0 0 0 0 0 0 0 0 0 0 0 0 1 0 0 0 0 0 0 0 0 0 0 0 0 0 1 0 0 0 1 0 1 0 1 0 1 0 0 0 0 0 1 0 2 0 0 0 0 0 0 0 0 0 1 1 0 0 0 0 1 0 0 0 2 0 1 0 0 0 0 0 0 0 0 0 1 0 0 0 0 0 0 0 0 0 1 0 0 0 0 0 1 0 0 0 0 0 0 0 0 0 1 0 1 0 0 0 0 1 0 0 1 0 0 0 0 0 0 0 1 0 1 0 0 0 1 0 0 0 0 0 0 0 1 1 0 0 0 0 0 0 0 0 0 0 0 0 0 0 0 - 0 0 0 0 0 0 1 0 1 1 0 1 0 1 0 0 0 0 0 1 0 0 0 1 1 0 0 0 0 0 1 1 0 0 0 1 1 0 1 1 0 0 1 0 0 0 0 0 0 0 0 0 0 0 0 0 0 0 0 1 0 0 1 1 0 1 0 0 1 0 0 1 0 0 0 0 0 0 0 0 0 0 1 1 0 0 0 1 0 0 1 0 0 0 - 0 0 0 0 1 1 0 0 1 1 0 1 1 0 0 0 1 0 0 0 0 0 0 0 1 0 1 0 1 1 0 0 0 0 0 0 0 0 0 0 0 0 1 1 0 1 0 1 1 1 1 0 0 0 0 0 0 0 0 0 0 0 0 0 0 0 1 0 0 0 0 0 0 0 1 0 0 0 0 0 0 0 1 0 0 0 0 0 1 0 0 0 0 0 1 0 0 0 1 0 0 0 0 0 0 0 0 0 0 0 0 0 0 0 0 0 1 0 0 0 1 0 0 0 0 1 0 0 0 0 1 0 1 0 0 0 0 0 0 1 0 0 1 2 0 0 0 0 1 1 0 0 0 1 1 0 1 0 0 0 0 0 0 0 0 0 0 0 0 0 1 1 0 0 0 1 1 0 0 0 0 0 1 0 0 0 0 0 0 0 1 0 0 0 0 1 0 0 1 0 0 0 1 0 0 0 0 0 0 0 0 0 0 0 0 0 0 0 0 0 1 1 0 0 0 1 0 0 0 0 1 1 0 2 0 0 1 0 0 1 0 0 0 - 1 1 0 0 0 0 1 0 1 0 0 0 1 0 1 0 0 0 
