# Supplementary material for: Powerful Tests for Multi-Marker Association Analysis Using Ensemble Learning
Source: PLoS One. 2015 Nov 30;10(11):e0143489. doi: 10.1371/journal.pone.0143489 (PMC4664402; doi:10.1371/journal.pone.0143489)
Supplement: S1 Archive — (ZIP) [file pone.0143489.s005.zip › SAPPHIRE-selected/sapphire.dat]

NEWID1	SEX	AGE	AFF	PC1	PC2	PC3	PC4	PC5	PC6	PC7	PC8	PC9	PC10
S00001-0422	2	42.15468857	2	24.0812	-0.322175	1.53905	-3.52573	-0.868332	-0.949645	3.57374	-0.602527	-1.38946	-1.36889
S00002-0722	1	19.10472279	2	10.3086	0.459701	-0.566865	-2.71343	0.109645	-4.4585	1.67468	-3.04919	0.652506	1.09426
S00003-0996	1	38.99247091	2	3.12409	2.9184	4.03179	0.498688	0.525269	-2.17989	-1.16589	1.9828	-1.07862	0.551801
S00004-1317	1	21.96577687	2	3.88969	0.903978	-1.67345	0.52413	-5.76985	-0.761763	-0.725223	4.1286	-2.57491	-2.71451
S00005-0770	2	52.84052019	2	9.06907	0.80063	1.60536	2.81175	-0.0194263	4.82364	-1.60478	0.412103	-1.53355	-5.35963
S00006-0742	2	38.01505818	2	8.45212	1.43902	0.801597	-0.495775	-2.43284	4.51148	2.29929	-4.26577	7.74082	-0.112646
S00007-1033	2	52.30116359	2	18.7956	1.22678	-2.71218	6.49255	-2.81889	-4.56122	2.19942	0.699436	1.06483	3.81277
S00008-0731	2	36.06570842	2	-14.1786	4.11985	1.44514	-3.96776	-2.421	2.95461	4.14096	0.46672	-0.710637	-2.67201
S00009-1265	2	12.41889117	2	12.847	-4.30228	4.28242	-3.67382	5.13248	1.42809	-1.82753	0.289889	2.64169	-2.80265
S00010-0448	2	31.23613963	2	-3.52903	7.04034	1.81703	0.288533	0.40937	3.37538	-3.33747	3.87292	-4.0223	2.00062
S00011-0563	1	14.0862423	2	-3.688	-1.60888	2.76528	1.41447	-2.35453	2.54248	-5.41424	5.99383	1.54886	4.99823
S00012-0654	2	55.28542094	2	19.8634	-1.45535	6.11146	1.99559	-5.96715	-1.93741	-5.82335	-5.70373	-2.07109	0.131703
S00013-0762	2	43.61396304	2	-5.50527	4.81919	1.06072	0.341537	-0.922717	0.13778	-1.57841	-1.11965	3.72446	-3.19447
S00014-1200	2	43.67145791	2	-4.63116	-0.89606	-1.88	4.21837	-2.174	-4.65841	10.3143	-2.23284	7.93903	1.23645
S00015-0618	1	54.34360027	2	0.475218	4.11587	0.51907	2.37832	5.03808	-2.54089	5.46619	-4.3073	8.63846	4.79641
S00016-1037	2	35.90691307	2	1.74937	6.11496	-4.21311	2.53989	1.03923	-5.36748	-2.87895	-6.86834	1.37776	4.49396
S00017-1331	2	14.63655031	2	-11.6546	1.81723	2.4379	-3.67609	-0.507959	-2.65799	-3.10037	-2.8273	-4.99701	1.85468
S00018-1363	2	55.40041068	2	3.2755	-0.529918	2.47517	1.43649	4.38225	-1.30627	-1.25715	-2.93053	-2.11112	-0.0971575
S00019-1230	1	50.23408624	2	-8.11329	0.387138	-0.819528	2.68013	-4.1984	1.72298	-0.059281	-1.65972	0.825175	-2.1975
S00020-0283	1	12.96372348	2	4.13565	-1.00952	-0.637226	-0.210459	-0.856149	-4.83127	-3.47789	0.792666	-1.56451	-1.93979
S00021-0120	2	41.2347707	2	-15.8908	1.79222	1.26434	-2.27572	3.95864	-0.686456	-3.12095	-0.93638	-6.4483	4.07097
S00022-0933	1	14.16837782	2	-0.19203	-0.0565474	4.46865	-2.67971	2.72642	4.2446	0.0599988	4.74597	-0.760664	-3.21594
S00023-0626	1	38.49691992	2	-13.5983	3.15348	2.07955	1.1204	1.35026	2.98177	-3.67277	4.01578	-3.52961	2.60597
S00024-0637	1	25.14442163	2	-13.0859	-0.198385	3.64736	7.08343	10.5446	-15.248	-27.6875	-23.1711	-0.735209	16.6025
S00025-0842	2	39.1321013	2	-7.76736	-1.74462	3.05145	-0.611875	-1.9434	5.2242	-2.88238	5.75624	0.425092	0.898816
S00026-1150	2	47.97535934	2	-2.70361	0.899304	4.58527	-1.1718	0.870525	1.38694	-3.28461	-0.477297	-2.70704	0.0921202
S00027-0796	1	38.93223819	2	-6.33145	-3.28797	-0.557954	-1.49085	3.4005	-6.59539	-4.20977	3.63513	4.75323	-4.45998
S00028-0023	1	51.37850787	2	-2.67217	0.276296	4.1179	2.51194	-4.36892	0.475162	-3.40532	0.982998	3.55853	0.208578
S00029-0103	2	16.52566735	2	0.381592	-1.12093	-0.64382	-1.06695	-5.22208	5.50991	-3.21902	1.28285	3.0243	-2.9918
S00030-0685	1	13.56605065	2	3.87221	-0.159168	4.11282	-0.98563	-0.840942	-4.63501	-4.44825	-0.350262	4.49092	1.90108
S00031-1391	2	51.00068446	2	15.6154	-0.0284912	2.71257	-0.000764989	-7.38912	-1.81682	-4.72393	2.00351	-0.925494	-3.11581
S00032-0893	2	21.10609172	2	2.45633	-5.063	-0.103741	2.68749	4.31778	-3.58567	-3.0203	3.55122	1.22277	0.79182
S00033-0353	2	45.21013005	2	-6.00724	1.94905	-0.0922535	3.21938	-2.61756	0.5545	-0.82812	2.44763	-1.17574	-2.17443
S00034-1003	1	15.45242984	2	-1.41832	1.26064	1.15928	0.863527	-5.56632	-0.502649	1.10729	-2.2959	4.3912	-1.79364
S00035-0333	1	12.45995893	2	-6.46034	0.0942791	2.72082	-4.42137	-2.54989	0.144362	5.3761	5.01233	0.137071	1.98945
S00036-0376	2	56.3613963	2	-7.48889	2.89873	5.72784	-1.06415	0.414714	0.418619	-2.62782	-1.38027	-0.77604	4.09362
S00037-0005	1	19.61122519	2	1.1654	3.00248	3.62373	1.40365	0.657156	0.758876	-10.2853	-4.44225	0.970375	17.6419
S00038-0698	2	47.90965092	2	20.9854	1.85934	5.01147	1.90698	0.659915	3.93967	0.739176	-0.921782	1.26683	1.96043
S00039-0723	1	18.65845311	2	1.08135	4.06684	-8.39369	-1.22198	4.96856	-4.43612	-3.68021	-4.89866	1.43661	6.78162
S00040-1054	2	51.14031485	2	6.65291	-0.907938	4.01963	1.41785	-0.612629	-8.05456	-4.17049	-3.36929	0.291604	-0.226926
S00041-0932	1	13.48117728	2	-0.0149493	-0.634795	0.277867	-2.78909	0.337125	-3.68575	-1.1975	-2.51969	0.514417	-0.565363
S00042-0806	2	54.39835729	2	-5.1986	-0.948892	-3.43477	8.72323	-3.66741	-1.80454	-1.66009	-6.58413	-3.74627	-2.29303
S00043-0355	2	42.51060917	2	-0.669084	3.50474	1.22383	-1.22884	2.72745	0.0556471	-6.60897	1.20687	-1.14677	3.49494
S00044-0161	1	54.7816564	2	7.54848	-0.284864	0.207758	-2.2703	0.346058	3.93052	0.11776	-2.4374	-0.863009	4.95404
S00045-1228	1	41.12251882	2	-5.76534	5.05931	-0.356324	-4.74245	-2.34524	-3.93298	-5.27791	1.74463	-1.5296	-1.77663
S00046-1170	2	39.42778919	2	9.19554	1.64354	1.82973	0.579593	-0.930117	0.663154	-3.37672	1.28253	4.23367	-2.28834
S00047-0788	2	47.79739904	2	-1.64761	3.12521	3.82606	-1.14074	-1.96823	1.35776	-0.212934	1.71043	0.591597	-5.05778
S00048-0946	1	15.11841205	2	-8.43017	0.634085	-2.35363	-1.82902	-1.33058	-0.0217335	-2.59709	0.666964	1.01709	2.75864
S00049-0969	2	53.97672827	2	6.28733	0.548176	4.11375	3.23886	1.24039	-4.41265	4.49676	0.151256	1.25402	0.953646
S00050-0958	2	56.98015058	2	19.9755	3.07207	5.69759	-1.22688	-8.28138	-3.51822	0.687025	-3.04809	-2.61788	-8.18844
S00051-0840	2	40.90349076	2	-12.989	1.63204	1.57488	0.982175	-2.45335	3.26623	3.3285	0.779233	2.51183	-0.0102062
S00052-0001	2	37.07049966	2	-7.02948	0.912834	5.27132	-1.19174	1.54902	-2.11332	7.2791	-1.15703	0.728751	-9.21051
S00053-0408	2	12.84325804	2	2.37487	-4.33283	2.16567	-0.627516	2.99987	0.000660779	-1.74254	1.17114	-1.34019	-5.3841
S00054-0420	1	18.65845311	2	-6.30801	1.93166	-0.71945	1.03937	-1.05414	2.51226	-1.99587	-0.57996	1.02899	1.78882
S00055-1411	2	49.01574264	2	-0.0988682	-1.52179	6.87004	-3.30694	-0.505126	-1.09104	-5.31834	4.12603	-4.74457	-0.419288
S00056-0682	2	56.33675565	2	1.41189	-2.3194	2.49399	-0.0770781	-5.09853	5.04496	-3.56243	5.59605	-3.35723	-2.118
S00057-0272	2	56.79123888	2	2.21227	1.54251	-1.75748	-4.08411	-4.74204	4.71355	-10.3026	6.52762	1.40639	-0.307324
S00058-1174	2	52.67077344	2	6.88207	2.97091	4.85638	2.84131	-1.84293	0.21387	-1.24369	0.456885	2.61627	2.82487
S00059-1193	2	46.05065024	2	-13.6265	-0.327501	3.01748	-1.32813	4.24488	-3.98538	-4.60898	-1.50265	3.27538	2.1408
S00060-1413	2	55.38945927	2	-7.73684	0.77703	1.35709	-6.75349	-0.2967	-1.27308	-0.419688	1.60413	0.444831	2.1552
S00061-1372	1	39.78097194	2	3.36371	-2.36406	8.17427	0.508246	1.71045	-7.61912	2.08851	-0.277257	-2.37358	-1.00105
S00062-0379	1	17.53319644	2	10.4222	2.83244	-2.38029	-1.01766	-0.027996	-1.90379	-2.04256	2.14581	0.930288	-3.09211
S00063-1314	2	28.62970568	2	6.548	-1.20034	2.58657	-1.07417	-6.22737	0.377551	0.0398096	-1.69721	-0.296408	3.70521
S00064-1106	2	16.61054073	2	-5.32165	3.15156	-2.51614	2.91515	-1.03988	-3.86724	4.96685	0.039892	1.11163	3.46462
S00065-0738	2	36.56947296	2	3.14161	-1.26627	-2.46458	-1.71739	3.01397	0.962102	6.11009	5.29717	-1.64813	4.05
S00066-0556	2	36.90075291	2	-10.2418	-0.0671884	1.65193	-1.88494	-3.0157	3.76319	1.48163	1.33658	0.797577	-3.80059
S00067-0998	2	18.51334702	2	5.89276	3.58861	-0.196662	4.92148	1.11772	-4.02792	-4.35256	1.67081	1.74493	0.463206
S00068-1259	2	53.23750856	2	10.2774	0.0812523	1.11607	-2.72572	-4.60361	10.1433	1.52985	-7.64807	-11.9051	-5.69233
S00069-0751	1	17.91101985	2	-6.29063	-1.49324	-1.89773	2.6452	-4.14049	2.43966	-1.31902	-5.37235	-0.613328	1.19303
S00070-0875	2	44.39151266	2	-1.26563	1.76424	-0.351006	1.85802	1.70727	-0.671495	0.557577	3.73226	5.53715	-0.0582635
S00071-0477	2	38.21765914	2	-3.34585	-0.865034	-4.23076	-1.70688	-2.50104	-5.9607	4.87954	-1.07717	1.3612	3.97575
S00072-0497	2	53.80150582	2	-3.57987	-1.28548	1.58918	1.39097	2.14262	-3.9377	-3.80805	1.64107	-2.56809	2.06833
S00073-1387	2	26.6255989	2	-1.86041	0.647234	1.98765	0.000444505	-3.95965	2.16021	0.180728	7.03215	5.4653	-4.67892
S00074-1392	2	39.53456537	2	-15.6293	-0.570761	-4.60491	6.99822	-1.21286	0.0134655	0.819118	9.01631	4.61815	17.422
S00075-0889	1	17.45653662	2	-13.2558	1.11358	-2.05596	6.5135	-2.45404	-1.35392	0.715143	6.64038	3.88593	15.5335
S00076-0322	2	53.32238193	2	-5.40644	-3.48306	-0.291684	-1.94428	4.36246	-2.35685	-1.68673	-2.95797	4.24681	3.17254
S00077-0634	2	44.09034908	2	-11.2274	0.132842	5.41632	6.70786	12.9914	-16.9816	-30.4469	-24.5099	-0.785057	14.9115
S00078-0707	1	44.58042437	2	-13.6786	0.655301	-1.84888	8.87091	-2.91552	3.24494	-10.085	0.967969	-5.90794	5.7482
S00079-0675	1	14.72689938	2	0.408647	1.17698	-2.13235	5.47886	-0.382509	1.7867	-5.31853	5.29406	-0.166303	-2.29014
S00080-0082	2	17.26488706	2	2.17741	1.95669	-0.114101	0.397026	2.79656	-0.451358	2.39073	2.41861	2.33747	-1.50587
S00081-0882	1	14.16837782	2	-5.57247	2.25467	3.26617	3.88396	2.78413	-2.27911	-2.12833	4.6231	-2.97354	1.60529
S00082-1198	1	36.82409309	2	-11.133	3.89056	-1.44465	-2.14362	1.32434	-0.0458038	0.15895	-1.12762	4.15494	1.92726
S00083-1255	2	13.42094456	2	-7.08711	4.65548	-0.166009	-1.93194	2.08132	5.23215	-1.69572	-2.1338	-0.395147	-1.26307
S00084-0254	1	40.83504449	2	-11.4908	2.3722	-4.18708	-2.83218	0.143633	-0.933834	7.83537	3.25028	-1.82606	2.56301
S00085-1161	1	17.8973306	2	-5.40095	-4.51568	-2.52162	-1.01731	-0.79004	0.867612	-2.74749	6.89942	2.26892	-5.33719
S00086-0918	1	12.28199863	2	-12.8803	1.62752	-6.42299	1.42633	16.5581	1.95673	6.53156	-8.25226	2.9425	1.43691
S00087-0329	1	18.80629706	2	-4.98453	-1.24992	-7.2071	-4.47966	-2.43039	-8.18518	-7.74481	-0.79934	2.46733	-3.48773
S00088-0959	2	14.54893908	2	-5.2149	1.13865	-8.51925	-6.4524	-4.60231	-10.1704	-4.92902	2.66463	-2.52979	-1.57023
S00089-1220	2	46.18754278	2	-11.685	-3.00872	1.29414	0.701867	-2.39152	1.91863	3.08115	0.72349	-1.13163	-2.10913
S00090-0431	2	46.62833676	2	6.79366	2.13228	4.57467	2.93012	6.1535	-3.74749	-3.49309	6.5551	3.35935	3.93678
S00091-0574	1	48.30937714	2	14.9825	1.55534	2.0728	1.47718	-1.81305	2.51421	8.40797	2.06313	-5.6914	-6.10436
S00092-0099	2	15.40862423	2	-2.03738	0.634211	3.71942	-2.40914	1.89894	-3.07966	2.32697	2.83042	5.07546	3.54674
S00093-0832	2	54.75975359	2	-4.64481	1.40925	5.295	3.60946	-1.13192	-0.93061	-4.1533	2.7867	-4.80884	0.940189
S00094-0242	2	32.11772758	2	9.29251	2.39478	2.73196	4.97125	-0.758808	-4.25905	-1.48038	3.13249	2.75364	4.82747
S00095-0968	1	17.74401095	2	-9.11984	2.38396	-0.158764	1.56704	3.92556	3.56623	-0.396753	0.168754	-2.01377	2.95338
S00096-0836	2	52.99383984	2	-10.022	0.920671	-2.59161	2.0221	4.43289	-2.07385	1.56321	6.98366	-2.01305	-1.66705
S00097-1354	2	54.11088296	2	20.5855	0.411003	-0.702849	-5.61775	-3.07161	-5.42918	-0.691055	2.26003	0.611024	1.61115
S00098-0146	2	54.6036961	2	-9.8452	-3.329	1.17141	4.69056	1.90377	-9.18236	1.32854	5.74513	-6.40095	-1.22385
S00099-0907	2	23.15947981	2	-5.72003	1.5439	-5.48616	-2.16351	3.25745	-0.948745	-2.41094	-1.89422	-2.37292	1.95671
S00100-1298	1	13.38809035	2	-2.37478	-2.42673	0.1252	-0.0614872	-5.65705	0.79025	-2.12235	-3.20911	-2.32335	3.14029
S00101-1225	2	32.6899384	2	1.15295	-1.54359	-0.319729	-0.35261	-3.25576	0.196735	-3.61303	2.70339	-1.24728	-1.91517
S00102-0951	2	22.49965777	2	-0.967739	1.76088	-5.11294	-5.86243	-4.81796	6.59434	-10.8509	2.81378	-0.629648	-0.563022
S00103-0314	1	14.01779603	2	2.21806	-8.58161	-14.9385	-29.4903	6.79619	51.6121	-12.8762	-51.6134	33.671	-44.229
S00104-1240	2	47.3155373	2	7.08883	0.927756	3.10983	-4.99202	-2.26457	-1.81223	-1.53001	4.0089	2.60381	-1.32977
S00105-0872	2	51.4880219	2	-0.961267	0.276352	1.93363	-2.22616	0.534512	7.80837	-0.076631	-0.893065	-0.844063	2.3421
S00106-1177	1	15.93155373	2	-7.50049	0.406702	-2.27483	-0.646243	0.960139	-1.3958	-4.45943	-0.520153	4.60105	-2.07766
S00107-0075	2	28.06570842	2	6.27025	0.301706	-3.65672	-1.81939	4.12784	-0.27084	4.77639	3.42704	0.485063	1.80818
S00108-0550	1	17.99315537	2	1.02301	-0.376478	-2.75012	-1.75897	-2.93827	-1.68368	0.467768	4.66401	-2.24988	-3.68461
S00109-0950	2	19.84668036	2	5.84291	-0.143051	0.504734	0.30981	-2.46959	-0.871203	-0.056821	6.28776	0.137801	9.44323
S00110-1290	2	50.85284052	2	17.5346	0.0825808	1.96191	2.94991	0.579635	2.34047	1.83315	0.545482	-2.83928	8.34007
S00111-0281	2	13.44558522	2	5.62585	-1.48113	-0.317334	-2.7716	0.860681	5.80796	-1.17704	0.000174012	0.359307	3.12927
S00112-0144	2	44.45448323	2	-15.6737	-1.5192	0.41773	0.419295	1.62143	-2.34443	0.360978	3.32825	-1.07479	-3.6674
S00113-1122	2	29.98220397	2	-8.23074	4.23073	-5.4523	-0.733706	0.590852	4.79317	4.31321	2.87828	-0.799934	2.30951
S00114-0132	2	16.06570842	2	0.0681903	0.599796	-0.0377101	-0.412462	0.863503	2.93919	3.57259	0.544995	-1.56117	0.3213
S00115-0305	1	17.26488706	2	-0.478218	5.93991	4.52649	-4.27347	-2.79603	-3.00883	-1.47193	12.2752	-0.230565	-10.0584
S00116-0923	2	50.33264887	2	-4.96362	0.691949	1.05934	-0.0148413	-0.0953768	2.82271	3.83628	-2.41601	-5.51659	1.77989
S00117-0158	1	15.21423682	2	-1.14083	2.33268	-0.251434	2.43694	-3.18626	-1.5611	5.35655	2.09497	2.6937	4.21674
S00118-0861	1	56.64613279	2	-16.3488	2.10153	3.55533	-0.607568	3.05469	-1.86158	-2.58511	2.77551	-3.06455	-1.47154
S00119-1176	2	41.36344969	2	9.74963	-1.34518	8.47284	-3.18062	-0.820242	5.27999	4.32245	-0.900092	-1.71725	-0.519277
S00120-1173	2	55.20602327	2	-12.8497	-1.29902	1.50337	2.31787	2.5536	0.530103	-1.27617	3.76891	1.59361	-0.867127
S00121-0380	2	18.38193018	2	-8.44176	3.04793	-0.883554	2.64736	-0.848557	-3.03633	-3.60214	-5.31131	-0.625956	-0.0665497
S00122-0310	2	31.85215606	2	-4.9906	-3.89298	-0.785111	-0.493815	9.48556	-4.38169	1.5137	-1.44066	1.36402	1.55388
S00123-0934	2	34.770705	2	-0.883582	-0.783598	1.98575	-1.14149	5.47866	-1.4606	-3.42962	1.26984	-1.75864	3.98634
S00124-0976	1	49.44284736	2	6.45011	2.28341	-2.26294	1.54604	-0.861621	-5.97084	2.00021	2.65697	1.071	-1.03739
S00125-1035	2	18.05065024	2	-6.56931	-3.26013	-0.0881815	1.49389	6.41804	-2.2657	3.97513	-2.30363	1.1231	3.7471
S00126-0141	1	55.97535934	2	-12.6281	0.239438	1.60852	-1.21066	-5.14681	3.85447	2.56762	0.0177255	-0.355291	-4.09804
S00127-0011	2	39.71526352	2	15.4482	-0.990701	0.979424	0.505436	2.24086	-9.44028	-0.418339	2.33412	-0.898672	0.314076
S00128-0825	1	15.46885695	2	12.5787	4.94331	3.17556	-1.29585	-2.47439	2.81413	1.85071	4.76208	-3.67186	2.27721
S00129-1214	2	48.89801506	2	9.06206	-2.49156	0.286706	0.646701	5.91649	-0.0580057	2.27694	-6.37629	2.56823	4.57671
S00130-0250	1	21.67008898	2	-11.0026	-2.77283	-1.38959	-0.598871	2.96094	-7.3036	-2.85608	-7.35141	-6.98866	2.30147
S00131-1026	2	52.97193703	2	-3.41017	2.39301	-0.377407	-1.46599	1.72223	0.527668	-0.473575	-3.20288	-2.51786	5.64725
S00132-0336	1	15.60027379	2	-1.48809	0.685038	-2.37996	-1.58354	-5.52873	-0.318875	-5.62805	6.04156	-2.20717	-4.81423
S00133-0215	2	34.36002738	2	-16.3793	-2.25455	-0.704958	-1.03422	2.03842	-2.86545	1.17977	0.0541532	0.40361	-1.3063
S00134-1388	2	47.21971253	2	1.49178	-3.32817	-2.34913	1.82588	0.417305	-2.03113	2.48982	3.03394	-6.2276	1.52409
S00135-0504	1	47.18685832	2	1.48455	1.885	0.294799	3.01999	4.38175	-1.60272	4.13476	2.35767	1.41059	3.26622
S00136-0546	2	51.47433265	2	1.8304	1.73325	-4.15907	0.755063	7.71413	-4.53931	7.34482	-0.742386	-4.03399	9.75049
S00137-0363	2	16.54209446	2	1.63272	0.680747	-7.28409	1.0731	6.27485	-7.93728	8.60923	-0.217399	-0.906962	5.27987
S00138-0846	2	29.35249829	2	-4.75364	3.33845	-0.0354563	-3.14864	-1.04816	2.39619	0.935094	0.277475	-2.67164	-2.70298
S00139-1002	1	14.06160164	2	-4.74305	1.66153	-2.89109	-5.326	1.18935	2.65514	-7.54821	-4.67749	-2.23761	-1.3588
S00140-0590	1	12.24366872	2	3.02623	1.27121	-0.659415	-4.36239	12.3749	10.0852	3.94387	-5.25327	-3.58656	10.2682
S00141-0418	1	12.80492813	2	-4.69627	3.67803	4.55725	0.149829	4.8057	2.17863	3.24442	-0.391328	-3.11146	-0.103343
S00142-0454	1	33.93839836	2	-7.63352	-1.18205	-3.92902	-0.229595	-4.50558	-1.15662	1.73517	-0.00205127	3.45852	0.257292
S00143-0948	2	43.96714579	2	6.26049	0.24505	1.03926	-1.6347	2.36533	1.1354	5.77163	5.60376	-1.52391	-2.44566
S00144-0357	2	17.42915811	2	-0.4038	-1.11142	-0.458522	-3.36475	1.28124	-4.3651	0.782038	3.33584	-2.15257	6.54186
S00145-1192	2	47.53182752	2	28.2747	-0.0181509	-1.33007	1.09563	-2.71243	-0.923019	-5.92186	-2.19598	0.902428	-2.22667
S00146-1292	1	17.59342916	2	-2.94235	4.55735	2.58989	-1.02536	0.51132	-2.05634	3.85551	6.02551	-1.40316	3.53762
S00147-1355	2	39.61122519	2	-1.39241	1.00407	1.11941	-4.21467	-4.70497	4.94605	-3.56239	0.672079	-4.99558	-1.51967
S00148-1032	1	39.81382615	2	0.929054	-3.18732	2.04646	1.0516	-4.15453	2.15634	1.45496	0.575129	-1.40077	0.406909
S00149-0831	1	17.229295	2	-4.66183	2.9384	4.75479	0.30368	-2.18046	6.08633	-2.63952	7.67089	-1.66572	2.484
S00150-0581	2	16.04106776	2	-7.69606	-2.36073	-3.71545	-0.290008	-3.32206	-0.172504	-3.72524	-2.34425	0.758914	4.04211
S00151-0439	1	19.96988364	2	-1.87524	-0.793372	4.18933	-3.17346	0.0908963	4.27281	3.94299	-1.96614	1.30363	-0.371048
S00152-0139	2	13.25667351	2	5.22969	-0.585515	-7.38227	-1.00122	-1.84808	2.63488	1.96	3.60611	2.70331	-3.19992
S00153-0290	2	16.8788501	2	-4.31766	-0.591484	2.99725	5.39453	2.00856	5.17807	2.28378	2.15689	-0.16502	0.618655
S00154-1242	1	13.18275154	2	-11.0102	-2.31967	2.94917	-0.364469	0.601162	-1.665	3.27526	-1.41372	-1.63585	5.47721
S00155-1286	2	13.66461328	2	-5.24393	1.72848	0.31275	1.04672	0.525057	-7.53601	-2.15767	2.46092	5.08729	2.28058
S00156-0401	1	14.22587269	2	3.16285	0.780074	1.25468	3.69128	-3.45247	4.42633	-2.70553	-1.17497	1.20046	2.34203
S00157-1341	1	14.28336756	2	2.54484	2.40335	-1.31582	0.584739	7.45357	1.27374	-5.75303	2.7823	0.477751	3.11392
S00158-0843	1	20.35865845	2	-12.9215	1.97654	2.31142	4.48724	-5.92452	-10.2089	0.685667	1.75298	-2.41984	-4.99995
S00159-1107	2	40.89801506	2	19.2013	-1.20052	1.5789	-4.93678	0.121736	-1.43891	0.277944	2.08567	-2.22887	-5.29068
S00160-1172	2	15.137577	2	-4.23886	4.64669	-0.681913	2.1078	0.513567	-0.913313	-2.87062	-6.67794	-0.751822	-0.774191
S00161-0332	1	17.65913758	2	-1.64649	1.77069	1.86522	4.31514	-7.58121	0.0900596	-3.52532	-1.56581	0.136466	5.30653
S00162-0887	2	45.33333333	2	-11.1058	0.249602	0.178436	2.68345	-0.13257	1.65967	-6.07353	-3.95325	-7.40857	3.69828
S00163-1209	2	41.10335387	2	-17.8402	-0.0993971	0.04606	-2.55909	1.26019	2.0768	1.50655	0.146741	2.77668	-0.732319
S00164-1136	2	51.34565366	2	-5.57066	2.14103	2.29927	-2.64085	0.725489	-0.0500182	-1.02944	2.3135	3.18127	-1.93996
S00165-0740	2	26.4421629	2	-5.38228	0.635413	0.818235	-3.36781	-1.98384	-0.433682	-2.52829	-1.48047	2.89908	4.80323
S00166-1078	2	12.61875428	2	11.3086	-0.869587	2.7712	0.564904	1.72212	-2.13384	2.9978	-2.90217	-5.73044	0.585934
S00167-0073	1	21.88911704	2	-15.7401	-4.47191	-4.92936	-4.39879	-2.08816	-6.14788	-2.87915	-0.555657	-2.93842	0.0797406
S00168-0287	1	20.59137577	2	17.791	0.319624	-1.2354	0.400179	-0.404682	1.20079	-0.737078	-0.573775	6.17509	2.40363
S00169-0114	2	16.82956879	2	-2.99074	0.163472	-3.61357	0.141542	-0.594373	-1.55845	4.63412	6.7997	-4.37451	-0.745998
S00170-0552	2	30.50787132	2	-1.16859	2.06139	-0.498374	-6.51059	2.31889	1.63468	0.398942	3.66846	4.02181	2.73535
S00171-0429	2	15.44421629	2	-13.8551	-1.2739	-3.00017	7.48028	1.4182	3.16682	3.31824	6.9421	5.35385	14.7505
S00172-0394	1	17.84257358	2	5.59431	-1.70349	0.250942	1.74272	-1.40293	-0.454044	-4.81913	-4.66748	-0.609351	-1.58429
S00173-1299	1	14.39835729	2	5.57208	-1.27624	2.20014	-1.13414	-4.03468	-0.590206	0.0270763	1.37674	6.286	4.34253
S00174-0022	2	14.4366872	2	-3.56969	-2.43051	2.12763	-1.56193	-3.23164	-3.8065	3.64023	-7.08603	3.79399	7.67527
S00175-1092	1	18.11635866	2	-5.78076	-2.18227	-0.675306	-5.88255	-3.05394	-1.46282	-0.42456	-7.75964	3.06545	6.94366
S00176-0101	2	13.3853525	2	-1.38373	-0.121298	4.37775	-5.26263	-8.33615	-5.47021	-3.90751	-4.6901	7.27374	3.42137
S00177-1378	1	13.3853525	2	0.204805	1.76989	6.27038	-7.5297	-10.4335	1.37074	-5.14626	-9.98461	7.32263	4.03611
S00178-0291	2	49.01300479	2	45.3948	0.848481	8.27806	3.34199	4.81085	0.694701	1.85196	3.27577	0.739849	-2.41896
S00179-0393	2	53.10335387	2	19.3735	1.32743	-4.41338	2.759	2.50894	14.1197	-2.98333	-0.0597378	-0.283827	-0.93839
S00180-0189	1	27.30732375	2	-3.58154	-2.89899	4.5501	-0.574957	0.0661705	2.64929	-1.97936	0.369209	0.878908	-0.26217
S00181-1165	1	38.4421629	2	5.74999	2.20726	1.11533	1.36023	-3.08155	1.1296	1.64725	5.13529	3.99733	0.810039
S00182-0665	2	15.01711157	2	-5.77144	0.78456	-5.73569	-2.40318	-5.44214	-2.13813	-0.558551	1.49302	-2.42171	-3.52899
S00183-1274	1	13.99863107	2	2.55259	3.0399	-3.07341	3.66618	-3.17364	1.56943	-4.76492	0.93171	3.86805	1.07597
S00184-0325	1	13.09787817	2	1.2591	-1.75402	1.08881	-5.33065	1.90095	-0.506454	-4.48106	-0.101642	3.20758	-2.4655
S00185-0083	2	49.51403149	2	-12.2817	2.27581	7.69701	-4.97852	3.91695	-1.93639	0.686818	3.16732	-3.44453	1.79529
S00186-0746	2	47.95893224	2	0.341643	3.91197	-5.9597	-2.87832	0.18336	3.80869	5.58366	3.08412	-4.14622	-4.23119
S00187-0496	2	40.82409309	2	-1.98504	-2.24011	3.95505	-2.46046	3.67671	2.75042	2.01143	0.994555	2.37599	2.259
S00188-0035	1	50.29979466	2	-5.22221	0.351611	-0.585495	-3.79064	-1.64827	-3.92717	-0.864023	0.251693	-3.75215	-2.85482
S00189-1049	1	23.09377139	2	-3.41878	-0.969764	-2.8742	0.00998227	-4.78647	3.93423	2.44868	-7.23478	-5.26238	1.22433
S00190-1208	2	14.64202601	2	3.06907	0.865387	0.546654	-1.90177	-0.72407	3.41252	1.54093	1.03662	2.03976	-0.083229
S00191-1418	1	18.01779603	2	8.95345	3.61676	5.62858	2.51977	0.542568	0.146996	-0.549169	3.06879	-1.38663	2.90904
S00192-0595	2	55.16495551	2	3.68157	2.25148	1.62865	5.47014	-3.7604	3.18706	1.67331	-3.17057	-5.4738	-2.94895
S00193-0773	2	41.96303901	2	-8.39349	-0.802827	-1.62861	-3.27265	-1.37633	-5.07717	0.561931	-0.591791	-4.70739	-2.5246
S00194-0674	2	17.86447639	2	-8.88636	0.177953	2.15317	2.61762	-0.46649	1.32043	0.176842	-0.821418	-2.47369	-0.192989
S00195-0957	2	16.79397673	2	-1.15956	3.44288	3.76177	4.47658	-0.731448	-3.55987	3.60215	-2.20431	0.995599	-5.11013
S00196-0009	2	39.78644764	2	-8.64037	0.420074	-1.13559	-3.11029	1.23673	2.81578	4.85065	4.01732	11.0169	0.607106
S00197-1243	2	17.31143053	2	9.47208	4.63746	4.59145	-0.38317	0.728474	-0.541668	4.02151	1.76921	0.703071	4.39848
S00198-1023	1	15.62217659	2	-8.77743	1.40685	0.811144	-0.0395454	3.25748	-2.85725	3.6571	-5.61327	4.87327	1.36003
S00199-1315	1	48.69815195	2	-12.1053	5.76909	-0.947924	-0.223013	-1.0941	-1.82156	0.392299	2.52472	-2.84158	0.119882
S00200-0320	1	14.34360027	2	-4.37684	2.50388	-0.306983	-5.86562	-0.409149	0.937648	-2.9745	4.57983	0.29407	-1.34901
S00201-0328	1	13.09240246	2	-1.65877	1.00441	5.78156	-4.86272	-2.51026	0.102341	0.802974	1.29828	-0.97787	-2.428
S00202-0605	2	16.39425051	2	-10.563	0.840464	-6.94335	-1.68136	8.29084	-8.89344	11.4757	-6.54893	-8.26563	4.50892
S00203-1291	1	40.72826831	2	-6.31298	0.180186	-6.58036	-2.29933	6.98247	-10.3836	11.0315	-4.22472	-10.4533	4.57566
S00204-0715	1	13.19096509	2	-0.197786	-2.64435	5.91487	-1.83409	-4.54933	-1.84795	5.09755	1.18138	-1.21377	0.430531
S00205-0538	1	48.05475702	2	-11.0182	0.0739457	5.40179	5.23718	-9.34017	-11.2091	1.61461	2.19947	-2.61278	-9.13482
S00206-0564	2	56.3449692	2	3.87238	1.31196	-1.16959	3.56544	-2.30509	2.80659	1.483	0.31894	-1.93276	4.5028
S00207-1072	1	27.24161533	2	-8.84739	3.23176	0.714602	3.76478	0.425666	3.51441	2.85154	-2.17357	1.42034	-3.83057
S00208-0493	1	19.6495551	2	-4.79859	3.95733	2.37977	-0.259368	-0.563556	2.16642	3.4463	-1.28756	3.75095	-0.0552294
S00209-0093	1	14.53524983	2	3.47735	1.70123	2.03454	2.30463	-6.07557	-8.03248	-6.1855	5.13209	-4.83563	3.02469
S00210-0213	1	12.73921971	2	2.92904	-0.486102	1.60942	-1.87096	-3.28379	-4.12795	-5.66617	3.002	-6.44365	2.7736
S00211-0808	2	23.44695414	2	31.7499	-1.16741	1.87279	-2.47525	-4.13931	-1.83665	3.48605	-0.831709	5.41512	1.85309
S00212-0383	2	53.10882957	2	10.2369	0.220114	-3.05066	-3.70214	1.11955	-7.49621	-2.83043	4.54154	-1.06493	4.19776
S00213-0445	2	13.44010951	2	-11.8961	-1.76762	-0.652665	-4.37509	-2.3938	5.23251	0.884739	2.1838	5.2498	-1.83611
S00214-0599	1	13.67008898	2	-4.93714	1.0741	2.31608	-4.28627	0.926356	3.59481	1.47327	-2.7599	2.20486	2.95183
S00215-0509	2	56.04654346	2	6.55052	0.672394	-0.415678	-0.836755	-0.241614	8.88152	-1.47881	-5.54916	-0.526232	6.5805
S00216-0360	2	19.19780972	2	18.0432	1.07379	-0.371944	1.83289	3.2366	0.55219	-3.08613	-3.53229	3.85342	-3.70936
S00217-1141	2	18.34907598	2	6.49139	2.94397	-1.98663	-0.611783	0.991153	-0.431015	3.00871	-0.757368	1.20617	-2.99765
S00218-1059	2	15.46064339	2	-8.98627	-4.01809	2.36409	2.90075	2.04299	-2.1131	0.277645	0.912571	8.09721	-0.356864
S00219-0049	1	19.66872005	2	10.9614	4.62047	2.08752	1.61679	-0.910006	3.91842	-0.429347	-1.68101	1.60251	6.77622
S00220-0156	2	27.6550308	2	-3.16292	-1.59744	3.87156	3.23548	-3.74483	-0.79362	3.74697	2.6234	-1.17518	-9.68955
S00221-0733	2	17.99589322	2	-11.3057	-1.4473	5.38525	8.25886	12.5838	-13.8485	-30.318	-22.5062	-2.62987	12.5791
S00222-1349	2	38.11635866	2	30.4784	0.839777	1.1667	4.13764	0.555276	5.52806	4.79861	-2.8392	-2.74164	2.3569
S00223-0395	2	39.99178645	2	4.60384	0.913481	2.70094	-3.81993	-3.03258	0.78461	-5.00877	3.06596	2.14789	-2.4395
S00224-0790	2	15.37850787	2	-14.6468	2.50564	0.506892	-4.64528	-1.48105	-1.18939	4.93201	1.33895	1.76369	0.837905
S00225-0600	2	55.90691307	2	-3.80385	-1.87981	-2.19909	0.0321287	2.78842	1.18838	7.43721	4.83507	-3.2346	-2.75591
S00226-0684	1	17.61259411	2	7.96357	-0.0447374	-1.11419	-2.53624	-2.35121	4.09647	1.15504	-0.382884	1.80862	0.731175
S00227-0667	2	34.99520876	2	-7.46769	-0.450342	3.07651	-0.349498	-4.48434	-2.50284	1.09139	-4.17083	4.19422	-9.24491
S00228-1309	1	18.2696783	2	-5.8407	-1.31857	-0.361024	-1.2411	1.27456	3.01491	-4.7296	1.46388	-2.71503	1.20531
S00229-1373	2	39.56194387	2	21.4414	-0.683874	-0.141943	-1.00189	-6.62352	0.440159	-2.99644	-3.03778	-1.21173	-0.478081
S00230-1414	1	18.41752225	2	-9.41542	5.74828	-0.217164	-8.55538	0.352868	-0.273343	4.83027	5.63549	-7.13383	-2.76893
S00231-0080	2	16.58316222	2	5.62261	1.47227	1.05417	-2.74281	-3.64004	0.970815	1.83105	-0.0729571	4.22167	-5.53235
S00232-0409	2	51.48528405	2	-5.7616	3.25633	0.632805	-0.442267	-2.59609	1.28175	0.419419	-6.74365	3.82673	3.36336
S00233-0679	2	49.65639973	2	2.35184	-1.40524	0.0915894	-0.0279268	-2.63747	-1.02025	0.135829	-1.40762	3.16984	0.525998
S00234-0897	2	34.96235455	2	-5.6078	1.40211	1.89147	1.47295	0.012255	-5.74879	-7.56746	-2.52828	-2.41819	-1.60213
S00235-0461	2	55.86036961	2	-1.88985	1.17403	-0.645582	-0.498038	-3.17204	0.0786946	-0.231818	0.391776	-6.89695	0.887246
S00236-0562	1	19.94524298	2	-5.83323	6.65138	-0.131396	1.28746	-4.14741	0.633602	6.23035	0.941186	-4.33696	-5.00943
S00237-1213	1	21.63997262	2	-3.49885	6.14861	-0.414639	0.110807	-8.07275	0.172315	7.88166	1.1446	-4.75548	-5.1005
S00238-0655	2	17.72758385	2	-8.51779	1.56659	0.194197	-2.57631	-7.1977	-0.898563	-4.82956	0.922607	2.42027	0.268161
S00239-0565	2	33.31416838	2	14.2974	-3.51946	1.46388	-0.366321	-2.63518	-2.87125	2.47285	0.291242	1.1355	0.258384
S00240-1143	2	14.54072553	2	-11.9241	-1.56232	-1.08579	-0.255311	2.52775	-2.46619	6.53179	-0.219328	2.66934	-0.688523
S00241-0247	1	44.21902806	2	6.63789	3.03069	1.74173	-2.26163	-3.18157	-3.88159	-2.62627	3.01752	-5.88047	-1.14245
S00242-1400	2	55.43874059	2	2.53485	-0.480716	-0.361328	-3.16873	-0.0363163	-3.12047	3.75616	3.49631	4.23477	-3.70304
S00243-0621	2	47.04175222	2	9.97935	-2.42076	-2.67193	0.141186	-4.81665	-2.14916	-5.49322	-3.30032	2.24849	-3.66002
S00244-0527	1	16.97193703	2	2.02196	-0.0915848	-2.01455	0.768008	0.182513	-1.3116	-8.05932	-0.141359	0.684305	5.57812
S00245-0833	2	12.58042437	2	-2.78779	1.80332	1.913	-4.47443	2.16474	0.315493	0.787513	5.13196	2.26191	-2.91972
S00246-1364	2	54.2696783	2	21.5187	2.9114	4.93433	3.29792	0.535149	4.50554	-0.466771	-5.84475	-0.195106	0.243362
S00247-0955	2	17.02669405	2	0.442949	0.0141653	1.9388	-0.0866559	-3.5129	3.72627	-0.406627	3.45487	2.60593	-2.0812
S00248-0521	2	56.94455852	2	3.22742	3.37335	-1.88392	0.800571	-1.84294	0.0951344	9.28076	1.29006	-1.49817	-1.58213
S00249-0650	2	55.68240931	2	-2.12668	-0.73047	0.0331593	-1.16009	4.18172	-1.28218	1.09631	1.27352	-5.91158	6.08761
S00250-0617	1	20.88980151	2	0.114022	2.5019	4.13836	1.34281	-0.0595065	-1.18877	-1.72358	5.70449	-2.42367	5.39618
S00251-1084	1	21.94934976	2	-10.495	1.31186	5.80727	3.93653	-4.68373	-6.306	2.32131	1.12892	-1.15246	-10.4543
S00252-0483	1	19.97262149	2	-2.1745	3.78699	5.5318	-2.54275	-1.63445	5.34488	-0.700521	-2.49883	1.92436	-2.19747
S00253-0577	2	13.48665298	2	19.6827	-1.64318	2.42323	0.882165	-1.8222	-1.37715	-2.92155	1.38522	1.82688	-1.02034
S00254-1423	2	53.10335387	2	-11.2201	1.17315	1.45162	2.04699	2.40695	1.24146	2.4944	-0.605664	0.164536	6.65036
S00255-0501	2	36.12867899	2	12.9935	-0.530043	3.84	7.96241	6.44642	-3.56013	-10.573	-3.35001	-2.40023	2.42267
S00256-0548	1	41.2347707	2	0.214688	0.0682479	-1.61006	1.61872	0.711028	0.998678	-0.872158	4.06488	0.881035	-1.32872
S00257-0198	2	42.30253251	2	-1.47298	-1.0092	-0.664525	1.80387	0.275028	2.19113	0.496267	4.42026	2.25359	-0.391543
S00258-0026	1	12.8678987	2	9.82975	4.76107	-1.03166	-0.254835	-1.76792	0.572618	1.21919	-0.745456	-0.378089	4.06019
S00259-1057	2	49.99863107	2	-12.3768	2.6802	2.0661	-0.373387	0.200018	-6.21831	1.95398	8.81957	0.0374026	-0.347452
S00260-0494	2	52.3340178	2	7.0629	2.351	3.04672	-2.4516	-1.56077	-1.20901	5.05123	7.74288	-0.996411	-1.12324
S00261-1347	1	13.03764545	2	21.2283	0.790686	-1.17163	3.01091	-7.34385	0.133151	6.15588	3.27152	0.156641	-0.649686
S00262-0129	1	19.99726215	2	45.5343	2.49016	-2.55955	3.51874	1.68773	0.137854	3.31815	-1.70766	-1.13457	4.41683
S00263-0669	1	15.22792608	2	-5.86025	3.35151	-4.59722	2.36749	-2.22873	5.05118	3.98776	4.50035	1.56773	-1.43892
S00264-0680	2	38.11909651	2	3.48692	-3.52596	-0.743855	1.12067	2.43562	-2.9569	3.63632	6.99282	1.61803	-3.11652
S00265-1293	1	13.17180014	2	3.12692	-1.95379	1.85955	2.69106	-0.504069	4.09339	0.900178	2.72547	2.99317	4.01821
S00266-0625	2	19.60848734	2	8.39949	-4.33914	1.47325	-5.95876	-2.96296	5.7569	0.973007	2.74513	-3.33911	1.79733
S00267-0847	2	52.20260096	2	11.5199	4.67288	3.6466	0.570092	2.76908	2.45844	6.34336	3.75022	6.66185	4.53497
S00268-0777	2	46.75154004	2	-7.36084	-4.77547	2.75055	-0.7959	2.54974	0.215826	2.62328	2.17385	6.51899	5.12455
S00269-0402	2	42.08898015	2	-5.6942	-0.673527	6.27347	0.42308	-2.28754	-1.84173	-4.93924	-1.25127	-3.2707	-0.945459
S00270-0512	2	50.13004791	2	-7.69181	3.82964	-4.16101	1.20716	3.35452	-0.630874	4.87361	2.49004	-0.312283	2.20632
S00271-0502	2	13.38809035	2	-5.21366	2.11336	0.305307	-1.81945	-2.41529	-1.22328	7.41473	2.46634	-2.967	-2.47909
S00272-1071	1	21.08692676	2	-10.8674	-1.17688	3.13554	1.1939	11.8679	5.32325	2.69891	5.00932	-6.85953	6.35569
S00273-0304	2	53.7522245	2	-12.4783	1.52356	-5.08536	1.53816	-1.38615	-3.07657	-0.760443	0.735766	-1.21733	-2.32129
S00274-0432	2	25.724846	2	-3.5383	0.773203	4.75914	-0.874298	6.01492	-4.64528	6.24502	0.520258	1.10325	1.17382
S00275-0979	2	31.9890486	2	0.846585	1.68047	-2.11284	2.55444	-3.65386	5.89331	1.25317	-1.41015	-3.1199	2.45232
S00276-1319	1	23.62765229	2	-2.64531	3.419	-0.0140606	1.02306	-0.224049	0.379384	2.43571	-0.788993	1.64636	-2.59146
S00277-0940	1	18.72142368	2	-8.58294	-0.385374	-4.50844	2.35156	-1.09544	4.22644	1.5772	0.63567	0.846432	1.5748
S00278-1036	1	18.26694045	2	2.57875	-0.539485	0.514541	-1.85486	1.96296	-1.0284	4.09357	-0.899301	0.721778	0.529219
S00279-1171	2	48.36960986	2	-4.6183	2.0602	-5.06531	-5.56547	2.23336	-4.39356	-4.38591	-3.56728	1.28928	2.76522
S00280-0909	1	44.61601643	2	9.62537	0.339126	-3.40088	-3.40227	2.21711	3.9626	-1.68496	-2.84258	-0.822901	2.23951
S00281-1098	1	15.96440794	2	4.11101	-3.07139	0.545943	-0.799878	1.13853	2.13899	-4.30924	6.31864	-1.6849	2.70956
S00282-1412	2	41.63997262	2	0.842437	4.03143	1.28337	1.52348	-1.96705	3.29965	-7.91584	3.8762	3.27802	3.88467
S00283-0069	1	19.11019849	2	-7.05238	-1.21945	-3.08122	0.847236	-0.261359	1.91098	-3.91768	-1.70233	2.68293	-1.7701
S00284-1089	2	48.678987	2	-10.0699	0.993637	-0.76215	0.836731	-0.181575	1.96542	-1.23331	-0.0415815	1.8381	0.0657559
S00285-1046	1	44.64065708	2	-7.21449	-0.648364	3.61464	-1.30742	-2.57796	-4.32702	2.20886	2.865	0.450164	-1.01038
S00286-0230	1	54.35728953	2	-9.01316	1.43229	-0.384205	-2.76907	0.125579	0.8039	-2.21249	0.858597	-1.5017	-1.19163
S00287-1185	2	49.81245722	2	37.014	1.88438	1.31963	5.48542	-2.63232	-0.878185	-1.41711	-0.505518	2.50291	4.37574
S00288-0537	2	54.65297741	2	-3.53977	1.05427	1.48226	2.91314	-0.518778	4.19637	3.87877	-2.97799	-4.40614	0.396749
S00289-0795	2	21.9137577	2	-4.8511	3.99942	1.29716	0.642694	-4.74258	0.819515	4.01702	0.780712	4.97719	-0.54063
S00290-1318	2	47.80835044	2	11.3543	0.651972	4.05613	-3.14055	-8.1572	-1.02026	-2.41269	2.19563	1.12519	-1.75187
S00291-1316	2	51.96167009	2	-7.26699	3.79957	0.1839	-5.23031	0.245633	-4.64676	0.671979	3.69717	4.63242	-4.09564
S00292-1246	1	17.53319644	2	5.57517	5.00645	0.299601	-1.17182	-4.41235	-1.92396	-1.9448	-1.55855	3.91033	2.09278
S00293-0647	2	13.30321697	2	-10.5429	-1.4695	-13.1978	-1.33834	21.3291	-12.1277	-17.1659	-18.6607	-17.383	-15.4509
S00294-0606	1	17.46748802	2	-6.09804	0.212884	-11.8032	0.0354771	20.7768	-10.1313	-18.0907	-17.4922	-14.0001	-11.7767
S00295-1053	1	35.16221766	2	36.8643	1.27673	-3.64218	-4.54959	-1.9347	-0.00713366	0.795724	3.90111	-1.76046	-0.894954
S00296-0255	1	19.37029432	2	-12.4672	2.54126	-3.26495	4.1891	3.32211	-6.12875	10.5024	-3.81406	8.24374	-3.96039
S00297-0858	2	50.86105407	2	-1.99583	0.912169	0.929618	0.878943	-1.29149	-1.59902	1.919	2.18177	2.45314	1.4667
S00298-0443	2	55.93702943	2	-9.59919	3.8273	0.39361	-1.7906	3.84183	-4.10243	-1.02663	0.0195886	2.07668	6.25213
S00299-0387	1	13.46475017	2	1.21983	-1.28308	-1.19107	1.76854	6.45817	1.40069	3.72045	1.67857	-3.06373	-1.97287
S00300-0507	2	21.62628337	2	5.00959	-1.37874	2.68574	-3.95376	-2.2851	4.94795	2.67313	0.205256	1.41026	-0.666318
S00301-0916	2	40.55852156	2	-1.20751	1.16158	-4.70708	-3.1408	0.0488738	2.51065	-4.23694	1.84369	-1.02008	0.900852
S00302-0282	2	53.60711841	2	-5.2958	-2.20944	5.67207	0.931317	-6.10505	1.71299	0.541271	-1.44104	-1.87892	1.66823
S00303-0088	1	34.80903491	2	-4.23728	1.15297	1.28514	5.00179	0.653214	7.52188	1.58981	3.64787	-1.54598	-1.97649
S00304-0862	1	14.03422313	2	5.21148	3.98722	-5.38671	4.66124	-0.639535	2.29787	-0.570197	0.948676	4.11976	0.835888
S00305-1223	2	36.61875428	2	3.57021	0.306584	-2.83861	-2.79553	-1.35029	-3.00564	1.38922	6.10056	0.43607	2.57554
S00306-0981	2	18.55715264	2	-9.64809	-1.28571	5.25795	3.91131	13.1833	7.79627	1.81628	4.9484	-4.2553	4.43401
S00307-0568	1	16.93086927	2	-4.48494	3.03185	4.08772	1.89968	-0.70899	1.37473	-0.483305	0.343169	3.33357	4.9641
S00308-1117	2	17.3963039	2	-9.28135	-0.398677	1.00543	2.88082	-3.49512	3.65987	2.0574	-1.82432	-1.06431	-2.03142
S00309-1153	1	14.02874743	2	-2.26408	-1.49524	2.45729	-1.60034	-1.35037	-6.53739	-0.0951556	-3.37921	2.34	1.78406
S00310-0960	2	20.81040383	2	-0.845542	-2.89174	-0.641309	-3.90002	0.450737	-0.878297	6.30113	4.8323	5.89705	1.49588
S00311-0208	1	45.31143053	2	-1.60619	-1.50657	-2.5551	1.1987	-0.918601	6.8959	2.9744	-0.0372205	-2.47332	-0.292658
S00312-0300	1	16.37782341	2	7.75976	2.27128	3.54657	-2.55753	-3.5385	0.454813	-4.47903	-3.18244	-0.813545	-5.49004
S00313-0614	2	19.17316906	2	-5.43263	0.389542	1.64478	2.22548	-1.82304	4.12507	2.22194	2.40808	0.392369	-1.92756
S00314-1252	2	13.88911704	2	6.89978	7.53985	4.03374	-4.05192	-7.70367	-0.976355	-4.81717	4.30502	-1.38438	-0.0799301
S00315-0813	2	17.19917864	2	-5.45889	-5.46596	-2.15552	-0.746985	3.28804	-1.96551	-2.44957	0.785474	2.42616	-1.47705
S00316-0359	2	52.97741273	2	-5.37997	4.60733	0.751335	-0.439757	3.43568	0.594269	-1.88046	2.62462	0.911552	4.98435
S00317-1374	1	44.26830938	2	-11.1598	0.110914	1.39507	1.9709	-2.11666	0.107227	4.04366	0.517293	-1.8231	4.79077
S00318-0331	2	19.88501027	2	12.5229	-8.67276	-16.9365	-25.7429	5.04512	50.8907	-12.114	-46.3141	29.213	-41.3349
S00319-1256	1	23.816564	2	-5.31735	1.91486	-0.17529	-1.74618	-0.84273	3.59329	1.82899	-2.20899	-0.0285669	0.87781
S00320-1178	2	49.99041752	2	-4.01912	3.20367	2.24384	2.98545	0.288876	3.80897	-5.72549	2.59434	-4.65409	-4.46522
S00321-1343	2	32.74195756	2	-2.69595	1.3799	-2.76851	4.05838	0.70669	-0.943611	1.80991	3.4325	0.812981	3.66055
S00322-0034	1	52.43258042	2	15.144	-0.640975	3.17278	-4.38409	-6.30409	-1.54004	-2.57337	-0.961091	0.212681	-5.29505
S00323-0308	2	33.66735113	2	-6.42189	2.00387	-3.33109	-6.68401	-8.13875	-3.51021	-3.78415	-5.27806	-3.2578	-3.84063
S00324-0559	1	18.87474333	2	-2.92161	5.55899	6.17429	3.0333	3.71164	0.632533	-2.54358	0.00536159	4.12143	-3.21085
S00325-0681	1	23.81930185	2	3.57049	2.38136	2.71481	0.484904	-2.29375	-0.571069	-0.393851	0.537207	-1.32438	5.40873
S00326-0135	1	32.91170431	2	5.70297	-0.549912	-0.961082	3.75815	0.683737	3.60215	2.37607	-5.43489	2.19248	-3.92916
S00327-0020	1	17.01848049	2	-8.48337	0.0335544	2.53878	-5.74157	1.79821	-4.17856	-3.95821	5.11696	0.178907	1.92456
S00328-0983	2	54.54893908	2	-10.3983	0.841567	3.09422	-1.90812	-7.88578	-1.22962	3.90859	0.232999	2.09525	-4.47995
S00329-0710	2	46.85284052	2	-3.0978	0.095022	-1.66883	-2.2494	5.66951	1.85403	-2.92733	-0.356593	-1.80577	1.32972
S00330-1211	2	56.74743326	2	3.5703	1.13393	0.701401	0.449843	-6.2017	3.82697	0.82795	2.03256	-2.78122	5.67151
S00331-0182	2	43.08281999	2	-4.092	-2.08593	3.82959	-2.47499	2.00542	4.02323	-0.0515448	0.839143	-0.91061	4.21767
S00332-1241	2	52.50102669	2	-10.0792	1.82046	0.279825	-1.03353	3.0518	-3.87114	1.71683	-0.785873	-0.581964	-0.226243
S00333-0844	2	32.61875428	2	-4.9055	-2.6394	-0.202783	1.55435	-0.525427	3.77973	-3.74119	-0.891623	-1.15437	-0.439056
S00334-0944	2	44.58590007	2	-4.4958	3.64148	0.354844	-2.30509	1.53154	2.04597	3.4295	-4.87372	-1.91855	-2.04709
S00335-0649	2	24.57768652	2	2.68582	1.61066	-1.73687	4.41405	3.42975	-3.42569	0.481777	2.49156	-2.7578	2.55416
S00336-1297	2	23.69883641	2	2.20122	0.821717	1.31351	3.92393	-2.85445	0.82139	-1.66638	1.77805	1.07314	-1.25202
S00337-0888	2	19.37850787	2	2.63237	-0.940469	-5.22127	-4.22201	2.43095	2.51975	-2.51225	2.25709	1.43495	0.0340513
S00338-0256	2	47.71252567	2	-4.66187	1.35804	-6.74688	-0.567171	-2.28532	1.76912	2.55156	0.361288	0.361017	0.212347
S00339-0068	2	30.89664613	2	-0.792299	-4.33625	-0.117336	-2.63449	1.65966	-2.63358	1.43288	4.13133	5.56322	5.7482
S00340-1346	2	17.91649555	2	8.42852	3.17068	2.07657	1.12608	-2.76517	2.50664	4.33046	1.13927	0.717606	2.08931
S00341-1159	2	27.67693361	2	-2.8969	-4.45436	-1.06184	1.27898	-2.01883	3.5199	0.179077	-4.29757	-1.87437	-0.89544
S00342-0381	2	54.85831622	2	9.77831	-0.712326	-0.451022	2.49259	3.99185	-2.12559	0.936311	0.71165	3.41174	-3.07203
S00343-1111	2	23.9945243	2	2.75922	0.828198	1.37362	-1.84583	2.31276	-0.402358	-2.32838	-8.83499	-4.37841	-3.81131
S00344-1254	2	40.52019165	2	17.1483	0.274507	0.797203	0.885701	-9.93077	-0.151018	-4.64435	4.52094	0.178679	-3.73315
S00345-0372	2	18.28884326	2	3.77897	0.0733331	2.12357	-4.15712	-1.64337	6.93108	2.42436	-6.17393	-0.96391	-1.10509
S00346-0848	2	43.07734428	2	-5.03627	1.4044	-0.426881	1.88386	2.86611	-0.847762	0.299628	0.624526	3.14688	-3.6371
S00347-0377	2	19.80287474	2	1.85862	-1.21316	-3.49992	-2.17332	0.243103	-4.11299	-1.88528	-1.54869	-0.43334	-0.995627
S00348-1226	2	52.42710472	2	-13.2128	-1.82412	-1.76484	4.54693	0.255242	2.01049	2.13502	-2.00397	-0.63883	0.279278
S00349-0263	1	15.1321013	2	0.242301	-0.424406	-4.00201	-0.224642	-3.38685	-0.67901	-0.107457	0.214868	1.34163	3.5427
S00350-1247	2	18.87474333	2	1.03726	5.00176	1.31216	-0.115832	-0.181315	2.03543	3.17108	3.89265	0.10638	2.34848
S00351-1058	1	13.9137577	2	-5.43268	2.05163	-0.180624	2.86899	-2.53746	1.57091	2.41718	-3.62053	-7.03654	-1.06916
S00352-0571	2	56.02190281	2	-0.0845016	3.83817	0.985869	1.26794	0.869794	1.89887	0.707087	0.527525	0.0113077	5.08721
S00353-1289	2	18.39014374	2	-2.16411	-1.35816	-0.950751	10.3564	-2.39925	1.73704	-12.39	1.26541	-6.54543	5.41378
S00354-0400	1	19.50444901	2	-5.08344	2.89733	-3.76392	-3.4545	10.0764	-0.0459613	-0.306157	3.89462	-2.38609	-4.7348
S00355-0019	1	14.72963723	2	4.23322	-0.807383	-1.27493	-1.56718	-0.912786	0.00668471	4.8338	1.18735	-0.632692	4.72378
S00356-0635	2	14.40657084	2	-0.90844	1.25842	1.09902	-2.35191	-3.56469	3.09299	-2.34382	-2.8991	0.167552	-2.36413
S00357-0423	1	18.41752225	2	-0.907067	-1.96566	-6.33941	-1.11467	-3.5216	1.17815	5.79317	-0.435038	-2.55333	-1.66498
S00358-0855	2	43.85215606	2	-0.132788	0.544863	-0.693442	-2.99906	-3.34279	2.55148	0.775845	2.21659	-0.994746	9.52177
S00359-0908	1	20.7063655	2	2.13411	-0.268769	2.81007	6.08028	4.22747	0.245344	-9.99279	-0.07538	2.70637	1.1334
S00360-1065	2	25.26762491	2	-4.34778	-2.70555	4.66257	-1.02564	-5.42957	0.165812	-1.08515	2.50203	2.71876	0.432145
S00361-1305	1	17.42368241	2	-8.5549	0.770936	-0.160585	-5.02811	-0.950385	0.551831	-3.49697	0.186161	-2.40276	0.357547
S00362-1144	2	38.92950034	2	-1.67563	-0.407787	-2.64248	-3.60546	-0.546987	-7.8493	3.48685	0.805826	-2.50041	2.81055
S00363-0703	2	53.76591376	2	-14.6286	1.18698	-5.85537	-1.56402	-1.19215	5.40159	0.426402	-0.81055	-6.23166	2.74657
S00364-1183	1	16.58316222	2	-6.37021	-6.26557	-1.38757	-1.32677	-0.756449	-0.260958	-3.49156	0.31637	6.42902	-3.50992
S00365-1325	1	13.71389459	2	16.8569	-0.790631	-0.00759716	6.96309	6.73725	-2.6699	2.95063	-5.0647	3.40585	5.12138
S00366-0607	1	48.99110198	2	4.06997	5.34148	3.60824	-1.6299	0.0824352	-5.85428	-4.95688	2.61083	-2.95531	1.82938
S00367-0388	2	15.10198494	2	-2.41505	3.91632	-5.02607	3.26983	6.21496	3.95844	-2.59302	0.722295	-0.995499	-1.43574
S00368-1401	2	19.07460643	2	-1.22962	1.25463	3.57483	2.96007	0.632465	-2.90664	1.53532	6.07691	2.19653	-0.366678
S00369-1140	2	13.67008898	2	0.715623	2.11076	-1.70794	-0.156479	-0.527072	-2.27194	-6.94004	0.757902	-1.11667	-2.06319
S00370-0452	2	51.33470226	2	2.42584	0.551191	6.51432	-0.220203	3.07122	1.67834	8.07052	-2.83218	-2.56199	3.26905
S00371-0644	2	12.71731691	2	-4.88525	-1.65796	3.86609	-5.26081	-2.18136	-3.59026	-2.66513	-1.47846	3.56087	0.382005
S00372-1028	2	40.76659822	2	-5.2805	-0.999669	-1.26534	-5.02058	-1.72818	1.91138	-1.63932	2.14135	-0.925877	-5.40747
S00373-0774	2	16.8788501	2	7.90816	-0.977754	-0.0320828	-5.30863	-1.73917	6.66969	-1.51271	2.84285	-3.99904	-1.877
S00374-0974	1	16.58590007	2	19.1477	2.11004	-0.0970351	-0.0697731	1.13779	-0.213727	-1.22993	1.25142	-2.8249	0.370366
S00375-0986	2	17.65913758	2	-0.315229	0.699945	-2.10891	2.86323	1.93242	-5.84316	2.63454	-2.40126	4.51352	2.17175
S00376-1067	2	23.06913073	2	9.11631	-2.06618	1.26183	-2.29107	-2.51557	-3.12936	1.68283	-2.86639	-2.68912	-1.80071
S00377-0541	2	12.54757016	2	32.3544	2.07475	-0.553621	-1.90634	-0.615536	2.91293	0.687711	-2.29376	-1.55737	-5.11545
S00378-0815	1	22.91581109	2	4.14814	-0.945344	2.86525	2.96495	1.98666	4.44435	8.59336	-0.871308	0.278309	4.2954
S00379-0033	2	47.83572895	2	-3.29186	1.7843	-2.64341	-2.73685	-2.7832	-0.297218	-1.83303	3.23493	0.902992	-3.71976
S00380-0136	2	33.30595483	2	13.1369	0.513492	3.82645	7.02083	12.529	-12.7731	-6.4901	7.25446	11.9733	13.0092
S00381-0849	1	12.79671458	2	27.3738	2.10953	3.82427	8.35587	17.2909	-16.7504	-7.20676	8.63955	12.4433	19.1964
S00382-1250	2	50.11088296	2	21.7047	-1.82868	-1.45832	2.3385	0.231857	1.63199	6.0651	-2.17611	-7.57766	2.88639
S00383-1050	2	54.21765914	2	-1.79226	-0.526011	5.74382	2.49023	-3.16126	2.67634	5.51578	-0.809445	1.89122	-3.73634
S00384-0517	2	31.55099247	2	10.4975	7.22149	8.37368	1.08003	-6.44022	1.49598	-2.77654	-0.747606	3.34532	1.18291
S00385-1051	2	15.52087611	2	-6.23231	2.01574	-0.0796973	0.105988	-0.469629	0.837829	-1.08536	-1.51749	4.5121	-5.77932
S00386-0706	2	45.2238193	2	-16.5093	0.657918	0.598634	-0.910321	3.38937	-0.967578	1.11926	6.94252	-0.890876	-2.27876
S00387-1029	2	46.73511294	2	0.335722	-0.0899803	0.95879	-0.526636	-0.784593	1.97981	-1.84487	-0.76419	0.668043	0.661773
S00388-1351	1	17.49760438	2	-9.09215	-1.65238	-4.80754	5.22812	3.98921	0.193738	-2.79704	1.99875	2.47057	-0.540798
S00389-0567	2	15.51540041	2	-9.67072	0.791055	-0.229125	-2.38886	2.30153	3.61036	0.998891	-0.787707	1.34096	1.61
S00390-0148	1	13.93566051	2	-2.38937	2.90083	1.9938	0.406526	-0.182456	-1.26112	-4.02329	-3.43666	0.771991	19.4614
S00391-0225	2	38.05612594	2	9.42882	1.84035	1.5027	-1.60333	-2.40958	2.34353	2.60023	0.911473	-1.22317	0.0582476
S00392-1248	1	24.94729637	2	-4.6323	-1.36636	1.55601	-3.21099	0.602907	-1.08277	-1.31681	-4.1567	-4.80113	-4.37981
S00393-1284	2	27.37577002	2	-2.66872	-0.0919064	-2.28889	-2.62337	1.54834	4.19801	1.96898	-2.66288	1.74043	0.174837
S00394-0374	2	56.02190281	2	-3.10132	-0.0410914	0.296834	0.694157	-4.63515	0.460529	-7.2467	3.51624	3.06642	-0.868724
S00395-0702	2	51.81382615	2	-10.1688	1.28606	-1.38267	0.685495	-0.114837	-0.37323	0.989021	-3.72702	-1.70023	-2.09981
S00396-0879	2	17.27310062	2	1.06922	1.56956	-1.7956	-1.19992	-3.13233	5.42816	1.32385	-3.46463	0.0376439	-2.48106
S00397-1287	1	23.22792608	2	-2.34663	-2.40821	2.1571	0.245084	2.76546	7.8541	1.03225	2.86009	1.98766	1.93956
S00398-0854	2	22.97330595	2	-9.97794	2.22565	1.41501	1.96921	2.10901	-3.6271	-7.52161	1.20925	1.18536	5.62452
S00399-0999	1	31.6386037	2	-4.89337	-0.836813	2.07111	-0.810906	-3.23119	-2.60098	0.846905	-4.62979	0.5947	-1.86307
S00400-0465	2	30.76796715	2	6.01733	-0.358448	0.736452	2.9353	-4.52191	5.07913	5.45078	-0.143882	-0.537418	2.25816
S00401-1151	2	42.83367556	2	6.52522	-3.65071	0.373858	2.41673	-4.00169	-1.25735	-9.22524	5.92389	4.61139	2.60977
S00402-0985	1	48.02464066	2	-2.03688	-4.73934	-0.471502	-2.09741	0.903242	1.66852	-2.45052	-5.02088	-2.263	0.819549
S00403-0824	1	46.7761807	2	-2.83656	0.0336048	3.992	-1.76899	-6.883	2.70681	-0.343486	0.649441	-6.55962	-2.26059
S00404-0106	1	16.92813142	2	-1.73813	-1.86918	-1.36834	1.25457	2.04763	-1.73506	-0.53226	-0.539336	4.63765	1.02719
S00405-0398	2	48.8569473	2	3.13191	-1.06712	0.0868653	-4.32364	-6.75229	1.66461	1.92566	-2.94117	0.887573	1.77805
S00406-1108	1	22.72416153	2	0.591937	-1.21522	4.30105	-1.02731	-0.0244416	1.23177	-2.95667	4.47487	2.53045	1.45376
S00407-0632	1	14.19028063	2	-8.32321	-1.6037	-2.88349	-5.78631	-6.96703	-2.81009	3.73512	4.8004	4.21168	0.773475
S00408-0232	2	47.37029432	2	9.23795	-0.243261	-0.706583	1.11741	-1.89494	0.159793	0.670068	4.18172	-1.36879	0.454157
S00409-0433	2	21.12799452	2	-4.42946	8.56498	-0.0225094	-9.06433	-2.65608	-1.84715	6.9652	4.57463	-8.13419	0.261692
S00410-1425	2	14.79534565	2	-7.38472	-0.265098	2.16463	-0.217389	-4.55293	-0.632815	-0.715304	-7.42127	0.577983	4.31714
S00411-0566	2	26.90485969	2	-0.13959	-0.945452	-1.20732	-2.18146	1.13871	-4.4733	0.495005	-5.19807	3.71308	-5.38202
S00412-0424	2	46.86105407	2	7.92634	-1.79997	-4.04037	0.872539	3.1452	-1.44528	-1.31783	-0.958154	2.07687	6.77672
S00413-1383	2	51.41409993	2	-5.70789	-2.48004	1.21747	-1.90007	2.93277	0.295922	0.859357	-4.75629	-1.81223	4.1623
S00414-0434	2	25.05954825	2	-12.4194	-4.73214	1.56165	-3.35115	6.56522	2.38704	2.31442	-2.2808	0.78099	2.7895
S00415-0149	1	41.22655715	2	-11.751	1.19733	2.12117	-4.46006	0.659089	1.04606	1.93373	3.27112	-2.46209	-0.803896
S00416-0124	2	45.49760438	2	-6.69558	0.441593	0.765802	1.54703	1.29885	-0.820167	-4.87218	-0.222738	1.78854	1.16255
S00417-0992	2	19.85215606	2	1.2895	0.279352	0.804718	0.950449	-3.40369	1.76348	2.43466	4.60406	0.271576	5.17774
S00418-1212	2	22.53524983	2	6.57536	0.0452091	-2.84713	2.47372	-2.54204	3.11154	-0.0687005	0.458714	-0.166809	-6.80208
S00419-1379	2	25.01300479	2	-0.990482	3.85588	2.35245	-2.83177	-0.51985	-1.27336	8.29952	-0.303048	3.6469	2.76967
S00420-1019	2	14.95140315	2	24.1381	2.71519	3.57298	2.4649	-2.31354	2.05836	-2.71554	-0.232904	3.857	3.843
S00421-1261	2	38.31622177	2	1.51956	-5.14078	1.34801	3.95575	-3.04641	2.77079	-0.28736	1.84158	-3.05448	0.993417
S00422-1371	1	40.5174538	2	-6.44967	3.29546	0.505929	3.6221	3.12491	6.07311	4.32893	5.34655	-0.201124	-2.69026
S00423-0945	2	36.80766598	2	1.56585	-4.68179	-1.40601	1.02507	-2.3529	-2.99752	1.59103	1.23071	-0.357926	-0.61848
S00424-0186	1	26.17932923	2	-2.76409	-2.10858	1.39443	-3.01711	2.27402	-3.51315	3.55384	4.23505	11.4949	0.70678
S00425-1025	2	17.28678987	2	-0.507925	0.125232	0.576804	1.4902	4.49981	-4.70759	3.71656	1.09005	-6.83725	1.89627
S00426-1043	2	48.85420945	2	7.52268	2.32246	-0.72529	3.4872	-5.77316	-1.56848	-5.1298	2.49596	1.90121	0.715127
S00427-0390	2	12.64339493	2	-2.02825	-2.99754	-6.73842	2.59246	-5.83266	5.00276	1.24333	-0.396382	0.356821	-4.76691
S00428-1041	2	18.58453114	2	6.90151	2.8218	-1.42105	-6.56839	-1.65215	8.7573	-1.17463	-2.4997	1.70865	-2.72807
S00429-0534	1	15.37029432	2	-9.44502	1.53531	-1.16605	4.92748	1.26474	1.72343	2.73425	7.19707	-3.07777	2.91129
S00430-0519	2	41.13347023	2	-8.06226	2.80618	1.53774	0.124854	-0.615299	-1.95062	3.65103	3.26437	1.62931	1.89687
S00431-0345	2	17.27857632	2	-16.0795	-1.37715	2.0377	-2.01524	1.62893	1.75984	-1.36763	1.5961	1.49263	1.71856
S00432-0783	1	55.1156742	2	7.16681	0.053799	1.13396	-0.885908	-1.20592	-0.186924	-1.24752	-5.23699	0.917115	3.14509
S00433-0852	2	33.16358658	2	11.6274	2.04706	-0.274548	-0.282949	0.693027	6.65219	-6.38288	-5.20024	4.79264	0.432808
S00434-1279	2	53.97125257	2	0.194544	0.901448	-0.0392286	1.28076	-1.09363	2.53407	-0.1385	2.41923	1.08747	-2.135
S00435-0231	2	42.36276523	2	1.45815	0.880094	0.78869	0.327446	5.00192	1.34333	-2.89435	-4.84923	-4.96935	-0.0866349
S00436-0384	2	47.26899384	2	-2.71511	-3.19426	-0.66051	-0.203963	3.3457	1.04044	0.654464	-0.0657718	-4.6125	-3.01064
S00437-0799	1	22.69404517	2	-7.3391	-0.790041	0.871987	-7.16196	-6.88364	2.31079	-2.53781	-1.17639	1.63613	3.20522
S00438-0678	2	45.04859685	2	0.235929	2.61152	1.14712	-2.57852	-3.72812	-4.58505	7.27677	-1.10018	5.27838	6.06996
S00439-0760	1	16.75838467	2	0.930014	-1.61878	-4.37436	0.204725	-0.541165	-0.529336	2.51848	-4.53406	-2.83796	-1.78219
S00440-0764	2	33.86173854	2	-1.02866	0.0168588	-5.95031	0.486971	1.92245	0.839269	5.90803	2.23485	1.26447	-1.49656
S00441-0437	2	34.0862423	2	-10.1128	2.88307	-0.269638	-4.60862	6.60947	1.43517	-3.40853	-1.33581	1.92768	0.356812
S00442-0881	2	36.32854209	2	-12.5698	1.18924	-3.09054	-1.37529	1.59039	-1.41319	-4.71139	2.60815	-0.989185	-4.37373
S00443-0037	2	28.89527721	2	6.57906	-3.91176	0.440595	-0.783487	-0.841374	4.23032	7.53806	-1.18853	-6.77659	-8.6847
S00444-0516	1	45.86995209	2	0.970142	0.163765	3.40577	-0.708227	-0.748676	-2.19754	-0.0509691	1.02562	-2.5799	1.77085
S00445-0639	1	12.97467488	2	-3.78456	-3.024	-0.973003	-0.633391	2.2831	4.13642	2.06598	0.434676	-0.622528	-4.56514
S00446-0584	2	48.69815195	2	9.77806	3.68512	-0.637247	-1.39984	-0.506363	1.14239	-1.18649	4.18173	-6.00294	-1.48733
S00447-0065	1	12.83230664	2	-3.23028	-3.56945	0.143336	-3.07187	-0.732487	3.42718	-0.937199	0.205131	-0.104479	2.52844
S00448-0475	1	15.99726215	2	0.429602	-1.83534	1.2738	-0.0676865	2.62497	0.237535	-4.00161	1.21297	-3.16679	-2.32243
S00449-1137	1	28.6899384	2	1.66936	-0.609735	1.89559	-2.5416	-6.34947	13.2267	3.55115	-8.19888	-12.9914	-8.60882
S00450-0906	2	25.44010951	2	-4.64454	3.2147	-1.67957	-2.9037	3.31571	-2.80242	1.12066	0.129028	1.56604	4.79164
S00451-0094	2	36.95003422	2	-10.0207	0.0650051	-4.3908	-6.9905	0.739562	-2.30773	-2.64292	3.51686	0.644078	2.92593
S00452-0057	2	44.92265572	2	1.93789	-2.13582	-2.80665	0.238605	3.02888	0.207665	2.40852	-0.326222	-3.96657	2.13936
S00453-0096	1	52.04928131	2	-2.77598	-1.24689	1.10324	-2.7351	3.03725	-1.21846	-4.51982	-2.7094	2.22676	0.539786
S00454-1103	2	46.83641342	2	4.80796	0.881123	10.5128	-7.88743	-14.1658	3.6465	-11.152	-0.334296	13.7389	-7.42538
S00455-1275	2	18.70499658	2	2.86056	0.442934	8.48918	-6.9986	-12.643	-0.288558	-12.1257	1.00859	15.1163	-5.27779
S00456-0569	2	49.17727584	2	-4.02379	1.67553	-3.39055	1.7399	-1.29597	2.71449	2.9777	-2.58437	-1.34305	-1.79241
S00457-0851	1	16.61875428	2	4.87378	1.10285	6.28817	0.848893	3.42247	-1.72913	-2.8224	-0.702045	4.8396	4.86724
S00458-0524	2	47.96440794	2	4.27987	-4.96526	-2.39762	-0.737202	-0.674048	-3.05108	0.886244	4.65517	3.60151	-3.49841
S00459-0205	2	43.66324435	2	-10.4026	0.697185	1.32819	-1.77187	3.65167	-4.37846	3.84326	-3.2083	-1.61166	6.47775
S00460-0168	2	51.1211499	2	2.44055	-3.85968	2.68293	-0.0711633	2.8668	-0.398377	-1.26225	-0.208183	-1.06813	0.406705
S00461-1056	2	19.85215606	2	-12.5198	1.02147	1.89356	-0.285099	1.19463	3.45704	-2.34897	6.06016	1.01645	2.00107
S00462-0754	2	37.84531143	2	4.06181	-1.98465	-1.381	4.27349	2.31669	-1.36604	1.81264	2.76547	-8.16366	-1.61785
S00463-1283	1	37.29226557	2	-7.8026	-2.77239	1.68843	-0.729534	2.24277	4.58279	3.02696	0.472988	-1.72318	2.8753
S00464-1361	2	25.45379877	2	4.29882	-1.45558	-0.163378	4.92883	-0.448912	4.72823	9.5895	-4.90299	-1.08292	0.252535
S00465-1403	2	53.23750856	2	-7.45429	-1.08191	-1.8024	0.218414	0.736596	-1.72888	1.00453	-0.700962	-0.789134	3.0771
S00466-0207	2	35.8329911	2	-13.8472	1.88223	-0.837621	3.20706	4.32665	1.78191	-0.803218	0.437329	2.52052	1.60002
S00467-0471	2	24.32580424	2	16.3628	1.33602	-0.327669	1.80915	-1.13177	1.52873	4.4566	-2.71633	-3.72275	2.48837
S00468-0275	1	27.90417522	2	-19.1738	-2.493	-5.16516	-3.82196	-4.03017	3.36004	1.40435	2.55904	4.51826	-6.75685
S00469-0370	2	38.25051335	2	-5.0201	0.154689	3.79445	-1.96846	-1.21063	8.03513	-2.72114	1.0082	-1.98195	-7.96624
S00470-0659	1	36.7118412	2	-7.58065	0.73304	-1.59946	-0.352843	2.24919	3.15779	-5.98788	4.03887	-3.39176	-7.98602
S00471-0623	1	22.54893908	2	0.96572	-1.16632	1.49444	-3.13105	-3.80378	2.27668	2.23719	1.60256	-1.91876	1.41997
S00472-0587	2	39.91238877	2	-0.106705	-2.99658	4.70063	-2.76028	5.21273	0.521906	0.0919205	-0.372736	-2.5853	-0.216382
S00473-0490	2	36.6954141	2	-8.2162	-0.303988	3.56519	-5.75182	5.23497	1.25484	-0.171345	0.873838	0.0102321	0.746645
S00474-0910	2	26.31074606	2	-1.79276	2.73422	1.50414	0.899741	1.76326	2.40618	2.98869	1.48826	0.489622	1.11035
S00475-0485	1	42.35455168	2	0.354486	0.656605	1.73017	0.587708	6.10457	3.91485	-0.0196421	1.45329	-2.61271	-5.84377
S00476-0883	1	26.85557837	2	-6.9804	0.227592	4.07428	1.89101	2.63858	-0.259862	-4.64309	-2.94793	-5.48885	2.20859
S00477-0480	1	22.22039699	2	-9.2867	1.25306	-3.64552	-1.18857	3.59095	-2.45736	0.0850468	-2.06255	-1.19318	2.80895
S00478-0435	2	56.33675565	2	-2.41662	-1.98179	2.71667	0.263537	0.502398	6.78036	-1.59539	0.90101	-1.46894	1.38069
S00479-1267	1	52.60506502	2	-5.54581	0.128996	0.0372491	-3.37145	0.800889	-3.47113	-1.46596	3.91391	-2.12627	1.21831
S00480-0785	2	48.0109514	2	11.9683	-0.483532	-0.0809932	0.756351	1.56375	3.40813	-0.503761	1.21013	-0.136932	2.9451
S00481-0038	2	50.73785079	2	-8.55975	1.64158	-1.92953	1.43325	-5.63591	0.566202	1.59949	3.12773	1.39873	-6.85872
S00482-0962	2	23.55646817	2	-8.63879	3.25224	0.0171325	2.20608	-3.14966	5.76576	4.20835	5.15125	1.13585	1.33481
S00483-1340	1	19.91512663	2	-9.45666	6.16742	-2.54758	-3.87167	2.27917	0.853753	-2.3223	8.08896	-0.798074	-2.67209
S00484-1273	2	47.42778919	2	1.54507	-3.56616	-0.431252	2.99684	0.583784	-5.7667	-2.55079	-1.50731	-4.76541	0.92189
S00485-1116	1	48.03559206	2	-9.87592	-1.8687	-0.205398	2.55171	-3.13488	-0.603062	5.70524	-2.40054	-1.00323	-1.84313
S00486-1101	2	16.63518138	2	8.06366	-2.05075	1.49222	1.92012	-2.18261	-3.32539	-0.386596	0.0712117	4.37467	-2.89788
S00487-0060	1	12.98836413	2	-7.0178	-0.705767	-0.946988	2.19498	-1.57709	-4.38761	-3.98361	2.8703	-2.68349	2.01306
S00488-0463	2	38.08898015	2	9.77114	-2.7027	-1.71159	1.51319	0.72558	-1.15052	2.69732	-0.104427	-5.63033	3.7663
S00489-1421	1	25.36618754	2	-1.62738	1.6987	-0.599596	0.029918	5.7717	1.5841	2.3355	0.342294	-1.37583	-0.567272
S00490-1152	1	27.4770705	2	-4.99236	4.9579	4.94957	1.51431	1.0225	5.66044	1.18825	3.11657	0.306074	0.149385
S00491-0949	2	34.52703628	2	-14.1442	-2.00967	1.32048	-1.44133	1.50433	-2.13819	-2.15626	0.355544	2.86105	-1.23823
S00492-0061	1	13.77960301	2	-2.31154	-6.40366	2.33596	-1.18362	-4.97661	0.783373	-4.19036	1.08827	-2.18891	0.960342
S00493-0030	2	47.83025325	2	1.24859	-2.18684	0.379743	-0.998364	2.39792	0.182552	-3.07289	3.63255	1.67967	1.31519
S00494-1251	1	31.58658453	2	7.95072	-0.238372	-7.27571	-0.00905554	-1.37742	3.29494	0.249501	2.84545	-1.67879	-3.75566
S00495-1310	2	30.22587269	2	-8.18266	-3.16747	4.20815	-3.41497	6.81185	1.03435	2.8752	1.74515	-0.077337	3.17933
S00496-1393	2	47.32648871	2	-1.05644	-0.0741675	-0.959456	-2.07294	-0.911382	-0.813836	2.69147	3.42837	-1.40359	2.47062
S00497-0352	2	47.58110883	2	-0.343049	2.70818	5.43895	4.39163	-3.49707	3.37666	-4.95202	-2.98489	3.18771	2.00619
S00498-0547	1	22.83915127	2	2.30711	-0.636145	1.00302	5.21139	13.767	1.84516	-1.19111	3.03977	-0.835552	13.8646
S00499-1157	2	54.39014374	2	-5.35575	-5.93727	1.01464	-4.42599	3.53204	-1.87879	1.69798	4.62728	4.43968	2.82874
S00500-1135	1	36.47912389	2	-10.4084	0.801462	0.318731	1.05096	-1.25862	1.41531	1.91404	-1.21065	1.62032	1.54733
S00501-0173	2	14.6091718	2	-8.10375	1.11043	4.19951	1.12068	0.536414	7.83007	-0.907917	-3.50256	-5.20381	1.53191
S00502-0812	2	34.30527036	2	1.93888	-0.4317	-1.53102	0.73597	-0.783762	-9.5945	-2.20819	-3.98779	2.05396	-6.31601
S00503-0468	1	24.39698836	2	5.40231	-1.16187	-6.39194	-2.47313	2.03815	-5.87834	-5.6486	0.203371	-1.13824	-2.00604
S00504-0167	2	55.34017796	2	-9.11502	-1.81167	-3.12057	-5.97004	-2.16358	-5.1176	-0.49194	-2.2783	0.727487	5.23276
S00505-0971	1	49.10609172	2	-4.50288	3.78473	2.60594	-2.41674	-0.875418	-1.4189	0.370068	6.77306	-0.665044	4.26581
S00506-0739	2	20.55852156	2	-9.91567	2.72547	-2.219	-1.86676	-1.77991	2.84198	-2.77353	0.664217	-3.72322	4.94812
S00507-1311	2	20.87611225	2	-5.44822	3.78308	-1.80032	3.09072	0.028781	-1.28925	0.369526	-2.34436	2.43254	1.10654
S00508-0500	2	41.35249829	2	-4.95486	1.88886	-2.40562	-0.678139	3.69699	0.534487	-0.701026	-2.10982	1.66524	-4.17739
S00509-0277	2	20.77481177	2	12.8079	0.338182	2.18484	-0.722089	0.626525	-3.53074	2.72946	0.875537	2.40015	-4.35525
S00510-1407	2	46.15468857	2	-13.072	0.228726	1.14791	1.31362	-1.82617	-3.51317	0.675073	-0.0820829	2.52613	3.73577
S00511-0307	2	37.49212868	2	-5.67645	0.408398	-2.43607	2.59499	-0.271651	-3.26555	0.0440834	-0.736137	-4.15469	-0.0990643
S00512-0867	1	20.07118412	2	-4.43448	0.76018	2.64507	-1.63341	-0.850136	-1.61078	2.71202	2.87616	-3.11725	-1.08443
S00513-1133	2	16.45722108	2	8.21463	-4.14064	-1.49787	1.08071	-3.28956	3.21068	1.85507	0.715215	2.46717	-2.23978
S00514-0499	2	52.24640657	2	34.3942	1.77161	2.61569	5.00858	-2.51256	3.16665	0.825974	1.65816	-0.178874	1.76498
S00515-0365	1	20.86516085	2	-7.61405	1.26163	-3.5257	-0.907816	-3.314	-3.28615	-1.35507	-3.74594	-6.6158	-2.92368
S00516-1367	2	16.7008898	2	-6.93697	0.304688	-0.849907	-3.81815	6.83341	-3.90152	-2.14672	0.746584	0.843853	-4.99532
S00517-0164	2	36.26830938	2	-2.17403	0.0947856	2.13117	-5.49874	3.654	-5.43832	-6.29871	-1.32759	2.80787	-0.492392
S00518-0054	1	28.14510609	2	3.46694	-1.69537	-4.99115	-4.34388	6.80944	-4.33408	4.23137	-0.861578	-0.0476351	-1.33487
S00519-0765	2	37.27857632	2	-7.66414	0.928899	-1.80289	-0.16907	-1.30091	6.26203	2.78023	0.617761	-2.62665	1.05034
S00520-1128	1	27.20328542	2	-9.44906	2.86423	-0.00978289	3.68132	5.20369	2.19004	2.46005	2.93248	-0.99866	-2.08399
S00521-0930	2	24.26283368	2	-9.92413	0.379041	4.41022	0.31774	0.696878	1.3319	1.08173	0.847453	-2.34093	-3.27458
S00522-0348	2	52.37234771	2	-15.2654	4.4251	-6.23284	-0.982497	3.2016	-1.50769	1.38346	0.371603	-0.876045	-3.95846
S00523-0518	2	25.80698152	2	38.2269	1.3616	2.65242	1.65051	1.63814	0.218158	0.10728	0.0898055	-4.5971	1.97804
S00524-0869	1	15.82477755	2	1.63599	-0.55447	-1.96006	1.07821	0.769064	-0.35046	-1.76778	0.512202	-3.14322	4.25798
S00525-0147	2	42.80355921	2	0.552936	3.92252	6.66778	-2.21188	1.23861	-3.79816	0.341599	-0.370528	-2.50808	0.479442
S00526-0470	2	43.92881588	2	17.7157	2.47904	-0.76016	-0.145138	2.54851	2.87286	-7.83955	-0.690559	-4.58254	-0.288845
S00527-0078	2	26.29431896	2	-8.88074	-0.426646	1.39459	0.808133	2.63726	2.12424	-1.27546	-0.0433161	7.1499	7.39305
S00528-1350	2	38.07802875	2	2.37996	-1.01317	1.58144	-1.29914	0.256245	-1.89611	-1.09567	1.06975	4.09837	0.198059
S00529-0802	1	20.12867899	2	11.6779	2.32823	0.771459	0.200851	-0.817281	-1.12873	-1.05595	2.9997	-1.75856	0.667287
S00530-1073	2	41.12799452	2	2.79363	-3.40619	-0.794755	4.94599	0.924172	-0.637508	2.85206	2.384	-4.52194	1.3417
S00531-0155	1	13.82340862	2	-15.6626	0.755155	-0.555984	-3.66635	5.5126	6.10032	2.84184	1.55184	-6.67231	-0.848405
S00532-0911	2	48.95003422	2	-1.12981	-0.631798	6.1264	-0.773712	5.7746	3.51692	-0.236499	0.440067	-0.201197	2.84691
S00533-0447	2	49.18001369	2	-0.0152098	-2.26894	-3.70546	-3.11706	0.674373	-4.31293	1.48341	-2.65187	1.4731	-1.0675
S00534-0224	1	40.09034908	2	4.38424	-2.69401	0.438832	-0.237494	1.13752	-6.00138	5.8218	-0.183304	-6.5729	0.423746
S00535-0598	2	29.53867214	2	-3.513	0.0747401	-6.50058	-7.67041	1.24986	-0.118205	1.9052	-1.21514	2.97866	-3.82888
S00536-0873	2	19.54825462	2	-11.7407	3.37412	1.14689	-0.899253	-1.28674	-2.30073	-4.62937	-2.99223	-1.44691	-2.63918
S00537-0185	2	42.91307324	2	-7.51317	-2.60705	-0.128614	-1.73295	-0.887309	-0.69686	5.40383	-2.4268	-0.329468	-0.74743
S00538-0151	1	23.68240931	2	6.87304	-1.97233	-2.89788	-1.72755	0.146098	-2.06759	-4.17321	1.49046	0.321065	-3.74104
S00539-0936	2	35.98631075	2	-7.47185	2.16424	0.49394	3.05063	2.03097	7.00618	2.50605	-2.25442	-2.51682	-0.836592
S00540-1060	2	56.96919918	2	6.0673	3.0631	5.59736	2.35073	0.94552	-2.60175	3.77629	6.04959	-2.01869	-2.17155
S00541-0192	1	26.85010267	2	-1.13659	2.71764	-2.41971	-1.37069	0.735781	-1.44308	-1.41973	-5.23028	3.23231	-1.77765
S00542-0714	2	41.50855578	2	-6.22845	-2.57501	-3.03107	-0.891826	7.07745	2.14669	1.35901	-3.5413	2.87568	4.01957
S00543-1336	1	44.63244353	2	-10.3302	2.37774	2.87165	-0.0422845	0.0286806	-1.73785	-0.441704	0.808559	0.0558019	-5.77489
S00544-0967	2	44.27378508	2	-9.82548	-2.84016	-2.15388	-3.69591	-1.56635	2.89199	4.00444	1.03192	0.710971	2.13281
S00545-1082	1	54.92128679	2	16.3029	2.14456	-2.46983	-1.44216	1.09858	4.83138	1.16098	6.29791	-7.05586	-1.24619
S00546-0130	2	37.56605065	2	24.6811	-0.638915	2.71059	-4.30777	3.80113	-1.37943	4.74849	0.869142	2.31799	0.952396
S00547-0926	2	50.99247091	2	1.65823	-0.832058	1.37393	4.03492	3.80776	0.999799	0.870739	4.08259	1.22074	6.43652
S00548-0508	1	30.65571526	2	-8.53926	-4.69219	4.72237	2.10098	-1.73122	-0.0210475	-6.36149	-3.75973	6.60304	-0.560735
S00549-1099	1	46.51882272	2	-12.1859	-3.38392	-2.31977	-2.99095	-1.90264	-4.03955	1.67476	-0.12104	-4.17264	1.69391
S00550-0045	2	43.13483915	2	-15.3235	-2.93154	-4.24861	0.299386	1.13455	-2.56351	2.38623	1.77284	1.52554	-1.64078
S00551-0457	2	44.21902806	2	-13.0372	1.64404	-2.9592	0.0411972	-2.47342	3.2382	1.36201	-1.58834	-0.463823	-1.02094
S00552-1061	2	28.63244353	2	-1.11576	0.736776	2.81875	-0.115998	4.8791	2.12536	-1.0879	0.90251	1.70484	5.44351
S00553-1179	2	35.58110883	2	21.9027	3.38081	-0.67305	-0.0625004	0.504659	1.02353	-8.27615	4.77578	4.80868	-6.09642
S00554-0219	2	14.16016427	2	42.9245	0.354875	2.66659	-1.926	-1.32867	0.0692592	-2.51151	-3.39179	1.12879	2.04679
S00555-0692	2	35.87132101	2	10.1039	0.658324	-3.63348	0.484606	-0.217169	1.03018	-0.984001	-2.32616	-3.82397	-2.89135
S00556-0554	1	40.46269678	2	-13.4264	0.230075	0.568815	0.372388	1.74268	-0.664413	1.47004	-2.85087	-5.36626	6.11004
S00557-0036	1	31.62217659	2	10.5348	0.181374	-0.734034	-3.99688	1.59477	0.828306	-0.0416384	4.28618	1.41953	-0.805981
S00558-0396	2	51.60301164	2	6.5675	5.27289	-0.571161	-2.33228	-6.44663	1.8534	4.6543	-2.20149	-2.21313	-3.52555
S00559-0560	2	23.15674196	2	4.03373	3.53713	6.6875	-3.58167	-7.42486	0.667398	-1.69727	1.41916	-7.56903	4.40286
S00560-0810	2	53.65639973	2	-13.5717	-0.610501	-2.61448	-1.11508	3.40258	-1.47545	2.77213	1.19618	0.701401	-5.40879
S00561-0119	2	48.27926078	2	-11.345	1.67423	0.0679361	-1.22893	-1.64255	-1.51246	-3.75224	2.18889	0.770743	1.50078
S00562-0361	2	43.88774812	2	-6.24104	1.81466	2.32227	-4.07637	-2.62494	-1.17354	2.39069	2.51783	-0.0720151	1.67719
S00563-0274	1	21.11430527	2	7.31631	-4.55844	3.91304	3.48745	2.95905	1.882	2.47426	1.15222	-1.42997	2.72656
S00564-0115	1	50.98425736	2	20.3197	-0.465936	8.11322	-2.15156	7.83183	5.25397	1.81153	-4.10785	-6.93378	-4.15479
S00565-0459	2	18.9596167	2	5.97241	-2.27773	1.55294	-2.98783	1.47751	2.76284	1.45668	6.00782	-2.31805	-0.350022
S00566-0630	2	42.70225873	2	58.8321	-4.00888	2.75903	2.80397	-1.74326	0.710894	0.69445	0.0744627	0.653798	4.08045
S00567-1142	1	13.79876797	2	6.83415	-4.71476	-11.7028	-23.5647	5.45052	50.6907	-11.325	-49.5462	28.2503	-40.1525
S00568-0525	1	31.14031485	2	5.02863	6.12246	1.28686	-1.42853	-2.0421	-0.461251	1.0203	0.563606	4.51594	0.74041
S00569-1233	1	43.92607803	2	35.1857	-1.26832	-4.72832	0.511021	-1.14572	1.40245	-2.71837	6.15482	-1.43494	-0.982981
S00570-0543	1	26.81451061	2	3.78527	1.92377	2.9725	3.97737	3.48016	-1.89449	0.33441	5.24143	2.63787	2.02768
S00571-0885	1	36.66255989	2	-6.15109	-1.64735	2.36225	-1.02969	4.46281	-2.35122	-1.23512	4.95362	-0.325686	-1.99436
S00572-1093	1	24.31485284	2	-5.64675	1.46371	-3.92624	-1.59405	-4.8026	-1.4985	-2.12449	-5.06633	-0.131672	-1.16798
S00573-0052	2	38.78439425	2	44.3668	0.373823	3.81835	-0.198911	-0.145861	-5.65315	5.14347	2.18425	-0.299813	1.05841
S00574-1064	2	37.93566051	2	-8.20141	0.185692	0.456442	-2.50454	-7.36684	2.39643	-3.77331	-4.99671	-0.739117	2.4407
S00575-0191	2	15.93155373	2	-7.03894	0.592815	-0.551664	-2.91433	1.67823	1.6852	-0.65479	0.402878	-0.837237	-5.73034
S00576-1232	1	32.75838467	2	2.13001	-2.81367	0.134948	0.373605	-0.567722	-3.35558	-1.69476	-0.432746	-4.75149	2.58087
S00577-0589	2	46.43394935	2	-5.15821	0.631631	1.17835	0.726669	-1.65681	-0.439469	-0.46359	-1.98285	-2.10647	1.58977
S00578-1258	1	32.14236824	2	-5.80768	-0.711846	2.68957	-3.37727	-1.30887	2.12878	-0.485144	-0.0533281	-0.436818	8.30752
S00579-0227	2	54.92128679	2	-1.3494	2.04243	2.61192	-2.43653	-0.802635	-4.18351	2.7801	-3.43763	3.70248	-2.03716
S00580-0579	1	45.48117728	2	7.32294	4.71813	0.282483	0.730834	-2.535	5.15391	-0.0887351	3.38594	1.88234	3.45121
S00581-0089	2	25.74948665	2	1.32569	1.57546	0.293265	1.31742	-0.977324	5.97522	2.72731	-1.94671	3.50807	5.2744
S00582-0927	1	53.10609172	2	-7.96606	-1.57707	-0.00939642	0.322376	-2.50554	0.853673	-4.89804	-1.92544	-2.35107	3.49587
S00583-1048	2	33.3963039	2	-7.20787	-1.98452	1.43034	-2.93433	-1.34161	0.110241	3.50174	3.98797	-4.76835	-0.676369
S00584-1300	2	51.8275154	2	-14.3167	1.87589	-0.29894	-5.16281	0.696072	2.89859	1.11349	0.664216	-4.66916	-1.39236
S00585-0288	2	48.76659822	2	-3.0256	-5.56613	-1.42717	13.4773	-31.5888	-12.2564	35.6757	5.10205	48.727	-14.5179
S00586-0583	1	23.8329911	2	-7.70297	1.08264	2.06792	1.7236	7.49375	-0.647908	4.77157	0.103343	4.54666	-0.908754
S00587-0737	1	27.74811773	2	10.8769	3.82713	0.792545	-0.944605	1.17814	-3.58473	2.42562	-1.27284	-0.483998	3.01983
S00588-1344	2	18.45859001	2	1.95965	-2.82338	0.271077	1.91035	-1.0607	-2.47204	-2.64463	-2.8823	3.91102	0.720009
S00589-0301	1	50.90212183	2	-1.74564	-0.267036	2.21756	-1.66164	0.26173	-1.36393	1.51197	-0.083143	-6.00801	-7.37029
S00590-1368	2	19.59479808	2	-6.63546	2.2836	1.24185	-3.42705	4.16426	-2.79584	1.15747	-2.18437	-1.38674	-1.22126
S00591-0736	2	38.55167693	2	1.31033	-1.46514	1.24901	0.368263	-5.36536	1.45795	-1.24523	-9.06106	3.12237	0.413852
S00592-1262	2	48.46543463	2	13.395	1.87351	2.97119	4.50088	-0.481951	8.90071	-0.66201	-1.93032	-3.19587	0.541684
S00593-0531	2	13.86173854	2	-14.9861	-1.38676	7.38232	-4.75255	-5.75926	1.8231	3.5286	-6.89193	4.9075	3.07547
S00594-0990	1	15.79192334	2	-13.7933	-1.66721	9.74133	-4.74864	-0.3031	-3.67346	-0.102568	-5.35428	4.83606	4.02989
S00595-0405	2	18.71047228	2	12.393	-0.746887	2.9033	0.977475	0.439262	2.17171	-3.55372	4.9222	-4.91527	-2.42246
S00596-0876	2	27.87679671	2	-7.98529	0.381123	-2.24792	1.87535	-5.97476	1.44109	-1.8827	4.20071	0.268904	-0.502946
S00597-1129	2	26.39288159	2	-0.906316	6.35845	-1.25762	2.04073	2.45253	0.958955	7.33519	-2.78278	5.56594	-2.30301
S00598-0386	2	19.41409993	2	5.33955	-4.58922	-2.63118	4.68855	1.79212	-2.51758	6.40209	-1.7908	3.30462	-5.74694
S00599-1205	2	27.25256674	2	-9.39407	0.606205	1.7137	1.83592	-5.92451	-0.687173	-1.22641	2.36282	3.25933	2.19342
S00600-0608	1	12.25462012	2	3.66965	0.808121	-1.66544	2.91501	-0.906051	-4.4617	0.555135	-0.755638	3.58923	0.121005
S00601-0786	1	30.76796715	2	-5.07099	-2.82784	-2.43576	-1.32616	-3.79001	-2.42886	2.27149	-0.778701	4.2668	3.69209
S00602-0306	2	18.28336756	2	-7.03678	-3.63682	-0.472682	-0.411783	-3.20794	-2.63637	-5.23632	-1.15671	-3.90197	-7.63047
S00603-1090	1	28.78028747	2	-3.15674	3.69606	1.90546	2.30617	-3.0984	-0.126403	-1.13517	-1.54109	1.2201	3.31585
S00604-0188	2	18.81177276	2	-3.19898	1.22941	3.08609	-0.593002	0.44816	-2.0706	0.835977	1.38899	-6.3532	0.913607
S00605-0419	2	17.14715948	2	-6.25116	-1.45014	-0.331198	1.56135	-1.18806	-4.50816	2.45916	0.902497	-4.74201	-6.86283
S00606-0140	2	19.17043121	2	3.74696	-1.15342	0.348998	0.547634	-3.37891	1.41965	-4.75836	-4.76283	1.18266	0.161582
S00607-0373	1	12.41889117	2	-0.454954	1.81743	1.45147	-4.78646	0.193785	-1.83516	-3.07008	-0.511485	0.608746	-5.20242
S00608-0451	2	51.25256674	2	-5.03911	-0.328781	-5.27914	1.45987	3.3354	-0.81913	-0.259104	2.08131	-1.28509	-0.42443
S00609-0510	2	20.13141684	2	-11.072	2.38471	0.319489	-0.338594	2.3042	-1.94389	0.0828406	-5.33012	5.05976	-4.30909
S00610-0624	1	53.01848049	2	-8.99572	-2.72094	-0.891134	-3.38001	-3.21495	-0.259644	2.23949	8.24657	0.798584	-3.18849
S00611-0051	2	36.96919918	2	3.70284	-1.45162	-0.086387	-1.93965	-1.55384	0.62088	-3.05436	-0.345923	0.212408	-4.69409
S00612-0270	2	36.40520192	2	-6.06436	-2.26579	-1.16952	-2.55909	-3.23312	-2.74696	2.00081	5.82972	0.00470197	-4.02191
S00613-1149	2	14.56810404	2	-8.97256	0.539056	-5.69206	-1.41746	-2.12527	-0.184172	3.45404	-4.19283	-0.541094	-0.320708
S00614-0532	1	55.02258727	2	9.59743	-0.986483	0.741216	-3.67198	-6.64756	1.02013	-0.591766	-1.31951	2.81401	2.18475
S00615-1339	2	37.34702259	2	0.880377	-4.02903	2.38922	-1.56214	-0.531747	-0.1016	-5.78015	0.203246	1.47364	-4.63595
S00616-1148	1	26.84736482	2	3.83739	-1.77497	6.36938	-3.68468	-0.729498	-1.04348	0.858138	6.08442	4.30818	1.6633
S00617-1110	1	18.85010267	2	0.512671	0.183859	3.02337	0.684705	-3.21426	4.57654	-0.359369	1.6077	0.508703	-6.10642
S00618-0217	2	42.82272416	2	-0.128215	-0.339384	-1.0837	2.56127	0.833386	-3.83753	3.83854	0.653123	2.50702	-2.02669
S00619-0585	1	21.52498289	2	4.41891	0.459388	0.0668098	0.560074	0.0214928	-4.61869	7.13755	3.32983	-2.74385	-3.90279
S00620-0977	2	19.51266256	2	-1.78861	0.756546	-0.144814	5.44167	-0.748015	4.11904	-2.34905	0.3161	2.84256	3.39372
S00621-0416	1	23.39767283	2	12.9637	-2.72082	0.922606	-0.78596	1.41024	-2.03643	-3.45074	1.67653	-0.50902	2.1616
S00622-0488	2	45.15537303	2	-4.53068	1.20575	4.38389	0.343284	5.82703	4.15314	-2.78056	-1.60184	-1.06613	1.51612
S00623-1219	2	41.57152635	2	10.9957	3.09863	-1.56125	-3.33819	-2.25833	7.66912	4.13362	0.703375	-5.38706	-1.06148
S00624-1195	2	16.21355236	2	-3.77201	4.20457	0.495734	0.56977	-0.552651	-2.12002	0.770358	9.33635	0.945547	0.453068
S00625-1272	2	14.23682409	2	9.39482	4.41518	1.04912	2.08623	1.14384	2.96796	1.1759	3.12736	-2.93087	-2.15915
S00626-0176	1	18.275154	2	-2.24121	1.58416	0.303327	0.725757	-2.49206	-3.50084	-0.67696	0.553603	1.33489	1.45524
S00627-0743	2	50.91307324	2	-9.98952	6.02381	5.30224	-3.71788	-3.62274	-1.93113	8.50877	-3.88096	0.338336	-3.87044
S00628-0449	2	30.95687885	2	-2.37061	0.844091	-2.9802	3.57259	1.07338	-5.60354	2.34955	-1.54343	-4.11107	-0.976947
S00629-0868	2	13.32511978	2	-8.16094	1.70309	1.31501	1.91046	1.94791	-0.151785	-0.522888	2.07455	-3.7104	3.69859
S00630-1322	1	18.89117043	2	0.914743	0.735163	-2.66555	3.60065	5.44835	2.51982	1.72671	-10.6508	0.596387	2.22045
S00631-0801	2	43.93702943	2	-4.70645	1.89769	1.92721	-0.440141	5.33651	-1.23906	-0.424403	0.575556	-1.08368	2.3156
S00632-0265	2	34.36002738	2	-2.56825	4.63371	-0.953421	-1.10879	1.99159	0.204108	-7.12289	3.43473	-1.52118	-3.62609
S00633-0615	1	16.57768652	2	-8.60019	-5.21667	-0.719256	2.0875	-2.43081	-2.68463	-1.53176	1.90599	1.837	-2.19526
S00634-0781	1	54.15742642	2	5.28389	1.59195	3.35164	-1.84814	-5.50527	0.320431	-5.81169	0.963166	-2.32509	-0.631476
S00635-0511	1	18.16563997	2	-8.63803	-0.781261	3.78501	1.02999	-2.0099	1.97642	1.15524	1.58936	-1.92077	-3.73072
S00636-0886	1	54.87748118	2	9.31148	-1.01295	1.75965	0.89311	2.64969	2.59089	-2.25856	-1.03373	2.45528	-2.51527
S00637-0498	2	30.64476386	2	-4.29202	-1.95877	-0.398076	-1.17984	6.71621	-2.72151	-5.87651	2.45042	-3.80339	-1.07276
S00638-0368	2	37.72758385	2	7.17317	0.671058	-3.37529	-1.04971	-0.886539	-1.63886	-1.62305	1.6037	1.84652	-0.421651
S00639-1329	2	31.78370979	2	-7.26875	1.27037	0.978168	-4.62509	0.474708	-2.56724	-2.08711	-3.01978	2.19919	-1.24504
S00640-0557	2	48.95003422	2	0.358221	-0.403818	3.85582	1.73504	1.3943	-0.725426	5.07998	-5.52815	0.475711	-2.85933
S00641-0988	2	50.49418207	2	-4.99545	4.38485	7.11243	-2.48815	3.55426	-4.38567	1.79563	1.54388	5.69114	1.32194
S00642-1076	2	35.30732375	2	2.27714	-0.343299	0.261131	-6.81343	-0.266306	-4.2238	-0.0594668	7.88111	5.50056	1.35372
S00643-1121	1	19.38124572	2	17.7095	2.20309	1.16601	-0.151459	2.12074	2.18251	0.774917	-5.82728	-8.60138	-3.00709
S00644-0816	1	13.42094456	2	-3.5555	2.93381	1.66505	-0.285443	-2.62273	1.74535	3.74152	1.15225	-3.03938	0.456246
S00645-0757	1	33.48665298	2	-5.29628	2.41831	-0.612262	-0.949643	-0.502009	0.332676	-5.85666	4.95049	-2.78835	1.64718
S00646-0728	2	26.29158111	2	6.84869	3.44416	2.08461	-1.54189	6.19983	-3.48076	0.643852	5.81672	-0.794204	2.45005
S00647-0456	1	12.48186174	2	5.9633	1.10589	-1.00712	-6.06442	3.30421	-3.64125	4.82559	-1.87864	0.253906	-2.01981
S00648-0087	2	39.95345654	2	-15.2844	-1.12444	2.84713	3.81745	-0.868064	4.44952	-2.61019	4.81716	0.594207	-0.844422
S00649-0212	1	50.15195072	2	1.04476	-1.3226	2.76478	-1.12699	3.59893	-5.8392	4.49153	1.83102	-1.88281	3.93064
S00650-0865	2	54.05886379	2	-2.61162	-4.55801	-0.430101	-2.90326	-4.81749	-9.00737	-6.17767	4.22263	0.493617	-3.22954
S00651-0929	2	48.21629021	2	8.54465	3.26647	3.7526	-0.413576	-0.741187	0.317191	2.46043	2.97848	2.62824	0.218602
S00652-0561	2	31.84941821	2	2.22397	-1.83398	-3.31534	-3.50915	-0.514459	1.73154	1.7588	-0.854676	-1.14138	2.64775
S00653-1005	2	29.19644079	2	3.48849	0.60526	-0.606795	2.66185	0.0661126	-0.751522	-3.1808	1.60976	-4.94995	2.48015
S00654-0982	2	32.30390144	2	2.34424	1.15515	-0.999478	1.67226	-2.48805	-2.25613	0.0144802	-0.703078	-3.74702	0.203153
S00655-1409	1	28.60506502	2	-0.798685	-0.329538	-0.826291	8.52375	13.2521	0.19733	1.45653	1.08738	-0.902048	10.8662
S00656-0745	2	45.14168378	2	-0.252259	-3.18454	2.20172	-1.28443	-0.909854	0.281103	0.503034	1.37559	-1.22202	4.37329
S00657-0295	1	46.18480493	2	27.0638	1.99194	-4.52826	3.90828	2.35003	-3.90648	-1.09913	4.94174	0.899765	1.70767
S00658-1239	2	34.44490075	2	4.67887	-0.867173	1.41323	-3.59934	-1.16312	-0.794774	-1.26236	-0.397777	-2.4947	-0.612261
S00659-0245	1	12.67351129	2	-0.393068	4.27421	4.85543	-2.66256	-1.16403	-4.423	-1.07141	11.0013	-0.0963382	-11.4841
S00660-0652	2	20.75290897	2	-4.27268	0.00672234	-0.371373	1.3245	0.3803	-1.8225	6.38184	-1.70927	4.52545	0.668501
S00661-0536	2	35.62765229	2	-4.03599	4.02851	-5.32038	-1.40197	-3.61712	2.40588	2.30599	2.36422	1.20205	0.568034
S00662-0249	2	48.41341547	2	10.6989	-6.73273	4.04443	-9.95578	16.3554	2.14286	-69.2874	2.30713	-6.75748	-0.543181
S00663-1404	2	55.95893224	2	-12.9266	-0.987669	-1.7924	0.298538	-1.15962	2.1265	-5.91691	0.663763	-2.49236	-3.39504
S00664-0271	1	16.79671458	2	-7.68673	0.566376	3.25576	2.56099	-0.0730345	0.978748	-2.04519	-0.107949	-1.84138	-2.42086
S00665-0920	1	21.07597536	2	1.30913	-5.25933	-1.11145	4.9779	-1.18148	-1.27817	4.25879	4.79299	0.919253	-0.908687
S00666-1018	2	54.9650924	2	-7.57794	-1.15417	0.697549	-0.0674072	-1.45487	1.29688	5.68088	-6.23593	2.11341	-0.055817
S00667-0220	1	23.09650924	2	7.13451	0.88768	-3.69772	0.0400705	2.3503	4.83589	-0.850074	1.03506	-7.14744	3.71526
S00668-0053	2	53.67830253	2	10.2554	0.729869	-3.47864	0.382757	3.11257	3.3426	3.88175	3.50364	-2.19628	-1.41096
S00669-0312	1	20.20260096	2	8.04965	3.44498	-1.6163	-0.642868	2.76738	-0.737734	-0.132288	2.05199	3.18871	-2.41839
S00670-0766	1	52.92539357	2	-4.26028	-1.08214	0.182368	-2.56475	-5.48838	-0.980402	0.646182	0.432398	5.26201	-6.70932
S00671-1102	2	40.57494867	2	-12.1533	0.695669	2.74646	-5.17776	-0.554704	-0.348632	-0.909391	-0.7203	-9.08843	-7.98208
S00672-1113	2	44.56947296	2	0.222624	3.77847	0.942641	0.575875	0.657157	-0.550816	-0.422746	-6.36217	2.76245	-6.36952
S00673-0417	1	43.75633128	2	37.3329	0.600085	1.59745	-0.260736	-2.31062	1.68223	0.374333	0.385146	-3.21716	5.98783
S00674-1218	2	12.59137577	2	1.03124	3.48026	10.3052	-1.09739	3.3649	8.063	0.911646	-1.53124	-10.3147	3.54141
S00675-0337	2	12.59137577	2	0.332091	5.06827	6.92288	0.476836	1.23862	2.08547	-5.56328	-2.90918	-4.72036	1.01644
S00676-0339	2	24.08761123	2	-7.99465	-2.18948	2.3205	-0.371983	7.98603	-3.99151	2.19664	-2.24673	-0.956018	0.702003
S00677-0097	2	54.67214237	2	-12.1914	-0.376625	1.77213	0.637734	-3.62956	-2.9969	-4.74791	-6.29657	-0.790946	-5.31936
S00678-0284	2	43.27173169	2	-5.15998	2.12883	-4.05549	0.599091	-2.11439	-2.66498	-1.97025	-2.2611	-1.07064	0.256954
S00679-0029	1	14.27789185	2	20.4031	-1.08315	-0.544968	5.09393	0.0311062	2.17984	3.94994	-1.762	-0.369988	-0.142561
S00680-0481	2	52.94729637	2	-7.68996	-1.86438	-1.57174	2.65261	1.10197	0.0173528	-1.04107	2.37125	-8.46557	-5.82363
S00681-0902	2	18.22587269	2	-0.263868	0.515146	-5.55547	-0.0167269	0.498507	1.19499	2.49647	-9.27011	-0.193593	-1.07587
S00682-0676	1	50.32443532	2	-7.75712	-0.353802	-5.45056	-0.439381	1.88028	-0.667681	-7.53685	-1.47189	-1.96511	-4.47136
S00683-0111	1	12.81861739	2	2.27024	1.22239	-0.884232	0.158703	-2.56865	0.0198044	-1.82924	-1.55456	-4.29504	2.90408
S00684-0580	1	12.8843258	2	-3.00283	-0.614953	0.886967	1.78547	-1.53473	1.25723	-3.78801	-3.98443	-3.60681	2.13125
S00685-0268	2	52.10130048	2	-7.87854	3.49989	-1.10056	3.05707	0.715676	-0.769444	0.909453	2.45461	3.12447	-3.41931
S00686-0592	1	13.03216975	2	4.33249	1.34722	0.290736	-2.88756	-1.56591	1.39536	1.02618	0.47292	-6.89391	-1.1776
S00687-0476	1	15.77002053	2	-8.74569	-1.52993	-5.04279	-2.69216	4.24238	2.75457	-2.74249	2.23836	-2.13945	-0.793644
S00688-1031	1	15.02532512	2	-2.27819	-2.44402	2.81877	-0.532171	2.30563	6.5039	1.62522	-1.21441	2.13223	1.76435
S00689-1253	2	21.67282683	2	-14.342	-0.150588	0.737626	-4.7828	-1.18124	-2.38481	-0.671568	-3.89378	3.2149	-3.61006
S00690-0150	2	43.17316906	2	-14.3754	-1.51646	-0.134098	-2.34617	0.628508	-2.82773	-0.398882	3.40568	-2.06871	0.425517
S00691-0211	1	13.44558522	2	-11.0403	1.90405	-3.24902	3.93672	0.963116	-6.50676	10.9617	-3.89781	5.83059	-3.64018
S00692-0586	1	13.0568104	2	-0.531362	4.1117	1.807	2.78867	-0.00352282	2.79203	-5.65538	3.28227	-0.0201292	1.91398
S00693-0098	2	29.02395619	2	-4.22083	-2.94342	2.27814	0.206986	1.54192	-2.98865	-4.17271	-3.93123	0.402604	0.891421
S00694-0257	2	47.23340178	2	-4.44542	1.71093	0.655725	4.77107	1.33861	-1.94685	6.94761	0.851978	10.6006	2.99269
S00695-0276	2	45.59342916	2	-2.81823	-2.31925	-0.770857	5.28125	0.36873	-0.543874	5.54988	3.09991	-2.65983	7.17865
S00696-0975	1	34.44490075	2	-4.91564	1.99433	6.75865	0.946741	-2.45792	0.0883792	-0.0868299	-2.71099	0.420857	-3.13028
S00697-0956	2	24.21081451	2	-5.57712	-1.12612	2.72057	-2.85354	1.63521	5.77545	-2.84944	-3.94425	2.34088	-5.04477
S00698-0800	2	56.19164956	2	-14.2362	2.23749	-0.114292	4.63954	5.45144	-5.10876	0.500774	-1.38823	3.41156	2.1847
S00699-0719	1	17.00752909	2	24.4087	1.21249	0.234029	-2.47105	-1.56588	-0.652543	-5.46553	-1.05059	-2.96231	4.77407
S00700-0044	1	43.40588638	2	3.41209	-0.25553	-1.10353	2.87389	0.670891	-0.321101	2.93928	-1.20772	-2.29824	-1.61598
S00701-0839	1	14.30527036	2	-5.36534	-2.8179	-3.10094	3.82784	-1.79588	-3.75509	-0.492207	4.15696	2.7968	1.56733
S00702-0530	2	51.43874059	2	-15.4785	1.68643	0.456676	1.3777	1.78727	-6.18805	-1.13724	0.945643	6.05898	-6.79506
S00703-0193	1	13.62354552	2	1.5153	-0.403905	0.383532	-2.3358	-5.21348	4.32035	1.78384	1.30045	-2.70646	-3.87147
S00704-0775	1	37.58247775	2	-1.51564	0.403787	-2.90045	1.45138	1.51253	-2.06546	0.97284	5.89548	-2.2369	0.355939
S00705-0446	1	19.8220397	2	-9.35256	2.46776	1.64171	-6.25354	1.41935	0.576012	-2.16413	3.4372	-4.34553	-0.0402247
S00706-1415	2	12.38603696	2	-2.38626	4.728	-8.65928	1.88502	0.447143	1.53594	-0.509719	-9.03353	-1.03179	-1.81508
S00707-1189	1	15.03627652	2	-7.51515	-0.26025	-0.917957	-3.00797	1.1131	-1.05973	0.836962	-1.64925	1.17754	-3.20685
S00708-1009	2	40.90622861	2	-11.1608	-1.27365	0.714126	-1.26204	-1.02029	-2.6636	0.891688	7.15871	0.822538	1.00059
S00709-1168	1	16.12867899	2	-10.6599	-0.582105	-2.69786	7.80463	-8.52214	3.27365	9.73821	0.21063	0.779347	6.59603
S00710-0708	2	14.02600958	2	-7.48913	-3.77153	-1.04093	9.27217	-9.67007	2.40249	9.04235	0.0662477	1.97558	7.32758
S00711-0953	2	33.88637919	2	-11.6059	2.29822	-1.49192	-0.227048	-3.70115	-3.65442	2.08103	-0.0253486	1.97586	-0.359774
S00712-0646	2	39.49623546	2	4.99385	0.0201247	3.83063	2.06504	-1.34794	2.54926	-0.273397	2.31879	4.87572	-4.6266
S00713-0917	2	50.85557837	2	-3.25862	1.59212	1.49412	0.916364	-1.06282	4.8946	0.329323	-0.597023	-1.55407	3.42562
S00714-1269	1	16.34770705	2	-2.80749	-5.59161	-5.49639	-0.812329	1.21237	8.16712	1.67911	-4.92483	-3.90675	-0.450044
S00715-0619	2	23.11841205	2	-5.15798	-2.13456	-1.37027	-3.60966	5.78496	-1.97437	0.154932	0.718058	6.23548	-3.08006
S00716-1405	2	13.00205339	2	35.7603	0.444631	4.75169	2.78707	-1.27614	3.06443	-0.172696	0.948578	2.94284	-2.59108
S00717-0202	2	21.09787817	2	-11.2489	-2.14846	-2.5773	-2.39741	0.75865	-3.29408	-0.574604	2.07916	0.0553747	0.329542
S00718-0540	1	25.28405202	2	-11.8763	-0.293831	3.75605	-0.920698	2.17627	-2.42361	4.26017	-4.36873	-0.06576	-3.32617
S00719-1394	2	41.47843943	2	-1.65229	-1.54908	3.39928	1.06222	2.16485	0.838415	0.386011	-3.80297	-6.19054	-0.306129
S00720-0776	1	20.10403833	2	-2.37555	0.165892	-4.63861	-0.128808	-0.298596	-5.44559	7.66072	-0.577638	0.968679	-1.84245
S00721-1001	2	17.89185489	2	-12.6874	1.54114	3.38178	1.00582	0.315485	-1.22779	2.53477	-0.0123463	0.552237	-1.74248
S00722-0853	2	34.13004791	2	-4.88678	0.830434	-2.0332	-1.26653	0.268073	-5.49167	-2.58451	1.04714	0.134777	-2.66294
S00723-0551	2	51.2991102	2	-15.1538	2.13401	1.92188	0.186299	4.97036	-0.503316	0.0797834	-0.877269	-2.27438	2.72806
S00724-0163	2	40.62422998	2	-2.27697	-4.99885	-1.13049	0.700097	1.84729	3.00236	1.00728	7.2889	4.09147	-0.343442
S00725-1321	2	15.22245038	2	7.15468	4.65577	-2.9358	0.303499	-2.82662	1.54382	4.48402	0.667824	1.39208	-1.50572
S00726-0391	1	16.1889117	2	-11.4791	0.770872	5.05498	-1.61615	-2.10995	-2.50738	-3.89653	-3.58363	-3.65621	1.59686
S00727-1366	1	14.91307324	2	-2.5781	-1.07967	-3.7317	0.551113	0.534852	2.46182	-0.478181	-4.16802	5.00633	0.494781
S00728-1396	2	15.11293634	2	6.039	-0.50961	-0.979943	-0.786974	0.94225	-0.864127	5.39194	-1.93998	2.88977	0.847792
S00729-1085	2	14.20396988	2	7.27815	-5.4363	-3.23239	1.87595	11.0309	-0.417729	-3.50622	-4.1495	9.86746	9.69427
S00730-0286	1	54.65571526	2	9.78782	2.80632	2.90889	3.72604	-1.55323	-4.93428	2.97257	3.25664	5.33997	7.47113
S00731-0218	2	29.16906229	2	5.1985	7.68624	6.68185	-2.73288	-5.19399	39.9328	31.545	-10.7782	-61.2859	28.8332
S00732-1217	2	14.81177276	2	4.84198	7.34452	6.53793	-2.68664	-4.56062	39.1227	31.2293	-10.8787	-60.7101	29.1996
S00733-0267	1	14.69678303	2	-9.40795	1.68008	-7.76816	3.70052	4.40094	-2.43269	1.54624	1.84546	3.88764	2.6325
S00734-0845	2	35.83025325	2	-0.722638	7.24181	1.65663	0.148944	0.0542978	5.76773	-0.776051	-8.1585	1.60565	-4.42584
S00735-0759	2	24.53114305	2	12.948	-2.04264	-1.58966	2.05048	-5.30779	2.11611	3.23694	-0.719742	-2.94533	-0.05249
S00736-0309	2	56.11225188	2	-17.3154	-0.849293	-2.29616	0.000775814	-1.32912	-1.40803	-0.698742	1.39925	-6.72691	0.151621
S00737-0984	2	51.59206023	2	2.76693	5.80313	1.22756	-2.23968	0.462451	3.37696	1.83073	-3.83902	-3.00391	0.182137
S00738-0539	1	31.4770705	2	-6.32019	0.513889	-1.70386	-4.99107	0.942528	2.04219	-2.61031	4.33598	-1.0609	-3.56356
S00739-0280	1	52.63518138	2	2.6519	4.87815	1.57439	1.91762	0.980443	1.20748	-3.03119	-1.95844	-4.5488	6.74979
S00740-0653	2	18.4366872	2	10.6814	-0.352501	2.63056	-5.15435	-0.948241	3.05009	3.02381	1.61036	2.2901	0.550812
S00741-0913	2	47.13483915	2	-16.5769	6.06743	-0.0622812	-2.18924	-2.48094	-2.9708	-2.6147	-1.88819	-1.70275	-5.0258
S00742-0442	2	54.86105407	2	16.1019	-3.29777	-0.133461	-0.114275	1.75359	7.97961	5.27181	2.89179	3.32058	0.862253
S00743-0403	2	56.65982204	2	11.3139	-1.06266	3.23817	0.066425	1.8659	7.97265	2.39525	1.24956	-0.154817	0.460996
S00744-0890	2	21.10609172	2	7.61309	-3.07879	-1.01859	-4.35263	-3.08507	-4.74994	1.2186	2.14093	-1.90997	2.70798
S00745-0241	2	20.69815195	2	2.04183	-4.98524	-1.70583	-0.807871	4.61845	-5.08706	6.99404	2.91494	1.42347	1.16594
S00746-0190	2	18.39835729	2	12.3131	-0.3242	-0.569712	-3.723	-3.66977	2.5022	-1.31471	0.428075	1.18775	-2.76475
S00747-0344	1	20.90075291	2	-5.31747	-2.73042	0.758584	-2.61616	4.76124	10.3377	2.04068	2.68053	-2.64711	0.975642
S00748-0299	2	51.1211499	2	5.32743	2.34782	-1.66142	1.38721	-6.75936	-2.6935	1.64067	9.11778	-3.37433	0.862807
S00749-0662	2	22.0971937	2	31.4901	6.13909	7.18705	2.09706	-6.04376	1.40851	-1.3786	3.60124	4.6065	3.20655
S00750-0293	2	19.06639288	2	1.54073	-1.74514	-2.96895	2.54582	-0.128088	-1.06631	-0.952727	-0.089946	-1.13707	3.94848
S00751-1395	1	20.44626968	2	-1.79184	3.76861	0.302443	-5.80589	-0.425383	3.13887	1.87099	1.21937	-3.39725	0.657097
S00752-0724	1	24.69815195	2	-5.44227	-1.37227	-0.995569	4.3216	7.11535	-0.458742	1.15813	5.15977	2.45452	-1.79934
S00753-1358	2	19.26351814	2	3.07281	6.50621	-5.99933	-2.96938	-0.418606	-5.27973	3.22282	1.08693	1.6755	-0.202368
S00754-0506	2	38.30527036	2	-2.91792	-0.583621	-1.25771	-2.72893	-1.70233	0.641783	-0.701289	3.64394	3.85331	0.803148
S00755-1417	1	48.66255989	2	3.58556	4.05956	0.637818	3.11639	-2.29962	-1.68872	-4.06972	1.34693	-0.26445	2.00459
S00756-0258	2	13.54962355	2	-6.97978	-1.78088	-6.61858	0.641456	1.11716	3.0195	1.48893	4.66298	2.15244	-5.50023
S00757-1134	2	12.65160849	2	4.92638	1.91151	2.20556	-2.35886	1.89186	5.53303	-2.09759	-4.81025	0.701084	3.12221
S00758-1313	2	17.09514031	2	16.9319	-1.60267	-0.0342678	1.51173	-2.30089	6.2798	3.7241	-0.945483	0.664723	-4.48572
S00759-0753	2	55.24161533	2	8.48986	-1.82864	2.3915	-0.349529	3.05666	-5.38414	3.2054	7.01022	-0.987617	2.79586
S00760-1163	2	17.24298426	2	-2.06721	5.10798	3.42994	0.223824	2.99382	4.24923	-2.30898	-5.82395	0.968655	1.11531
S00761-0611	1	21.57152635	2	-3.99423	2.64664	-0.0418986	-1.58734	-3.74051	-3.52067	-2.67216	2.21753	-1.10458	-1.48715
S00762-1146	1	15.92334018	2	13.8321	-1.94425	-3.84843	3.15825	-4.04802	3.84129	5.43527	-3.09896	-7.1104	3.00602
S00763-0143	2	13.51129363	2	-12.28	1.31391	-2.41488	-2.9572	-1.7028	3.84429	-0.901925	-0.699597	2.96365	1.29068
S00764-0633	2	21.90554415	2	-10.4352	-2.0819	2.23642	-4.00556	-2.89812	-6.32997	-9.94103	38.7658	-4.76997	-29.7248
S00765-0503	2	19.24709103	2	-9.82716	-2.45365	-0.549243	-4.46728	-4.30255	-6.24327	-11.6244	38.5224	-7.02682	-28.0889
S00766-0482	1	19.24709103	2	-13.5142	-1.30237	4.29193	-3.48728	-6.32664	-3.92838	-11.2571	40.6053	-4.49968	-28.351
S00767-0814	2	15.14852841	2	-4.13655	1.98663	2.20022	-2.69564	-2.87992	-0.126707	-2.29312	-0.829236	0.437406	-4.19105
S00768-0012	1	20.31759069	2	1.12173	2.66781	-4.27498	-0.775555	-2.77014	-6.77398	-6.02239	4.08558	-2.9062	-4.14348
S00769-1154	2	18.80629706	2	-1.59116	0.522523	0.403431	4.24419	1.23466	2.47522	0.48517	-2.44118	1.50771	-4.63061
S00770-0154	2	46.98151951	2	-2.5413	8.4592	-1.56175	-0.100547	-4.2692	6.30311	2.48972	-1.89405	-4.51486	-0.647446
S00771-0369	2	48.25462012	2	3.34889	-1.17737	-1.36369	-3.56239	6.77316	4.12716	-11.7432	-0.602257	-2.42646	-2.14289
S00772-1380	1	14.93497604	2	-0.104276	2.83713	-4.98736	-3.11806	4.07414	3.01005	-7.54966	4.32756	-1.94525	1.38294
S00773-0903	2	13.23750856	2	1.84764	2.7736	3.6979	0.602665	1.71427	3.63598	-1.14854	-1.67826	-4.97452	0.080714
S00774-0997	2	18.06707734	2	-6.2694	1.24551	2.30772	-4.0476	-0.153581	-1.62754	-2.20411	1.47065	0.128027	-1.11698
S00775-1306	2	53.44832307	2	-12.8934	-1.69317	0.98251	-4.32563	0.183914	1.75442	3.77951	0.937787	-4.11928	-2.89793
S00776-1416	2	16.20260096	2	-6.47821	1.53911	4.40367	-2.66374	-5.27301	6.73288	-2.90699	3.62553	0.446127	4.45533
S00777-1278	2	36.59958932	2	-5.85418	2.90921	-1.96612	-4.58132	1.48802	0.557796	0.840391	-4.09757	-1.95132	6.01061
S00778-0216	2	51.4661191	2	-7.10214	2.70459	-0.907645	-2.87158	3.84307	-5.73937	-8.19842	3.43888	0.0839353	4.60604
S00779-1365	1	29.57152635	2	-5.78642	-0.189124	0.491446	-1.5739	2.90873	1.18099	-0.429569	2.03524	0.836204	6.80758
S00780-0084	2	54.52977413	2	37.9309	4.02674	1.89947	0.576302	1.749	-1.49752	0.355868	1.28702	1.72819	-2.1886
S00781-0113	1	16.84052019	2	-4.47314	0.138358	-1.23645	-0.890259	0.95015	0.376088	-4.89547	2.26228	3.90558	-1.36587
S00782-0074	2	18.63928816	2	-5.52824	1.91704	1.36782	-2.55	0.709701	4.82836	-1.5095	2.80598	0.318981	-0.74086
S00783-0942	1	16.90349076	2	-13.5421	0.11136	5.10231	-3.56484	-2.25434	0.24776	1.35606	5.2303	-1.05486	-2.40269
S00784-0641	2	20.32032854	2	3.47388	-2.20085	-2.186	14.8062	-33.9368	-13.1643	35.8239	6.18829	46.2075	-12.7338
S00785-0730	1	16.57494867	2	1.25567	-6.07789	-2.97027	17.1238	-33.4564	-10.9408	32.7732	9.5672	45.9007	-11.7984
S00786-0253	1	52.96919918	2	-13.4234	1.76974	1.78355	1.8428	-2.50752	0.711722	-3.53866	-0.837078	0.888731	9.40626
S00787-0894	2	14.954141	2	6.51503	3.85344	-18.4083	7.09054	-81.2321	-47.3924	-27.8196	-47.4094	-22.0501	0.203533
S00788-1386	2	14.954141	2	6.47046	3.68476	-18.4994	6.89713	-81.4902	-47.5191	-27.9642	-47.4472	-21.8436	0.303859
S00789-0165	1	17.63723477	2	-17.2953	8.69873	-16.7896	100.831	9.68486	21.8966	-11.449	-9.65479	9.96922	-8.75564
S00790-0660	1	36.5338809	2	-6.34572	0.410895	0.331425	2.34108	6.01239	-1.79957	-1.14634	-2.40553	-2.21412	0.286422
S00791-0199	2	40.183436	2	-0.926969	-0.285773	0.526211	-3.99521	2.67371	-1.97124	4.00887	4.47928	6.51187	2.60179
S00792-0014	2	51.53730322	2	3.59521	1.58606	-1.75963	-2.65612	-0.27035	-1.18071	-0.256128	0.707337	-4.44613	-6.59583
S00793-1357	2	54.45585216	2	3.07139	-0.984756	0.307725	-1.16287	-3.26563	0.824784	-1.43179	-2.54921	0.655728	4.72819
S00794-1160	1	12.76933607	2	-13.4984	4.39773	-1.16695	1.21026	-0.984409	0.0571246	2.81594	-0.68493	-0.390585	0.808908
S00795-0311	1	35.89596167	2	14.9742	2.39827	-1.06393	1.65628	-3.51141	5.10529	0.0553593	-0.0166971	1.72245	-1.88346
S00796-0159	1	20.38329911	2	-1.68856	-2.77157	-3.49218	-0.356041	2.63912	4.07733	2.23867	-1.66465	1.44973	10.3001
S00797-1010	1	56.14784394	2	7.49358	-1.26399	2.37093	-2.13258	0.969774	2.82118	1.30915	0.904499	2.52275	-0.799724
S00798-0768	2	29.68377823	2	-4.40293	-1.50299	1.87611	2.00443	-3.91999	-2.57698	-1.2299	2.99353	-4.07369	1.73726
S00799-0640	2	20.45174538	2	-0.930865	1.53648	4.38316	1.30913	1.15607	1.2884	0.553236	-5.01424	-0.277168	-1.8941
S00800-1167	2	50.38193018	2	10.3801	-0.527698	1.87227	-5.84459	-3.04751	4.78775	1.42188	2.99656	2.89421	-1.94778
S00801-0758	2	54.08898015	2	-8.10504	-1.39546	-7.48019	-4.11555	5.59852	2.88067	1.90513	3.03318	1.06781	6.8146
S00802-0610	2	51.32922656	2	1.39854	-0.16879	1.55702	0.704443	5.69956	-4.41255	2.04699	-4.68921	-7.53201	5.10422
S00803-0712	2	18.50787132	2	-1.98314	-4.12714	0.591551	-7.55986	8.04896	10.2593	-5.54918	5.89774	3.13213	13.1406
S00804-0002	2	34.36550308	2	2.98655	0.658362	-1.00087	1.77295	-0.0661556	-2.50082	-4.77556	2.7447	-0.286228	-1.17496
S00805-1127	2	43.50171116	2	4.35755	0.0122658	1.53033	1.17507	-4.2587	-1.13248	4.39992	0.355028	0.878085	-0.482855
S00806-0922	2	24.31211499	2	53.2008	0.854865	1.17044	-0.862989	-0.0698885	1.79339	-1.67751	-2.79975	-1.67466	4.81878
S00807-1038	2	46.72142368	2	-14.3175	-3.42104	-1.55946	-3.21934	8.63785	-1.38451	2.60346	2.58558	-0.315276	6.41214
S00808-0100	1	22.26146475	2	-6.82357	0.436509	0.981406	-0.510874	1.92646	-1.34025	-1.74809	2.98352	-2.1595	1.44749
S00809-1145	1	19.15400411	2	11.5512	0.450161	-5.49259	1.17981	-2.03976	1.61579	9.71624	1.7864	1.88747	8.68518
S00810-0901	2	52.04106776	2	-10.412	-0.809884	-1.22478	-1.95273	-6.29495	4.23263	-1.10285	-0.317283	1.04463	3.3006
S00811-1264	2	20.41341547	2	-4.99505	-1.17736	-0.584447	-2.68917	1.62502	1.30511	-4.71753	-2.40914	6.7683	1.16031
S00812-0031	2	18.39835729	2	0.307563	-1.15723	0.486601	-1.46557	1.01589	-8.16883	-2.51545	-3.49614	5.5568	2.8111
S00813-0484	2	25.31143053	2	3.05908	3.11292	0.833674	4.989	-2.89697	-0.850746	1.04874	1.55142	2.05132	-0.210801
S00814-1075	1	25.84531143	2	17.7387	0.209754	4.23552	-2.72085	4.84204	0.825559	4.60118	-2.04536	-2.95356	-2.19573
S00815-0126	2	22.39835729	2	-10.867	-0.377282	0.172053	2.35549	-2.20214	3.52985	-0.675951	-6.9422	5.34715	4.71702
S00816-0187	2	51.19233402	2	-11.5737	2.55426	-2.31906	0.435915	5.33923	6.16435	-3.64056	-8.18066	-12.3704	0.242215
S00817-0658	2	39.38124572	2	9.09095	0.747425	-1.16008	-0.624502	2.82146	2.73455	3.43207	2.70804	-0.545833	-0.358028
S00818-0693	2	55.6605065	2	0.500807	2.39282	3.22905	-2.8943	-2.17999	-2.6613	1.62387	5.16333	2.93572	-2.95808
S00819-1270	1	25.43189596	2	-10.4638	1.96066	1.28651	-4.09797	7.7207	-0.535051	-5.25468	3.50059	-1.31199	0.969148
S00820-1285	2	15.75359343	2	4.83638	1.59415	5.45475	-3.15109	-3.13887	9.7044	-2.85043	-3.06912	-4.13347	0.201881
S00821-1327	2	56.41889117	2	10.7738	0.484446	-6.12915	2.96572	-1.65555	-0.141515	1.3547	-0.453282	-3.51894	-2.18449
S00822-0013	2	17.05954825	2	-1.70992	1.50191	-1.55761	12.9343	-2.79277	1.24587	-5.80474	1.26528	3.38532	-6.46638
S00823-0791	2	30.2477755	2	-3.58192	-0.474788	5.22521	0.363909	-0.486637	1.82828	-0.639685	1.96411	-0.547841	3.02154
S00824-1295	1	17.43189596	2	-8.87825	1.27182	0.458342	0.570656	3.61376	1.51017	7.43773	-2.51718	-2.13854	-4.34669
S00825-1199	1	12.89801506	2	2.8451	3.58553	1.37393	1.71693	-6.09923	-1.41039	1.2445	-2.27077	-0.756859	1.37121
S00826-0709	2	15.92607803	2	0.908567	0.579014	-1.46772	-2.88747	-8.28083	2.29073	-1.90397	-6.68649	0.162452	-1.55871
S00827-0289	2	21.0294319	2	-9.7122	-1.91435	-2.9767	-2.29263	1.04174	1.53009	5.82217	-2.28859	1.86529	-1.26721
S00828-1338	2	46.86652977	2	-5.23374	2.16772	0.265205	-3.27042	2.14892	0.603087	-3.18882	-1.03919	4.29994	1.34909
S00829-1013	1	28.0109514	2	0.282767	4.25879	0.0139271	-1.48594	1.21317	-1.05838	5.15493	-1.79612	-2.44326	-5.1464
S00830-0415	2	36.48459959	2	3.28591	-1.78447	-0.641984	2.72454	-0.661735	-2.93434	5.73584	2.02412	-0.910704	0.0527261
S00831-1236	1	16.78576318	2	7.44312	-0.870588	3.20436	-4.09792	9.94695	8.63772	3.56594	-4.16466	-5.11825	10.3827
S00832-0643	1	54.40383299	2	-8.11755	-3.98902	0.87053	-0.75391	1.71269	3.63605	4.1888	4.5844	0.226304	-0.150343
S00833-1055	2	26.87200548	2	20.1625	1.06442	0.354709	3.07335	1.33386	0.609757	-0.305092	-2.22708	4.28651	0.0149938
S00834-1266	1	22.7980835	2	-3.56669	-2.34426	1.42676	2.46618	-1.3169	1.24747	3.0589	-3.91907	0.989254	5.92896
S00835-0830	2	27.07734428	2	-10.6382	0.555849	-10.7146	-1.60529	-3.60945	-3.61625	1.82068	-3.95932	1.51625	6.17887
S00836-0235	2	38.82546201	2	-8.97905	-2.46731	-5.65947	0.965912	-2.04134	-3.10571	3.26209	-0.656181	-3.8155	0.946635
S00837-0609	1	30.71047228	2	-10.3764	-4.23777	1.33348	-0.329917	-0.38603	-0.273125	3.23965	-0.882633	-1.18456	-5.1909
S00838-0513	2	51.27173169	2	-2.85295	-0.92078	-0.415039	-1.52411	-3.16007	0.139854	2.67988	3.70137	0.863068	0.091812
S00839-0347	2	53.10882957	2	8.34124	2.04051	-0.839241	1.79444	-2.09015	-2.22061	-4.05228	3.82187	4.92327	-3.21516
S00840-1066	1	20.72826831	2	2.69194	2.06588	0.252337	-3.25098	4.91453	-2.89298	-4.94465	0.296641	1.49756	5.77475
S00841-0904	2	42.96783025	2	1.26866	-1.30796	4.06069	1.30396	3.94241	-3.33067	-3.55951	1.01919	1.8824	-4.74005
S00842-0067	2	19.67967146	2	7.41509	-1.59664	-2.83779	2.02943	-0.0591583	-1.57513	8.10122	-2.36313	-3.94331	1.83668
S00843-0048	1	12.37782341	2	35.9651	2.85811	1.91302	-2.77197	-1.06969	3.63924	1.63057	1.7071	4.1987	7.62738
S00844-0450	2	36.30116359	2	-12.5253	0.682267	4.27726	-0.603855	6.03951	3.34774	0.306666	2.87722	-5.37074	-6.16231
S00845-1080	2	20.862423	2	11.2273	2.51897	0.123179	2.74295	2.02645	-2.70535	-3.27876	3.65408	-4.77452	2.20575
S00846-0321	1	20.24640657	2	8.827	6.01562	-1.20361	6.20393	2.942	1.19385	-3.65751	11.1749	0.558288	4.51763
S00847-1006	2	27.01437372	2	-4.05866	-0.680753	5.35394	-0.270979	5.19118	2.82163	0.48268	-1.78934	1.04561	-0.975969
S00848-0066	2	47.32375086	2	-5.48829	-0.640404	-2.89141	1.72125	-8.715	-1.40394	3.43102	-3.66138	6.05386	0.151028
S00849-0787	2	19.26078029	2	-0.614557	3.03315	-5.9311	-3.55619	-0.32602	0.335865	0.986513	0.16629	4.12057	1.43807
S00850-0315	2	22.05065024	2	-10.6945	1.12332	-3.76459	4.74242	-0.891733	-2.84425	0.565115	5.24983	-3.68844	1.57974
S00851-1268	2	24.22450376	2	-4.77364	5.86707	4.67867	3.60429	2.07677	1.05919	-0.646382	-4.05688	-1.15495	8.58461
S00852-0542	2	12.20807666	2	11.8273	0.685152	2.69491	1.01333	-2.54204	-2.75332	-5.73212	0.39438	6.87088	-1.71992
S00853-0729	2	18.76249144	2	-0.253001	2.73394	0.0934323	-0.641589	-5.28551	1.77272	3.64572	0.0956715	-4.44124	-0.956857
S00854-1012	2	24.99931554	2	7.28908	3.5242	1.95785	1.96825	7.49218	-0.704978	-9.71273	-0.145576	3.27399	-7.75774
S00855-0828	2	44.66803559	2	-13.849	-0.553702	-4.56481	-2.3165	-0.668307	-1.84315	0.677718	1.61485	0.396989	-0.240408
S00856-1188	1	24.07118412	2	-4.51733	3.38504	3.1778	3.02699	1.28838	3.13237	-0.510915	-2.80931	0.114064	0.982379
S00857-1324	2	35.38672142	2	-3.83337	0.629483	1.39193	-2.20502	1.01061	5.10071	3.10341	-4.05045	0.237788	0.464194
S00858-1180	1	20.16974675	2	-5.29236	7.21781	0.632898	-1.11964	-2.36435	-0.451987	2.47857	2.12594	-4.50113	0.83942
S00859-0260	2	24.01368925	2	-4.18791	-3.12878	2.45293	-2.37771	-2.92438	-0.537775	-0.717766	5.67885	0.301628	-9.35313
S00860-1175	1	12.5284052	2	36.5337	0.331253	5.70234	-0.573762	-1.8824	-2.20722	1.32393	1.0892	5.28443	-0.847566
S00861-0246	1	40.55852156	2	3.05152	-2.56901	4.25431	-3.352	-3.33198	-5.73671	-8.91454	2.41081	1.2071	-2.85276
S00862-0343	2	46.66119097	2	-7.63331	-0.530674	-0.963764	-3.40864	-6.37774	3.58615	-0.942138	-4.56776	-2.55695	-3.93103
S00863-0924	2	55.01163587	2	-15.2366	-1.91718	1.01961	-3.99651	1.51106	1.4761	-4.19085	2.62432	-0.995337	-0.688999
S00864-0426	2	20.8843258	2	15.5982	0.657217	1.66868	-0.598296	-3.92753	7.47174	-3.82638	6.06363	-7.30511	-3.18436
S00865-0358	2	40.07939767	2	-8.6938	1.42161	1.66708	1.00534	-3.28078	0.169486	0.186886	-1.35495	4.10597	-0.961312
S00866-0016	2	56.50102669	2	-0.33751	-3.32455	-1.48356	0.804956	-0.627881	0.870096	0.339305	0.38896	0.769107	5.01155
S00867-1222	1	35.81930185	2	7.04846	-0.0774754	5.13694	1.25944	2.19645	-4.60372	3.04749	1.74	2.83079	2.02098
S00867-1222	1	12.21081451	2	-5.88293	-1.00364	-1.43408	-3.27741	0.58208	-3.25629	-8.16356	1.01922	-1.18317	-0.421602
S00869-0412	2	18.20670773	2	19.9622	0.324483	2.64486	3.52631	3.50588	-2.55832	-4.94385	-0.473656	-0.123628	6.08651
S00870-0264	1	56.75564682	2	4.69571	3.72502	4.33804	1.66896	0.375368	0.16845	0.763046	-2.52669	4.58312	-1.65606
S00871-1131	1	55.18685832	2	-10.1699	-1.56103	-1.56188	1.08119	-1.96117	0.178955	-5.01915	1.54407	-1.70697	6.69784
S00872-0313	1	18.86652977	2	1.47278	-1.72612	-1.28258	0.842071	-3.41071	-6.88384	-3.3604	2.92882	0.202416	-4.51328
S00873-0850	1	23.01437372	2	-9.18069	0.174659	0.53029	-1.51728	-6.68986	0.533954	0.826574	0.780242	2.68876	-0.289486
S00874-0727	1	18.74058864	2	-4.12714	-3.86048	-5.5778	-2.136	1.33161	-0.979382	0.034573	-0.937484	0.839513	1.50211
S00875-1360	1	49.43463381	2	-3.45989	3.37641	0.277562	0.105556	4.09208	3.52107	1.89469	0.0710982	-7.41309	-0.795516
S00876-1162	2	39.73442847	2	34.2317	-0.626516	1.30503	3.21025	3.0494	-3.35444	1.89586	-1.71877	-2.89002	2.96868
S00877-0747	2	20.87063655	2	-8.50244	1.69613	1.31063	0.274563	2.20445	-0.128015	1.80247	-4.43718	2.30269	-3.84687
S00878-0195	2	49.18822724	2	-8.32571	-4.09635	0.760047	-4.92027	-1.85727	-5.33732	-2.02984	-1.71096	0.84974	0.0351272
S00879-0495	2	44.91718001	2	-6.02901	0.42611	3.80835	-1.55964	3.5869	1.56532	-3.95797	1.09935	-0.583735	1.05225
S00880-0596	2	18.9705681	2	-1.56052	1.42848	-2.68517	3.27244	1.41813	1.23907	2.94604	1.30987	3.01081	-1.14207
S00881-0628	1	20.30663929	2	6.3051	-1.03262	2.15893	0.500486	4.65941	-1.22644	2.36509	-7.85698	-2.96478	3.09907
S00882-1282	2	48.29568789	2	-7.84704	-0.38757	-2.85826	-0.982577	-0.0680464	-0.5742	-6.6317	3.94739	-4.4446	-1.19559
S00883-0631	1	51.24709103	2	3.73509	-0.770673	2.98442	0.193008	-0.501778	3.81514	0.201798	0.381788	6.59264	0.706714
S00884-1201	2	44.15058179	2	-0.0825409	-4.29288	4.43556	-0.346379	1.49335	-3.33206	0.0370792	2.62159	5.91733	4.65196
S00885-1348	2	47.27720739	2	11.6169	-1.89534	0.425334	0.594751	1.70054	-0.506878	-5.11705	2.29034	-2.19818	-1.70051
S00886-0804	2	51.15947981	2	0.63022	1.75414	-0.330599	3.79131	-7.02409	-2.57646	6.23906	-5.8315	-2.26054	5.72565
S00887-0954	1	44.95824778	2	-13.1543	2.13869	0.727456	5.6748	1.46312	-1.72837	-2.6981	-0.64756	0.968034	-0.718204
S00888-0427	1	12.42162902	2	-8.79878	2.62297	-2.79696	-2.19395	-2.07823	1.85215	6.94794	-0.691473	4.36868	-0.57067
S00889-0236	2	20.88158795	2	49.675	4.26404	-1.421	4.42461	-8.30082	-3.55883	0.915119	5.51543	-0.369609	5.67139
S00890-0520	1	46.48870637	2	-7.13875	-2.05658	1.91632	-5.34298	1.24273	5.07326	3.18216	6.60338	-2.27908	2.05482
S00891-1164	1	12.95824778	2	-4.35195	-1.28411	-1.4007	-3.79765	5.43616	3.05713	1.12666	1.51264	-3.9003	-3.10273
S00892-1398	2	12.41341547	2	0.267479	2.18992	-2.27891	2.1122	-2.88416	4.96091	0.534982	6.11616	2.48317	0.575042
S00893-0117	2	29.25667351	2	-5.46073	2.86342	1.4297	-1.6747	2.24492	-0.898331	-2.60206	1.36849	1.90458	3.30546
S00894-0090	1	12.97467488	2	-0.508841	-2.85589	0.66694	2.40076	-3.05136	-2.93593	3.55295	1.689	1.16511	-1.43531
S00895-1333	1	56.8788501	2	-8.44522	3.09845	0.725054	1.60576	3.57356	-3.04167	-2.98052	2.57312	1.42738	-1.15293
S00896-1204	1	15.22245038	2	-9.51322	-1.28103	-4.68387	0.120994	0.0181151	-1.32758	-4.69908	-6.10293	3.40754	6.27347
S00897-0077	2	14.02327173	2	-1.01934	3.84495	-7.55104	2.36867	-4.82585	5.57627	-5.11355	2.19362	3.40301	6.34019
S00898-0025	1	15.321013	2	-0.33543	3.34886	-0.554896	0.528747	0.766652	-0.205994	-0.819515	0.219296	-0.354711	1.59398
S00899-0404	2	49.51950719	2	4.91739	1.20766	-7.56573	5.0463	-4.32556	5.10478	-3.83957	2.39865	4.39144	5.44789
S00900-1086	1	21.5523614	2	1.90062	-1.13216	-0.864055	4.88504	-0.615399	1.21916	-11.1463	0.151877	-2.84147	-3.82659
S00901-1130	2	12.28747433	2	-6.16354	1.65027	0.324465	-7.66943	3.89362	3.40026	1.60842	0.398328	-0.841933	-2.76168
S00902-0687	1	15.77275838	2	7.21068	0.70348	-2.37774	2.65468	2.77418	3.11062	-3.7484	-2.85919	1.02696	-0.20535
S00903-0973	1	17.88364134	2	6.75942	1.32546	-1.53545	1.58378	-4.01804	-8.36819	-0.0465549	-0.0651742	2.02418	-2.07272
S00904-1123	1	16.82956879	2	3.60431	-1.01998	0.624663	-1.04643	-0.455245	4.90192	6.33007	-0.18448	0.0677351	7.88853
S00905-0995	2	38.9486653	2	-5.12591	2.1794	-1.65971	-0.489197	1.87837	4.03903	-3.76417	0.391556	-0.781679	1.47539
S00906-0327	2	21.3908282	2	13.876	-1.36502	3.11897	-2.32224	-6.15848	-5.20726	0.639864	6.05242	5.84541	4.29187
S00907-0741	1	12.95550992	2	-13.1065	2.07225	1.93081	-0.555278	-4.56606	-5.32489	-1.38932	-2.51248	-4.14887	2.293
S00908-1017	2	18.89664613	2	2.47621	2.60068	-1.1831	-2.75386	-0.412177	-2.79841	-5.40982	2.25282	-2.96584	-3.75891
S00909-1166	1	38.954141	2	-3.33676	2.20216	3.262	-0.853601	-4.68549	4.17017	-4.37352	-3.89494	-1.26942	1.10584
S00910-0593	1	15.27720739	2	0.251576	-0.648325	-6.1224	-1.50356	-3.21345	0.666771	0.275737	1.4621	3.56933	1.22278
S00911-0172	2	33.65092402	2	5.50932	-1.8774	-1.75884	-0.696712	3.89276	-3.79271	-1.10537	5.76813	3.22614	-3.99282
S00912-1369	1	16.3340178	2	0.738619	1.13737	2.51943	-0.957502	3.19505	-1.40071	3.25987	1.61999	1.99721	-3.95221
S00913-0298	1	14.87200548	2	-0.695127	-1.20141	-2.37707	-1.99564	-3.2722	4.30839	-6.72884	4.7777	-1.38684	0.595179
S00914-1337	2	44.91991786	2	-0.531559	-1.28898	-1.10605	1.92664	1.45878	-0.186643	0.592299	1.08642	-3.51953	4.62596
S00915-0699	2	26.54072553	2	-9.20567	6.42518	1.44648	0.684275	4.8954	3.52586	1.88745	2.00118	-2.81073	-5.28102
S00916-1382	1	50.23682409	2	-4.06373	-3.39391	4.09318	2.14838	0.45906	1.30344	-1.28534	-3.51057	-3.87982	4.08838
S00917-0575	1	12.53661875	2	-4.54408	1.23529	0.176053	-4.66417	1.35473	-5.50861	-0.432135	-4.67471	5.22635	-1.64763
S00918-0905	1	47.14031485	2	-7.23161	-2.39988	0.0746071	-0.731149	2.1023	-1.23543	-6.42953	3.09612	-5.611	3.35713
S00919-0174	2	18.48323066	2	1.25752	-0.94467	-2.32185	-1.52622	-0.689277	-4.35481	6.20093	7.1052	-3.66398	-1.82481
S00920-0171	2	52.07939767	2	-7.83636	0.5867	3.02057	1.92992	3.57737	-3.43412	-1.85877	2.15084	-6.10426	-1.09914
S00921-0515	2	35.33196441	2	13.5087	-1.53241	0.393912	3.21645	-2.28874	0.333798	2.44495	3.88981	-1.7821	2.42338
S00922-0820	2	22.03422313	2	-3.78679	-3.77756	3.10419	0.2276	0.113389	-4.5914	2.04913	2.46677	-2.12219	0.29173
S00923-0050	1	24.13689254	2	0.84613	0.089787	-1.65231	-0.406796	0.108001	-2.00189	-2.78436	0.547245	1.62509	-4.73363
S00924-0134	1	17.724846	2	5.43123	1.96786	-0.422901	0.422186	-0.297265	-4.92544	5.65531	0.194332	-1.75496	5.34981
S00925-0772	2	18.97330595	2	6.51598	-0.878218	-0.636657	-2.33601	-0.856323	1.43014	9.51491	0.353541	-1.26621	-1.70083
S00926-1126	1	12.97741273	2	3.22419	-1.96317	3.27492	-2.34049	2.41488	-5.19546	4.02279	3.45663	-2.99157	4.00526
S00927-1124	2	39.48528405	2	-3.49181	-0.812477	-6.60946	-2.98983	-4.84944	-2.72789	-5.56859	3.50107	4.92965	0.886474
S00928-1083	1	19.38398357	2	-7.09212	1.10101	2.50528	-1.99236	2.30049	-4.07465	1.90431	-3.71799	0.330142	4.59368
S00929-0964	2	27.59206023	2	-2.01565	2.21483	2.00077	0.196598	1.58529	2.3234	-1.31565	1.99187	0.42532	1.98411
S00930-1410	1	37.07597536	2	-14.5639	-1.92555	0.98158	-5.17398	-1.71126	-1.95308	-8.78736	-1.25112	8.30711	-0.863698
S00931-1227	1	36.56673511	2	-2.96522	-2.57113	-0.496718	0.930924	2.52339	0.251481	-4.92058	1.17916	-2.41504	-5.12818
S00932-1138	2	56.21629021	2	-15.8638	1.96817	-0.0424001	-3.5376	2.18042	2.19301	2.59468	0.374969	0.0893692	4.61453
S00933-1342	2	45.47843943	2	-5.75874	0.0526077	0.280238	-1.88339	-1.33232	-0.136659	-0.752517	-1.59993	-0.661117	2.06294
S00934-0341	1	12.69815195	2	10.1536	-3.18606	-3.29262	-1.01123	10.7896	2.40162	-3.78126	-3.3895	7.50086	11.4447
S00935-0266	2	32.07392197	2	-9.31054	-0.0448414	-6.17354	-1.94192	2.54968	-1.41969	-5.04573	-3.37141	2.85076	5.42784
S00936-0664	1	24.13689254	2	-4.0982	-1.04758	-0.610993	2.64428	5.51159	-1.75701	-1.72427	0.198271	-0.777804	3.43375
S00937-0076	2	36.37782341	2	0.441116	-1.24519	2.99922	-0.851163	3.36048	-0.326001	-0.182017	2.77302	-0.0244928	-0.257315
S00938-1334	1	23.58658453	2	-0.802345	3.39275	6.79032	-2.02061	3.41445	1.69261	2.93391	2.03347	-6.51566	-3.46694
S00939-0138	2	30.32443532	2	-11.0657	-3.07415	0.0294289	-2.07607	-1.1947	-2.20719	3.89194	0.812064	0.822558	0.656427
S00940-0206	2	18.32717317	2	1.46471	0.471645	-0.767992	-0.470959	-0.541898	-0.397792	0.117851	3.58102	2.53387	-0.2069
S00941-0870	2	54.92128679	2	-11.5968	-0.21874	-4.77643	-0.6365	1.72319	1.52126	-1.18287	2.17812	3.61536	0.40901
S00942-1424	1	21.13894593	2	1.87845	-1.09369	0.722285	-0.439334	-5.84061	0.12098	0.20163	1.71597	1.34345	-2.81807
S00943-1062	2	19.78370979	2	4.07527	-0.902419	-1.63851	3.17593	-3.28949	-4.0279	4.69557	-4.62926	0.281498	-1.48471
S00944-0629	2	48.48459959	2	9.29924	-1.20313	-0.29977	2.94581	3.17181	8.41339	1.62972	1.79482	-8.46095	2.50981
S00945-1294	2	39.20328542	2	-1.27207	0.878596	0.691651	4.07167	0.134804	3.05018	-3.95197	-1.17836	-5.81497	2.64228
S00946-1039	2	45.77412731	2	7.46593	-1.89621	0.877773	2.0681	4.09114	-9.21324	1.90009	6.66422	-4.48389	1.59001
S00947-0970	1	27.23613963	2	-2.46968	-0.970415	3.15496	-2.55156	-0.451324	-3.82128	-1.40725	0.848262	5.0441	0.954365
S00948-0943	2	19.44969199	2	-7.30392	0.885651	1.86218	-1.07285	2.81777	3.76569	0.890745	2.68049	4.45235	-4.86868
S00949-0366	1	20.07939767	2	0.907344	0.376001	-0.54571	2.04712	0.36193	1.1547	-0.0574955	-3.33583	5.01608	6.60319
S00950-0122	2	14.7761807	2	0.358272	-2.53142	1.26058	3.2826	1.05648	-2.10106	2.06368	-1.64427	1.45479	-3.57817
S00951-0711	1	21.72210815	2	8.53549	0.356609	2.01639	0.195674	2.72043	-2.41168	2.25874	1.37361	-0.231915	5.12479
S00952-0895	1	33.77412731	2	44.3147	3.17607	4.96096	-2.22204	-0.21184	3.16189	-1.19114	0.276197	2.28844	2.48892
S00953-0042	2	52.54757016	2	-5.2341	0.813199	-5.49228	0.153351	-2.99718	5.62612	3.81856	-4.19231	-0.685217	-0.554058
S00954-1120	1	25.46201232	2	-3.06721	1.73022	3.18691	-4.65662	2.07725	0.576675	1.50481	-2.31893	2.06785	-3.23098
S00955-1216	2	23.56468172	2	-4.57413	-3.11928	1.60305	-6.72693	-0.977411	1.81672	-1.89515	-0.0138698	3.13238	0.229072
S00956-0533	1	18.73511294	2	-3.27115	0.77063	-3.53235	3.45082	4.34874	-3.71807	0.0500929	-1.07359	0.799043	3.32112
S00957-0334	1	31.91238877	2	-3.09315	1.016	1.39055	-0.163464	-0.276595	3.83702	2.58358	2.33474	0.654565	2.15135
S00958-1320	2	20.93634497	2	7.15159	-1.41321	2.94919	-5.70044	-0.326204	3.77794	3.53986	0.0727079	4.2003	4.17273
S00959-0670	1	21.92744695	2	-8.62976	-4.84399	2.78497	-0.985778	0.247233	-7.4075	3.65319	2.82383	10.0346	0.336701
S00960-0863	2	51.89596167	2	9.71212	-0.25559	-1.38802	1.20671	6.43773	-6.68404	-2.49799	-1.7271	-2.77043	-0.462277
S00961-1231	2	24.33675565	2	-7.18155	3.61113	1.80439	5.47801	-0.260866	6.4549	1.42543	3.99624	3.69737	3.04805
S00962-0834	2	50.20670773	2	15.4656	1.89493	3.28717	-0.242714	-1.24717	6.67028	5.75808	3.78477	-3.85754	1.38118
S00963-0121	1	20.3559206	2	15.1807	-1.97	-1.95491	2.48126	1.37219	5.55764	-0.18861	-1.45244	0.287115	7.4192
S00964-0123	2	47.94250513	2	0.480544	-0.0988671	2.62706	3.96753	3.20163	-3.38402	0.190927	-1.46609	2.85265	2.23429
S00965-0603	2	44.6899384	2	-15.4366	3.63149	-0.0863621	4.74283	1.08333	1.47513	-1.95025	-1.83784	2.6921	2.58748
S00966-0726	2	56.1615332	2	15.328	-2.06907	-2.86489	2.90514	-1.09362	2.3956	0.90483	-2.81066	4.60673	-2.87224
S00967-0553	2	20.75838467	2	-16.0526	-4.09483	4.37985	0.17955	-3.25308	0.168133	0.400427	1.03008	1.3111	2.21094
S00968-1115	1	30.7761807	2	-10.3914	-0.80545	2.02681	-4.16074	-0.515302	0.374711	2.84399	-1.11609	1.51897	0.0664229
S00969-0466	2	54.36824093	2	5.2701	-7.54376	-1.96169	1.67546	0.0415142	5.40161	3.12593	2.79965	1.51545	0.168107
S00970-0807	2	49.83436003	2	-8.04992	-0.427216	6.06635	-0.360741	-1.28596	-1.13303	0.0392625	6.77564	-0.76218	-0.295338
S00971-1155	2	38.98699521	2	-1.04584	-0.603319	1.82875	-3.56849	-5.46043	-0.104705	6.61386	-0.943284	-2.12782	-3.72674
S00972-0039	1	22.82819986	2	-17.1001	-0.968681	1.96613	-6.10334	1.50643	9.27519	9.33491	-1.40557	-2.36309	-2.17716
S00973-0180	2	52.70362765	2	0.399826	0.402002	-0.551558	-3.36585	0.797446	8.26641	-2.44882	2.85156	-0.919543	-1.38428
S00974-1263	1	21.13894593	2	37.1411	1.1211	-3.8775	2.39121	4.71439	2.56321	-0.192229	1.92293	-0.310712	-1.63295
S00975-1288	2	18.36550308	2	-4.32025	0.581541	2.86329	-7.48007	0.856141	5.12667	1.20845	3.87184	-2.14948	2.56918
S00976-0492	2	18.37645448	2	-0.783448	-1.98628	1.9863	4.10844	3.05643	0.594504	2.61556	4.28938	0.969604	-4.22659
S00977-1112	1	55.06365503	2	11.0844	-4.66711	-0.273955	-0.63615	4.93635	4.10857	-1.04177	-2.54953	5.96811	-3.45345
S00978-0696	2	34.59548255	2	1.83963	0.589351	2.7633	1.75486	2.94093	-2.57103	5.34935	-2.67837	3.99958	-0.423613
S00979-0761	2	32.41615332	2	1.44579	-0.0958899	-4.81446	-1.53212	-0.483574	2.26429	1.49438	1.39646	3.99027	3.52405
S00980-0440	2	20.54483231	2	45.5667	-0.959449	-3.60274	2.20323	-0.689604	1.33511	-1.69194	-0.885803	-1.77627	2.92652
S00981-1097	1	22.41204654	2	-2.78488	-2.50751	4.68249	-1.53295	-2.18567	-2.60627	0.404453	-3.46722	2.25889	0.209188
S00982-0570	1	19.50171116	2	-6.79329	6.6128	-1.96966	-6.67824	0.495283	1.11575	2.95436	-0.172969	-0.423977	-6.58063
S00983-0838	1	17.25941136	2	5.2376	-2.00831	-6.77463	1.18163	-1.07697	3.82435	3.73419	-2.69007	6.94907	-4.56694
S00984-1224	2	16.16974675	2	-2.26169	-1.51829	-2.42818	-2.58193	-0.30883	-4.74786	-2.79605	0.624015	-2.7444	-5.49159
S00985-0688	2	17.88637919	2	-10.0472	1.18749	2.0019	-2.39653	-6.84506	0.0159573	1.61267	4.36213	-0.662642	-6.43651
S00986-0107	2	22.46954141	2	7.05447	0.807413	5.30477	-0.770559	-1.29699	-0.830718	3.19102	-1.83775	9.58704	-4.4855
S00987-1296	1	23.79192334	2	38.7764	0.798235	5.87458	1.51307	1.98496	-0.217447	-8.15641	-0.678162	-1.72667	-0.521713
S00988-0734	2	33.91649555	2	-2.68485	1.67376	2.41853	1.03471	2.69959	-5.02577	2.63576	0.794975	-0.172524	3.06073
S00989-0771	2	45.62902122	2	-13.3969	-2.31762	-1.16441	0.490267	1.53089	1.31318	-1.69722	-0.938576	-2.2263	1.45196
S00990-0382	2	29.76043806	2	39.5974	-1.96534	5.54649	3.33883	-9.12472	-2.74911	-3.87583	1.09922	-5.09541	2.15692
S00991-1008	1	15.20876112	2	1.06668	2.24334	0.0314988	9.45191	1.05538	3.25865	3.05492	-3.04363	-5.28501	-3.10307
S00992-0921	2	30.31074606	2	2.33601	-1.54415	2.72304	0.838703	-1.23002	-2.62492	6.79923	0.502635	-1.76653	-0.539105
S00993-0837	2	48.38056126	2	-4.22842	-3.1582	-0.108949	-2.29504	-1.55543	-4.2619	3.67413	1.44654	-2.06165	-4.92448
S00994-0070	2	25.12251882	2	4.58998	-2.91979	-1.58244	0.360347	-0.119128	2.53582	-2.85341	-0.506482	0.759578	5.29599
S00995-1302	1	49.24845996	2	-5.52322	0.228294	-3.37669	-5.42214	-2.3619	1.29515	3.50895	-3.44884	4.98262	-3.64608
S00996-0522	2	18.66392882	2	-11.3055	1.45248	-3.8102	-0.202593	1.61798	2.4733	-2.15206	0.861657	0.773389	6.32756
S00997-1221	2	48.6899384	2	-5.18958	1.38204	0.448436	-3.53959	3.9021	-0.853335	-0.244157	4.27049	2.45785	-1.40088
S00998-0819	1	27.83025325	2	37.9843	1.53346	5.09413	3.43508	-0.0315654	0.248136	-1.95395	-3.83321	0.0394097	1.30394
S00999-0732	2	55.84120465	2	-6.75505	-1.75694	-5.0778	1.6126	-1.24476	-0.638973	3.84703	1.0342	-4.54172	-3.75423
S00999-0697	2	54.05612594	2	9.72315	2.16667	0.912398	1.55504	-0.713387	3.21455	2.69384	-0.629346	0.875355	0.319979
S01001-0047	1	47.84668036	2	5.31535	-0.334198	-0.115003	-1.19493	1.09578	2.92907	5.74816	-9.7836	1.09744	-6.1674
S01002-0744	1	36.18617385	2	-6.49116	4.0947	2.9874	0.544104	-2.3722	-0.606116	-9.27035	-2.82197	-0.537228	4.50088
S01003-0947	2	32.57221081	2	0.881007	-1.07114	5.51703	-1.82451	-3.7569	1.2084	-4.1162	-0.450245	3.30616	1.78761
S01004-0880	2	53.63449692	2	-15.9692	-2.95904	-0.250784	-3.03641	0.47223	2.75831	-2.69969	0.222426	7.58454	-3.47352
S01005-0620	1	53.95482546	2	-18.7405	2.66283	0.335464	-1.02432	1.19566	2.34454	2.67714	-0.386454	2.95076	2.3104
S01006-0104	2	48.73374401	2	1.26952	-4.93	-0.221445	-1.47148	3.37202	5.87316	-0.97787	1.00789	4.25271	0.780711
S01007-0170	2	51.6386037	2	6.70584	4.03703	6.43871	-1.10867	-3.66378	1.22339	9.4154	1.92378	2.29147	-7.43422
S01008-0798	1	13.08692676	2	1.58262	2.22788	-1.53166	-2.67378	-5.40534	-2.38068	-4.43768	-0.947385	1.58291	-0.521359
S01009-1158	2	12.48186174	2	8.77776	4.32214	-2.86695	-0.397346	-2.16365	-4.57729	-4.08425	1.06764	-0.00205265	4.01289
S01010-0821	1	44.5065024	2	1.0466	1.96005	3.01532	-4.13709	-7.6901	1.32387	-8.55212	-0.311463	-1.99815	-4.30302
S01011-1377	2	21.32511978	2	8.61212	3.76583	2.40789	-0.68098	-3.75371	2.91052	5.17263	2.14686	-4.27248	-7.25182
S01012-0691	1	13.16084873	2	5.45281	3.03889	0.948491	-2.02966	0.15185	-2.68047	-5.84936	-4.79119	2.63111	3.76154
S01013-0109	2	39.33196441	2	47.5756	-4.42022	0.522737	4.9325	0.0104327	7.28939	-1.60385	0.376435	-1.68243	5.12528
S01014-1186	2	30.37645448	2	3.13543	0.116197	-5.90756	-0.000899817	-3.06453	-5.53089	2.59832	-6.92415	2.08949	0.0284738
S01015-0184	2	18.39835729	2	8.07523	2.52147	-1.11457	-0.161679	4.89622	-0.0481516	1.05729	-5.9354	2.91392	-0.0423443
S01016-1132	1	49.28952772	2	-5.14761	0.0540591	0.499107	1.31961	-3.67406	-5.323	-2.28249	-1.75016	1.17882	4.0485
S01017-1118	2	18.30800821	2	-12.2319	1.23158	2.31908	1.68936	-1.16429	1.67566	0.63508	-2.45346	-1.23008	-0.880116
S01018-0535	1	45.14989733	2	-12.6209	2.65102	1.90939	-1.21654	1.90568	-4.55884	3.73538	3.49645	1.07005	-5.18755
S01019-0792	1	50.59000684	2	-5.49325	-1.07412	-1.14633	-0.791661	0.132484	0.174738	3.66273	4.52453	-1.42822	-2.05381
S01020-0056	2	39.20328542	2	3.32331	-4.17746	-0.541042	-0.906419	3.25548	-1.82697	5.9427	0.251321	3.10592	6.09338
S01021-0342	1	34.17385352	2	-5.07969	-0.486409	-6.78365	-2.60046	1.40856	-8.89058	-0.149869	-3.32758	2.80277	-2.01728
S01022-1229	1	12.81587953	2	-14.2447	-2.64671	2.82868	4.68044	-7.66005	1.89809	0.948808	3.60909	1.04601	5.93086
S01023-1335	2	55.10746064	2	-4.94077	2.56452	0.224974	-1.7704	3.47105	0.874708	-2.40692	-2.13055	-3.30076	-1.4905
S01024-0616	2	49.24024641	2	0.505889	2.16081	-0.874494	-0.0623314	1.98573	0.661585	4.85133	-6.45021	-5.67813	6.084
S01025-0351	2	37.2183436	2	-4.6561	3.00373	2.00435	-6.17491	-2.66475	-0.19069	3.55809	0.313655	0.781648	1.1556
S01026-1238	1	12.5174538	2	5.11315	-4.0853	-0.657235	3.53015	-3.05627	0.830591	-2.75237	4.48181	-1.16315	1.89414
S01027-1022	2	49.86995209	2	-16.4217	-0.257564	1.29318	-1.51382	2.41327	-0.885507	-2.61076	-0.182897	0.245002	0.214016
S01028-0993	2	56.32032854	2	-8.17772	-1.25374	-1.49676	0.282079	1.32522	0.67264	0.424857	0.302205	-1.40752	1.7829
S01029-0196	2	38.770705	2	1.2466	-2.65586	-1.0688	-0.122943	-4.09653	1.53004	2.01052	-3.53131	-7.59456	-2.02014
S01030-0006	2	13.17180014	2	-7.09172	0.649697	-2.25727	-1.89308	-1.13402	4.09877	-2.26761	-3.71911	10.3759	-3.14798
S01031-0079	2	40.30116359	2	-8.77265	-0.647638	0.724706	-1.58901	-1.29989	4.46285	-3.75972	-3.23651	7.89824	-1.3688
S01032-0601	1	18.86652977	2	-6.90546	1.20795	0.345271	2.83811	-7.29117	-4.59577	-0.164866	2.22051	1.60206	2.62721
S01033-0878	2	36.17522245	2	17.8566	-0.988133	1.51871	6.51908	-2.40687	1.87874	-0.600604	-0.0293056	-0.0957319	0.557986
S01034-1100	2	13.11430527	2	-0.905753	0.699631	-3.40223	0.195834	-2.4768	-2.26567	-0.878688	3.54045	3.02658	5.6629
S01035-0794	2	36.13415469	2	-4.41458	-3.78825	-0.98117	-0.194259	-2.83222	-0.683354	0.519356	0.792608	5.00124	-2.73373
S01036-0841	2	15.33470226	2	-0.549608	1.44951	-3.5426	2.42047	-3.82831	-3.08692	6.45371	2.48127	-3.19552	-0.317356
S01037-0486	1	55.32375086	2	4.63551	2.09336	0.360687	1.81287	-1.26249	6.85203	-8.7494	-4.72832	-3.48083	12.5102
S01038-0375	1	21.97125257	2	9.9764	3.10446	-0.697263	2.17757	5.55947	1.6011	1.64962	3.82705	1.72366	-0.496257
S01039-0716	1	18.0698152	2	4.06734	4.12706	0.526254	-2.56645	-2.68426	3.34297	1.02174	0.0375954	3.14704	-2.23433
S01040-0671	2	12.65708419	2	-7.98709	-0.820076	1.7263	-3.42046	-1.68286	3.51003	-2.79607	-0.0379428	1.56306	0.453319
S01041-1069	2	14.63655031	2	0.150922	2.05999	3.02337	-0.755617	-2.75114	1.12329	3.41235	-4.98324	4.22474	2.11802
S01042-0041	1	16.82135524	2	-1.61629	-2.13946	-0.274242	2.42748	-0.569959	3.32916	2.26073	-3.75923	2.59785	-9.46184
S01043-0222	2	22.75701574	2	3.25973	0.340919	0.556463	0.72684	7.24481	5.45975	-4.44442	-8.135	-10.2478	0.827112
S01044-0153	1	14.63107461	2	1.17181	1.57737	-1.33883	-0.726298	2.37833	-0.974137	1.32335	-2.5056	0.316433	-5.72923
S01045-0752	1	17.0513347	2	7.30275	0.38443	3.29627	-0.152188	0.261337	4.04511	-3.1009	-2.03971	-1.69359	-5.30688
S01046-0779	2	53.0294319	2	-7.49317	1.57561	-3.66991	-2.38179	5.77182	-1.7189	-0.999141	-2.19107	-0.415451	0.53052
S01047-0915	2	48.63244353	2	5.45007	2.16392	1.10151	2.4359	1.51954	0.180645	3.41315	2.00633	2.63471	3.02567
S01048-0672	2	16.02737851	2	0.594835	-0.933503	0.553543	4.28813	7.9752	4.01539	6.60255	6.23103	-4.31527	-12.9212
S01049-1095	2	43.40314853	2	0.811503	0.894058	-0.972218	4.22052	9.14625	4.5759	4.64397	11.3169	-2.00087	-14.01
S01050-0389	2	22.93223819	2	19.6047	0.997921	0.962794	0.333746	5.0573	-6.77171	1.8423	1.70942	5.48821	0.504594
S01051-0720	1	44.98015058	2	1.06466	-1.2388	-1.9672	-1.79709	-1.5253	0.48978	1.11716	0.380246	3.86447	-4.29321
S01052-0478	2	28.27378508	2	1.03406	0.679616	2.66614	-4.66964	3.00171	-1.4584	-4.44624	0.31575	-0.501102	2.90456
S01053-1244	1	13.16632444	2	-4.03171	1.45539	-0.329457	-3.2679	-1.30492	3.65733	5.39038	2.99284	-0.735299	2.27723
S01054-0489	2	13.11704312	2	-7.26927	3.94366	0.786748	2.60771	3.98591	-5.65472	-2.361	-3.83078	-1.75418	2.50226
S01055-0818	1	42.81998631	2	-11.2029	2.05857	1.43382	-7.32791	0.383486	-3.77162	0.937622	0.54195	0.656551	-4.37655
S01056-0695	2	48.29021218	2	-2.01534	-0.354592	2.38399	-1.72476	-1.45537	1.0889	1.69044	4.06896	-4.1113	-3.15363
S01057-0127	2	26.12457221	2	10.1762	4.63467	2.76909	3.01559	7.5965	0.700365	-2.87241	-0.113958	-0.934786	-0.753126
S01058-1004	1	14.21218344	2	26.9106	0.241863	-2.52373	2.67722	-0.57173	2.09282	1.65506	0.338838	3.56514	1.19684
S01059-0823	1	53.07323751	2	-20.6949	0.141552	-4.62474	-2.45157	-1.43504	3.01966	-1.52547	0.120594	-5.03834	-1.17544
S01060-0994	2	39.50992471	2	-4.48688	1.91116	-2.59157	-2.07853	3.05841	-1.01307	0.44717	-0.288835	0.495617	2.31966
S01061-0963	2	36.70362765	2	13.6921	-2.07833	-3.1221	-0.399833	-3.8022	-3.9359	-4.13118	10.4354	2.88107	1.59606
S01062-1304	2	54.16837782	2	2.97222	1.52728	3.77983	-0.52678	-2.37591	0.63336	0.348852	-1.77352	2.0148	1.70311
S01063-0756	2	19.40588638	2	-2.98529	-1.38367	3.97058	-1.25335	-2.886	1.6955	3.59626	-6.31822	-5.2087	6.32114
S01064-0700	1	22.90212183	2	-9.25254	-0.059909	3.57021	-3.5322	-3.34196	5.72437	-2.00731	1.9155	-4.39782	-0.744036
S01065-0935	1	12.51471595	2	-2.0057	-0.357445	4.80621	-2.62162	2.98098	-2.38797	-5.0352	0.394605	5.75998	0.758176
S01066-1234	1	19.22245038	2	-3.48924	-2.28788	-3.35643	-2.76482	0.629228	2.47392	-11.8622	3.14572	-4.03848	-0.299158
S01067-0346	2	38.61738535	2	6.66104	-1.01724	-2.01072	-0.423007	0.211312	3.27836	-7.1958	3.07834	1.96438	-1.77665
S01068-0952	2	54.1026694	2	-9.13155	2.04677	0.0957848	-1.38238	-0.680739	-0.982512	-3.23595	-1.45424	-0.470216	-2.8065
S01069-1352	2	46.67488022	2	-6.17902	-1.78986	0.673383	-1.82893	3.69721	0.524336	2.03669	2.65342	7.51877	3.07612
S01070-0203	2	35.44147844	2	-6.478	0.589269	2.52457	0.576695	2.07559	2.92072	-2.74321	5.22278	-6.02369	3.27712
S01071-0302	1	16.91718001	2	5.99633	-0.694019	0.187894	2.49657	5.34585	0.834306	6.05545	-0.797033	2.99783	-2.46805
S01072-0102	2	16.18617385	2	40.66	4.26853	1.26687	1.22253	-3.12326	2.00814	-0.702045	-2.02804	1.76898	2.01658
S01073-0269	2	39.15947981	2	-4.47235	0.773419	-0.738603	-3.51329	-4.21645	1.58552	-2.05695	-2.32351	-3.47259	2.85303
S01074-0931	2	17.14168378	2	-6.66156	-4.56346	-2.40184	1.97098	1.20943	-2.68949	-3.60631	3.94603	-0.253366	0.402668
S01075-0914	2	49.9192334	1	-12.8812	0.36727	-14.667	-1.22765	22.2246	-10.1952	-16.6387	-21.9243	-14.9936	-15.0534
S01076-1308	1	43.68240931	1	-4.55894	1.01933	-1.7887	-2.10512	-0.760821	0.758465	-3.72877	-1.47291	6.18475	-2.12097
S01077-0204	2	42.63928816	1	-11.3666	1.52988	-1.19609	0.309623	1.29396	2.8749	-0.230227	2.64793	-3.59932	1.43018
S01078-0705	1	19.51813826	1	-12.6809	3.27069	-1.10106	2.27835	0.205186	-0.285093	-1.18285	2.057	-5.24198	-1.1056
S01079-0809	1	45.11704312	1	-1.0556	-0.195047	0.69169	-0.703209	-0.244958	-3.67589	2.01501	-1.54973	2.73861	-2.55484
S01080-0303	2	21.70568104	1	5.42378	4.21707	-1.42539	-12.8508	15.202	-7.88332	29.8993	-50.8281	17.9149	26.606
S01081-1359	2	15.14852841	1	-0.755057	-2.54897	-1.16077	-2.57687	-4.00827	-11.6463	-3.51316	4.09337	-2.80876	-1.49548
S01082-0043	2	52.74469541	2	-0.220506	3.84878	2.03224	-1.66857	-6.01114	2.56861	-5.77554	2.72744	-0.35647	-5.05925
S01083-0108	2	24.25735797	1	-0.658011	-0.121118	2.20877	-6.90636	-1.86819	-18.161	0.725529	4.22813	20.6634	-3.00484
S01084-0925	2	46.27241615	1	-13.8765	1.79914	2.04722	-4.48798	-2.93845	-13.6033	1.72598	4.30738	17.5852	1.30186
S01085-0179	2	44.60780287	1	2.88116	-0.227038	4.20226	-6.3097	-2.01286	1.08327	-2.76508	5.16196	4.66849	-4.21206
S01086-0356	2	17.5633128	1	39.3554	-0.0106663	3.11609	-4.26437	-3.11203	3.49622	-2.82943	3.80606	3.56655	-6.84685
S01087-0656	1	16.678987	1	-0.118913	6.93137	0.82433	-15.2314	13.007	-11.1742	27.6636	-51.395	18.5999	27.2076
S01088-0462	2	45.43737166	1	-7.57007	2.23339	0.640531	-16.4382	14.9297	-14.0192	28.0359	-48.3627	19.6071	26.6306
S01089-0239	2	52.50376454	1	-14.3801	2.34156	-1.44116	-8.67887	-1.60981	-6.02796	9.94574	-0.70286	6.22634	-6.96201
S01090-1312	2	33.48939083	1	-12.6959	2.43726	-0.271427	-5.81089	-1.73121	-3.74838	9.67631	-2.57563	7.2049	-6.29868
S01091-1087	2	49.87542779	1	3.04819	2.26576	2.80408	-4.76289	0.619379	-0.198979	-4.77321	4.24618	5.38493	2.00115
S01092-0900	2	48.38877481	1	10.9314	-6.54968	3.65476	-10.2639	16.5384	2.04847	-69.4501	2.17215	-6.96511	-0.484575
S01093-1030	2	16.32032854	1	39.822	0.597588	1.2947	1.9123	-2.09269	-0.521595	-0.01534	-0.0850478	-0.0267525	9.44576
S01094-0896	1	17.14442163	1	46.7178	-1.20415	4.84332	4.13112	-1.87427	1.97584	5.88991	-1.8842	1.83021	9.28098
S01095-1105	2	40.52019165	1	-3.70934	-3.71937	3.61373	1.66559	-2.14061	-0.485402	11.5986	4.18293	-2.88913	-7.90563
S01096-0062	2	40.64339493	1	-1.70735	3.95984	-1.35311	3.41073	1.66319	3.3397	2.82703	0.97603	0.405156	5.41945
S01097-0755	1	46.81451061	1	-10.9247	3.49528	-0.696883	-4.03849	-1.67356	-2.19512	-3.39308	4.65613	0.184488	1.07868
S01098-0892	2	49.79329227	1	-7.56436	-4.67988	1.81199	0.0247793	1.17773	-0.802178	6.54118	-0.918418	-0.835451	0.664211
S01099-1077	2	48.76386037	2	1.77721	-0.115724	-0.0106726	-6.5247	1.82551	3.08042	-2.38745	-2.65793	-2.98685	-1.12355
S01100-0004	2	52.94729637	1	-3.86932	-3.39446	3.60116	-0.664507	-0.838896	4.35675	1.93104	0.464748	1.96808	-3.79289
S01101-1245	2	31.8220397	1	4.59452	0.845424	6.37254	0.97961	-1.33942	0.172259	1.13351	0.354147	-0.545828	1.49672
S01102-0529	1	41.12799452	1	-4.55377	-1.79784	2.14767	-3.3609	-1.38015	5.31964	-6.60447	0.897065	5.07399	-2.82894
S01103-0024	2	46.71321013	1	-11.8788	1.72624	1.06253	2.69026	0.10453	-0.988804	-1.09771	6.90015	-1.48979	0.799823
S01104-0803	2	53.51403149	1	-4.27787	-1.66843	-2.14301	-2.71532	0.138818	-3.60904	-7.03915	-2.41098	-2.19528	1.90305
S01105-0226	2	30.97604381	1	-6.46167	0.329387	1.05569	-0.178098	-4.99829	-0.237483	0.0688315	0.751838	4.74047	-3.97587
S01106-0453	1	51.93976728	1	-3.92122	-1.52616	-3.16268	2.26356	-1.11406	-1.14165	7.32158	2.49713	-3.01804	-1.67917
S01107-0582	1	13.69199179	1	-2.3274	0.0799306	0.426463	-1.0753	-0.94985	3.15751	1.86804	-4.00986	-1.81071	-1.81706
S01108-0613	2	39.60574949	1	-10.7452	0.161668	1.98695	1.64671	-1.7686	-4.4717	3.67931	-0.496273	-2.36232	-1.11216
S01109-0549	2	55.20602327	1	38.2772	3.03751	1.5414	5.99719	-1.35744	4.42006	-0.985687	-0.624071	-0.635199	1.42577
S01110-0292	2	19.4934976	1	30.8605	-0.63201	-1.13329	-0.192673	-1.23629	-7.93507	-4.85903	4.48719	8.23597	3.45654
S01111-0487	2	35.04449008	1	-3.59534	-0.0831207	1.35529	3.48758	3.33796	-1.05567	2.00507	0.90029	0.349505	6.1797
S01112-0421	2	50.95687885	1	43.6404	-1.54641	0.502986	1.41025	-4.4955	-3.81877	-6.47503	5.19928	9.93436	0.296676
S01113-1276	1	31.04996578	1	2.95335	0.848921	-3.4283	-1.6618	-7.91268	-0.771098	0.766883	1.51906	3.31793	-1.81173
S01114-0015	2	51.22792608	1	-7.30952	0.0226632	-4.234	4.25932	4.1492	-4.4352	3.02753	-1.67163	5.11259	-6.20396
S01115-0473	2	48.32580424	1	-5.60927	0.732441	2.9024	-2.70137	-4.44246	0.245175	-1.79339	-1.14025	-2.95001	2.05961
S01116-0505	2	30.2587269	1	6.96751	1.75906	2.52092	0.183456	0.996944	1.81089	-0.101884	0.231544	2.58754	-0.704182
S01117-0209	2	46.14373717	1	-10.4913	0.158332	1.13441	0.992675	5.69514	5.90321	-2.75102	-3.70095	-0.317725	12.5376
S01118-0326	1	19.35660507	1	-11.0712	0.607411	0.983972	0.47451	5.45721	6.84464	-3.80088	-2.10761	1.00787	9.97101
S01119-1094	2	50.50239562	1	16.2444	-4.15889	3.79241	-2.3744	-2.53564	-1.06515	-5.82543	0.300764	4.70226	1.96084
S01120-0131	2	56.27104723	1	15.4466	0.917562	-6.11673	-2.13523	-0.179123	2.69774	3.92358	-1.2694	-4.74963	-0.762525
S01121-1237	2	13.3963039	1	5.97465	5.30491	11.1688	-1.43065	-1.08624	0.5648	-0.289637	-3.06419	7.78167	-5.56278
S01122-1301	2	38.97604381	1	-8.43695	3.95858	9.52276	-1.39069	0.606974	2.93223	1.20377	-1.78757	6.60859	-5.41216
S01123-0228	1	22.99247091	1	1.629	1.98525	3.85868	-0.213531	-1.73022	-5.98654	-0.300731	0.17029	3.98755	-3.54228
S01124-1210	2	19.09377139	1	40.9839	1.35157	0.814575	-1.78958	-0.0211326	3.36913	-0.643433	3.82531	-1.73939	-1.41067
S01125-0017	1	55.80835044	1	-9.23036	0.362375	-3.21149	-2.17677	-0.507342	-3.97829	7.50785	-4.605	2.20709	1.43496
S01126-0597	2	39.93429158	1	4.43548	5.08155	-5.25344	3.04004	-3.07445	3.29097	2.09415	0.829244	2.42619	-2.83765
S01127-0555	2	51.56194387	2	-1.48669	2.28528	-2.02816	-1.75215	-7.10514	-0.5519	-4.21272	1.31466	0.950855	-1.84122
S01128-1422	2	54.82272416	2	8.6999	2.30026	-0.701882	1.83364	-6.45653	3.39448	-2.67667	2.69524	8.7808	-2.34574
S01129-0055	1	39.43874059	1	-11.1228	-0.687294	-1.81638	-1.93681	2.37542	0.956838	-4.60423	-1.87882	-0.532676	-0.342522
S01130-0175	1	38.38193018	1	12.5437	0.725136	-0.494483	2.43156	2.42682	1.55763	-0.488438	2.18087	3.16689	7.2202
S01131-1303	2	53.58247775	1	-10.9704	-1.95849	4.71497	3.43958	-1.31649	-1.8509	0.108983	-0.526742	4.92928	-0.845651
S01132-0479	2	14.78986995	1	5.03322	-2.44447	0.384855	-2.59984	-1.32946	-1.77537	-2.49983	0.3061	-1.49856	8.02134
S01133-0991	2	48.06023272	1	0.36569	0.254266	-2.27908	1.46893	-0.494622	5.3408	6.72629	-0.438341	-3.37382	2.2919
S01134-0430	1	46.68309377	1	3.5637	-0.433162	4.06113	-0.401783	-0.457901	-0.616363	-1.5587	6.31525	3.73046	1.22318
S01135-0142	1	42.85831622	1	23.6563	-0.169128	-0.0933895	3.63157	-2.62132	-1.33842	-0.52123	3.6821	0.561967	3.09402
S01136-1109	2	21.88090349	1	-8.4003	-1.54793	0.320037	3.19115	-1.95566	-6.37637	-1.38479	-2.44425	-4.85925	2.19944
S01137-0871	2	46.99520876	1	-7.63118	-0.714923	0.551579	4.28045	-1.41423	-7.21403	-4.04599	-2.28797	1.53642	3.50566
S01138-0324	1	42.11088296	1	8.20293	1.57268	0.161888	4.48344	54.0834	-54.0669	17.7917	-12.5164	-10.2123	-42.8961
S01139-0725	1	16.15058179	1	46.3661	1.82025	5.08253	4.91107	52.036	-48.4665	14.4628	-13.7498	-8.08474	-40.1023
S01140-0392	1	12.97467488	1	44.7397	1.87263	3.70905	5.82257	49.6683	-50.4641	15.5593	-13.1171	-9.13317	-39.4903
S01141-0464	1	30.19301848	1	2.95468	-1.79104	4.01379	-0.176969	4.15007	2.63053	0.944441	-3.36905	-9.50821	2.9618
S01142-0713	2	39.84394251	1	-8.90986	5.85758	-1.83634	1.94432	-2.18154	-2.24203	-3.61832	-1.82615	0.348036	1.26175
S01143-1011	2	53.10609172	2	25.1918	-4.37884	4.28981	-0.507088	2.5216	-5.84258	6.72715	-10.3475	0.886583	-3.22048
S01144-0822	2	44.20533881	1	-0.123346	3.90556	1.99779	-2.27947	3.65217	1.19603	4.13026	4.16712	0.910577	0.571738
S01145-0317	2	48.07939767	1	-1.64604	3.15243	-2.51291	-0.490685	0.786069	3.39663	3.75506	3.19526	-3.90119	-0.644846
S01146-0237	1	39.37303217	2	-2.11015	-4.43712	-4.07939	-1.43016	-5.08123	3.53822	-3.83196	-3.25915	-0.304123	2.20604
S01147-0296	1	36.41341547	1	-6.49719	-2.36346	3.48044	-4.42308	-4.62798	-5.78003	-5.7941	2.19498	3.28879	6.65995
S01148-0273	1	48.52019165	1	-12.7811	2.22581	-5.63631	4.73127	2.00301	0.00776282	-3.77474	0.130881	-0.731545	-1.31556
S01149-0683	1	56.28473648	1	6.68032	3.29721	-3.09339	1.2001	5.00101	-4.35714	-6.38077	-6.64169	4.09948	-5.92665
S01150-0666	2	43.04449008	1	24.7355	-9.05191	-85.267	-9.24158	7.3628	-3.73311	7.36184	11.7893	-5.66545	3.98783
S01151-1402	2	12.62970568	1	15.6423	-9.85951	-103.59	-11.6688	3.88896	-3.62244	6.77899	15.9581	-3.5641	2.33581
S01152-0523	1	44.11498973	1	11.5564	-5.54601	-81.9319	-8.52401	-1.56798	3.79917	3.59462	11.6333	-7.46355	5.46636
S01153-0602	1	15.61396304	1	17.8204	-5.96849	-98.566	-10.3333	2.87938	1.05825	8.19987	12.2178	-12.3688	7.37675
S01154-0558	1	35.40041068	1	3.47638	2.72752	-6.46059	3.4214	-0.553599	-1.02232	2.14191	-2.49668	3.9166	-0.543472
S01155-0040	2	38.0752909	1	-8.97726	-3.46501	4.52665	-0.484827	-2.60066	-2.65057	3.57149	-1.31245	-5.67367	1.83248
S01156-1203	2	43.3045859	1	-8.84348	2.43575	-6.98859	-0.490892	1.50272	-4.95798	-1.99151	4.81126	0.645582	-2.37081
S01157-1114	2	31.24982888	1	-10.0191	1.3589	1.65327	3.23836	-1.14966	-0.347629	-0.818519	0.824727	6.63153	4.93857
S01158-0335	1	13.96851472	1	18.5786	0.294366	-4.44652	5.60668	3.02938	6.34931	-5.09984	0.725381	0.441163	3.99624
S01159-0769	2	17.5633128	1	-0.721755	0.625372	2.9302	-3.83677	-0.168411	0.418959	-1.07235	-1.09926	-2.70818	-5.30464
S01160-1356	2	26.04243669	1	12.9701	-0.218314	3.25732	2.21414	-0.585672	-0.802552	-1.87757	4.25689	-3.05624	0.808002
S01161-0125	1	19.79739904	1	-1.05292	0.248745	-3.41367	0.965707	-1.36327	-5.81568	-5.80405	3.53974	5.05572	6.09851
S01162-1426	2	45.02395619	1	-11.1343	3.19336	1.06746	2.71952	-6.512	5.14537	5.90229	0.131293	3.21819	12.474
S01163-1047	1	12.83230664	1	0.497062	7.15841	-0.334767	2.75504	-3.78121	0.975271	0.86836	1.02429	3.91706	15.2123
S01164-1068	1	47.30732375	1	17.0651	3.24654	-2.99156	1.74136	2.09725	2.12314	-4.91583	4.31468	-0.789449	9.8851
S01165-0018	1	47.23613963	1	-9.2384	-1.71876	-2.8729	0.961894	-3.12939	1.54916	-4.61409	-5.42902	3.35218	-3.37338
S01166-0152	2	38.19575633	1	-0.764096	3.262	-0.39645	0.749478	-5.32535	0.838021	3.43691	1.82654	1.28701	0.683276
S01167-1381	2	43.26625599	1	-13.367	-2.44782	-3.65217	-4.1443	-0.0176517	3.5126	-1.66169	-1.00869	5.37545	1.69366
S01168-0262	2	54.31074606	1	-9.50227	0.608872	-0.629249	0.42493	0.881539	-0.192251	-3.32741	-0.439207	-5.37153	-4.33988
S01169-0989	2	51.96988364	1	-11.5289	1.15447	-0.593695	-3.83618	-1.05615	-3.37406	6.4135	0.610877	-1.97533	-1.5133
S01170-0604	1	54.56536619	1	-8.29384	-1.2625	-1.68683	0.117833	1.52821	-4.84604	0.903785	2.56204	-0.329221	-3.73547
S01171-0690	2	49.60438056	1	-12.3683	-5.67914	-0.781818	-0.904899	2.99164	-1.36856	1.00733	2.26272	0.184452	-1.43738
S01172-0987	1	44.33675565	1	3.50852	3.06738	-2.59652	-3.47616	0.232905	-3.41605	-1.41085	-3.91422	0.223643	-6.20249
S01173-0399	2	50.03148528	1	-0.940773	-2.81293	5.66511	1.41083	5.94615	-6.19104	2.51702	0.729548	0.0582132	3.00326
S01174-0884	2	48.59685147	1	-13.0931	-1.26256	5.74257	0.718364	-5.05232	2.38183	-0.761461	5.51437	1.57218	7.58454
S01175-0028	2	55.39219713	1	-9.97124	0.0629323	-6.47137	0.353995	0.09747	-3.82486	-3.00639	3.14008	3.98556	2.64952
S01176-0221	1	50.98425736	1	-11.581	1.66859	1.02572	-0.248319	2.82567	1.6516	-3.12468	6.12313	2.00536	2.73717
S01177-0591	2	55.71252567	1	26.7741	-4.2492	2.7602	-6.00085	-4.17418	-1.05002	-2.02894	-3.3756	-1.42325	-0.757792
S01178-1384	2	43.68514716	1	15.2549	1.66951	-3.04787	-2.99585	-6.67065	4.82392	-6.18535	1.53376	1.30459	-6.27811
S01179-0071	2	23.50718686	1	-12.1444	1.18576	-0.00516552	-1.52759	4.67641	-1.85377	-0.121241	-5.31138	1.19993	-2.52346
S01180-0316	2	52.8569473	1	-1.60073	1.4799	1.10997	3.00805	1.65239	3.24357	-2.49438	-6.65497	-2.55112	1.35693
S01181-0694	2	41.40999316	1	6.44381	-2.64781	3.1854	1.74405	-7.2961	3.15298	1.92566	2.17008	-2.0117	-1.87766
S01182-0063	1	51.28268309	1	12.415	0.972282	-1.81088	-3.06693	-2.23095	1.33438	-6.59599	-2.8357	1.21886	-2.57938
S01183-0177	1	43.83025325	1	7.56117	1.31709	-0.890031	-2.75777	4.46492	-0.764735	-5.35144	2.46245	0.718988	-1.98407
S01184-0704	2	46.21492129	1	0.950171	0.730342	0.667328	-0.638289	-1.97072	-2.99065	-3.25894	-0.220371	-0.453133	5.13146
S01185-0406	1	51.91512663	1	10.1263	2.48795	2.166	1.63884	3.09178	5.69363	-3.64065	-2.61595	-8.97146	3.34943
S01186-0010	2	50.88295688	1	-18.8856	-0.381804	2.19275	1.70024	2.93119	1.80442	-3.96937	-0.972418	4.12385	-5.44461
S01187-1260	2	30.68583162	1	9.02835	-2.84116	0.219964	0.918629	-0.257466	-0.886205	-7.16188	4.93761	4.8148	0.164869
S01188-0259	1	45.42368241	1	0.414559	-4.95183	0.107242	-2.88982	-6.13929	2.81327	0.11139	1.91443	-5.82148	-2.9138
S01189-0223	2	33.77686516	1	-4.5619	3.9847	2.82189	2.16181	1.55076	3.69776	2.41822	1.91412	-0.964928	3.83463
S01190-0469	2	24.64065708	1	8.74609	1.77771	0.899881	1.33716	2.3769	2.40856	-1.64881	-0.518016	-3.80493	-0.132867
S01191-1042	2	21.24298426	1	-0.0808054	0.779762	1.64871	1.08451	-0.0984303	-1.30581	0.629214	0.430376	4.25911	-4.10115
S01192-1330	2	47.05817933	1	1.3285	-2.36573	3.32797	1.81225	3.36391	-1.65935	2.96909	0.606731	0.536064	1.51907
S01193-0784	2	19.81930185	1	-8.31561	0.610954	2.91676	-7.06185	4.24583	-0.858376	5.33645	1.33816	2.25259	3.1288
S01194-0243	1	53.76043806	1	13.0611	-0.0735955	2.60505	4.5886	-4.6977	1.052	-0.602797	-0.0625366	4.07132	-7.04593
S01195-1045	2	49.36892539	1	-4.1318	1.20346	-0.314687	-0.826974	1.64207	1.79724	-3.98379	-0.455447	0.590443	5.3856
S01196-1235	2	40.41889117	1	-4.15263	-3.27108	-2.15224	0.802871	1.96703	2.31675	3.744	2.63971	2.8246	0.869901
S01197-0095	1	33.17727584	1	11.6277	-2.00112	1.72022	-3.86922	4.8519	-2.42438	6.80394	-8.58504	0.842379	-3.3025
S01198-1375	2	46.770705	2	0.210817	0.550914	3.16045	-2.13162	2.3223	2.62009	-2.50718	5.68285	0.978253	-1.26558
S01199-0961	2	18.61738535	1	-9.73132	-0.875149	0.819822	1.22272	-1.35603	-1.94407	-6.0892	-1.71246	4.23835	4.01188
S01200-0059	2	51.02806297	1	-3.11474	-1.10913	6.07485	0.126686	0.579504	-0.332773	1.12181	1.92871	3.11925	1.28183
S01201-1389	2	53.35249829	1	-12.6142	-2.48222	4.70554	-4.65645	3.89456	0.426111	-3.02728	1.17582	3.14885	0.74231
S01202-0118	2	41.62628337	2	-9.79398	-3.99698	-0.803195	-2.37694	-0.949792	2.76161	-0.134995	-1.09316	-0.0533761	-8.33708
S01203-0160	2	38.09445585	1	5.61	-1.07871	-5.43025	-1.50243	0.587512	-0.334925	-7.73218	1.74236	0.376432	-6.96039
S01204-0748	2	38.25051335	1	-9.18568	1.24187	-2.38654	1.72653	-1.45639	-5.35939	2.05477	0.810015	2.38275	2.67046
S01205-0717	2	56.71457906	1	-14.9394	1.91727	-0.174754	-2.29204	-7.92745	-3.87619	3.31316	1.35536	-1.68328	1.86166
S01206-0782	1	53.5633128	1	3.98416	0.699528	-4.74398	-2.44121	2.62291	-7.25161	-7.66566	3.33827	-3.94607	9.85335
S01207-0234	1	57.11156742	1	10.9945	-4.51619	3.76598	2.21635	4.92953	-5.77115	4.45809	-1.03492	4.62474	1.31023
S01208-0721	2	52.50102669	1	-12.7752	-0.382373	2.98567	6.50512	1.24185	-3.60605	0.0842517	2.8501	0.529149	5.46438
S01209-1007	2	34.83367556	1	-9.56417	-2.08119	-0.530078	3.85072	-4.20305	-2.32293	-2.21356	-3.63364	-2.1273	-4.8536
S01210-1406	2	52.08761123	1	-3.35627	-5.15708	-1.05503	-2.00809	4.04852	1.78891	2.08566	2.69785	1.36786	-0.924109
S01211-0588	2	54.85557837	1	9.21146	-0.790124	3.85074	-0.0319808	-0.0206626	-2.41999	-1.24221	1.83966	2.75243	2.69024
S01212-1147	1	52.49555099	1	-8.9942	3.7967	-1.5294	-2.3219	-3.39665	3.6226	1.5105	-1.3847	3.79672	3.75296
S01213-0661	2	13.28952772	2	-1.73587	-1.89885	2.37434	-1.90394	-3.26241	-6.10257	-0.19237	-0.474392	3.87657	2.34325
S01214-0428	2	53.46201232	1	-4.74716	1.37563	3.00462	-0.215922	1.47076	8.6089	-3.92878	5.93496	-0.154925	-3.55681
S01215-1196	1	46.17111567	1	-6.20914	1.61656	1.60926	-3.92259	6.39728	0.31785	6.51306	-1.13032	0.462959	-7.07881
S01216-0244	1	53.47296372	1	-8.09396	-2.60089	-5.35361	-1.16851	-1.36643	-3.88582	-0.562573	-2.2661	3.10328	-0.924493
S01217-0919	1	55.90417522	1	-10.0275	-1.05306	-1.38448	-3.65733	-5.57618	-3.5756	2.00018	0.302077	-1.65133	-1.73875
S01218-0214	2	55.6440794	1	3.08343	1.01515	3.06947	3.14836	-1.25172	-1.25704	0.373501	-1.17415	5.17887	3.41409
S01219-0938	1	56.00273785	1	-1.51747	2.55943	-4.14544	-1.59691	-3.6384	-2.70503	0.518309	2.78281	-0.600056	-1.77378
S01220-1096	1	49.24024641	1	-0.522376	0.337751	-5.36421	-3.19484	-2.15094	-1.64205	2.44103	3.3872	1.46088	4.56092
S01221-0735	1	56.14510609	1	2.57948	-3.34588	1.88806	1.7201	4.01207	-4.95976	5.93667	3.24731	0.0377647	-3.25951
S01222-0811	2	36.22176591	1	-5.3026	-0.741801	4.68597	3.41917	0.929688	-2.12444	-2.26717	-0.77606	-3.28472	7.11537
S01223-0197	2	50.93497604	1	-3.93309	3.37673	2.66859	6.97286	4.88257	1.29553	11.9365	-1.8269	-1.00128	4.35712
S01224-1362	2	17.93292266	1	0.779705	3.79887	1.32253	5.94703	4.30349	3.0649	9.91317	-1.77791	1.51736	0.438046
S01225-1326	1	52.0054757	1	2.57057	3.90234	0.888025	-3.05126	-2.30084	-6.86311	-3.90771	1.44734	3.71916	-2.29954
S01226-0891	2	44.42984257	1	-5.11838	1.93776	-2.58154	-1.30782	3.36953	-1.33049	-6.06914	-3.40019	4.58257	-0.939885
S01227-0046	2	19.84120465	1	2.71015	4.00561	2.55755	-1.02494	-5.80417	6.36571	-1.96111	0.318759	-1.67863	-0.912744
S01228-1370	2	52.6899384	1	-4.55498	-0.68158	-2.03136	0.905181	1.1845	0.905189	-2.4643	1.326	4.6468	2.12944
S01229-0877	2	54.33812457	1	6.89062	-3.69954	0.319779	0.927002	3.60783	-4.35403	1.90082	4.92949	6.73315	6.29958
S01230-1277	1	17.63175907	2	9.41325	-0.225008	-0.169223	0.910515	3.29295	4.99677	-1.29148	-2.99091	-0.666375	0.301579
S01231-0032	1	46.77891855	1	4.84355	1.68224	-0.777316	-5.77666	-4.22962	1.84051	-4.0598	2.21087	-3.38469	-0.000681287
S01232-0966	2	20.54483231	2	-0.344804	0.765949	-2.6456	-2.62416	0.801622	-0.292438	-2.05125	-3.8529	-2.71384	-2.86221
S01233-0181	2	55.93155373	1	6.0495	-1.54226	0.307631	-0.270191	0.842416	4.42361	1.12499	1.08182	-2.77563	2.31821
S01234-0458	2	14.31622177	1	-6.75773	-0.0716224	1.58512	-2.06293	2.75385	-9.18375	-0.0709473	-0.429194	7.30099	1.34946
S01235-0898	2	44.6899384	1	-4.27781	1.45377	2.93252	0.839471	3.31378	-9.46288	2.95062	2.5541	6.03774	0.613969
S01236-0701	1	53.20465435	1	-3.78085	1.04739	-2.91631	1.66247	0.00199371	-2.76857	0.819926	-6.02497	-7.31838	-3.07334
S01237-0397	2	43.76180698	1	-9.06698	1.69543	-7.25546	2.83675	18.0378	6.21979	7.68353	-9.55513	5.71291	2.79886
S01238-0413	2	20.31211499	2	-9.39585	-0.105845	-7.2782	0.67964	11.2823	4.63073	7.53915	-7.88599	5.05634	5.71543
S01239-0252	1	49.53319644	2	2.42129	1.94041	4.12391	-2.145	4.3285	2.71171	-0.858115	0.641112	2.01061	7.23431
S01240-0651	1	34.22039699	1	-4.04809	2.23106	-2.40179	-3.19199	1.48498	-4.43142	-1.20097	-1.92626	1.06485	3.293
S01241-0444	2	43.16769336	1	-11.8286	2.84384	0.212662	0.654908	1.20329	-2.86062	0.112165	4.7911	1.94864	-2.34214
S01242-0092	2	48.08487337	1	0.300061	-1.3057	0.348644	-9.10464	-1.61643	-3.01325	0.224379	-5.38796	-3.36916	-3.87331
S01243-0866	2	17.58521561	1	-2.87222	2.06458	-2.05052	0.733565	-1.77124	-6.09499	1.48276	-2.01427	-7.11909	-0.965929
S01244-0826	2	19.08281999	1	-3.4997	3.90453	-3.19305	-0.443136	-0.852887	-7.8754	0.662528	1.21063	-5.17972	-2.03603
S01245-0978	2	40.1615332	1	1.60171	0.461869	1.65657	5.03143	-1.69289	2.60797	6.36843	0.537337	-1.43492	2.521
S01246-0414	2	53.09514031	1	-8.18995	-1.06571	3.3189	-1.99161	-0.608029	-1.38485	-2.3242	-4.36969	-0.853498	-6.11881
S01247-0472	1	34.48049281	1	8.7707	1.13567	7.0664	3.71915	1.26066	3.16184	5.70164	-2.46139	-2.99165	-3.64583
S01248-0528	2	51.87679671	1	-9.44518	3.75758	0.496009	1.25094	4.75933	-1.43568	0.271815	-1.76364	-0.471372	1.41615
S01249-0677	2	47.33470226	2	-10.409	-1.8156	-0.236132	4.43392	-2.23731	-3.398	2.1392	3.29803	-3.4913	4.61854
S01250-1156	1	39.11841205	1	-0.668508	-0.102123	-1.65759	1.82315	1.745	1.21591	6.55351	0.0593286	1.86294	3.61886
S01251-0021	1	54.52703628	1	-13.1398	-2.81794	2.64783	4.98557	-0.0692764	2.06836	1.05896	0.863728	-3.83295	-2.73371
S01252-0364	1	43.00068446	1	-3.41683	-5.4687	3.23324	1.02942	-0.730869	4.17866	-2.5442	3.03281	-0.877249	1.24067
S01253-0829	2	41.34976044	1	16.8983	-1.79164	1.88102	-5.22875	1.45566	2.41661	-8.16214	5.0966	0.543004	-5.23582
S01254-0859	1	16.75564682	1	-8.78654	-6.10158	0.182595	-1.8528	3.535	-0.894591	2.10658	-0.0131874	3.5723	-0.813621
S01255-0545	2	47.97535934	1	-3.04496	0.437979	1.86091	-3.07265	-0.800092	-5.17767	0.0760908	-1.07451	-1.45924	3.87813
S01256-0767	2	55.68514716	1	-0.303415	-1.58218	-1.66606	1.34902	0.0597776	2.26256	5.06841	1.37316	-7.41712	2.15036
S01257-0642	2	19.71526352	1	3.73805	-3.44584	-1.24976	1.51263	2.87373	1.8477	-2.66855	5.47564	3.47838	-6.12877
S01258-0789	1	17.40451745	2	-3.02597	-0.532734	3.63118	-0.586608	-0.158032	10.2638	1.01995	-6.08379	-2.84329	0.931489
S01259-0576	2	44.91991786	1	-6.51167	0.0796541	3.65106	-1.62053	-0.726985	3.50026	1.11717	1.42484	-7.99433	-1.6014
S01260-0201	2	23.321013	1	-9.85854	-1.37874	6.05287	-4.00734	-3.55573	3.32881	2.9268	-0.229371	-9.87379	-3.52904
S01261-0367	2	52.18617385	2	-13.4132	-1.88895	1.12624	2.36462	2.10987	0.845234	-0.346519	-2.65216	-4.531	-4.47576
S01262-0278	2	51.69062286	1	-8.07102	-1.16744	1.94631	-1.50454	0.973349	-0.356339	-3.70207	-1.18974	-3.03563	1.88313
S01263-1024	2	51.30184805	1	-10.4809	-1.74773	1.5517	-3.26706	3.98463	0.478865	0.946098	-4.21502	-3.65693	1.77369
S01264-0350	1	14.81451061	1	-2.7924	6.25187	9.51847	12.0441	-13.268	4.64285	20.8617	-7.19688	-43.5408	-37.1144
S01265-0064	2	16.3559206	1	-2.81613	2.53633	10.0075	13.4863	-15.5373	5.00676	21.5106	-9.21957	-45.0876	-39.3156
S01266-1182	2	52.26009582	1	5.3929	1.18151	11.6089	12.7612	-16.9654	5.36237	24.6993	-8.67108	-45.916	-40.4179
S01267-0941	2	46.14921287	1	-5.91139	1.36695	-6.01202	0.6558	-1.31606	0.792209	-1.54	-3.46444	-4.5514	-0.638768
S01268-0436	1	40.48733744	1	-4.50553	1.00029	0.620745	3.79057	-2.1145	0.636871	1.84758	-4.83118	3.81495	-1.60446
S01269-0718	2	19.38398357	1	-14.3066	-0.586513	3.21323	-0.758536	-2.4998	1.5219	-1.37667	-2.75214	-7.10291	4.12745
S01270-0105	2	44.54209446	1	18.5845	3.77086	-0.633196	1.62526	-1.8793	1.52532	-2.06241	0.489154	-2.46126	-0.724579
S01271-1207	2	46.23956194	1	-9.00497	2.12877	-2.31293	-1.21903	0.389905	5.02511	-3.78146	1.41746	-1.90777	-0.17045
S01272-1181	2	56.58863792	1	-5.4579	0.965062	0.658476	2.51021	4.54734	-3.42031	4.02406	-1.7264	-1.2388	-3.46932
S01273-0261	2	18.31348392	1	2.99663	1.14525	1.03829	-2.7401	-4.42516	4.57365	3.84047	3.7845	-0.996369	4.25892
S01274-0793	1	18.72689938	2	-7.79318	2.6181	-2.90239	-3.67962	-1.18683	6.48958	-8.0007	3.83117	-3.82183	-6.8249
S01275-0544	2	43.58932238	1	2.62588	-1.66464	-3.7867	2.31195	8.18089	0.512679	2.94091	-9.57332	-1.75363	-1.49125
S01276-0340	2	54.50787132	1	-8.03308	0.570294	-4.38297	-4.04638	7.78955	-0.139902	1.6364	2.49589	-2.07988	-3.67068
S01277-0573	2	55.49623546	1	-15.5803	-1.49136	-0.475915	-3.67735	-1.82928	5.69674	1.92755	2.38693	4.15724	-5.03236
S01278-0856	2	20.09856263	1	-4.88687	-1.51563	-5.46295	1.56555	1.57228	-0.918197	-2.40349	2.79595	0.53784	2.65713
S01279-1419	1	43.4934976	1	-4.36796	3.62802	-0.0214932	1.27816	1.09849	-1.57646	-3.06497	2.85433	1.33421	1.73419
S01280-0657	2	49.54140999	1	19.8195	3.84998	3.73881	3.26387	0.273162	-5.54598	5.89121	-2.22764	2.37703	-2.03554
S01281-1063	2	13.46475017	1	5.85267	2.31924	-2.93703	4.43204	-1.3782	5.74643	1.78103	-1.24339	-2.61737	-4.31461
S01282-1307	2	42.42299795	1	-10.7295	1.1501	3.89604	3.5849	4.05082	-6.77813	0.351071	1.14747	-2.84018	0.174429
S01283-0467	2	55.60848734	1	-6.69902	2.15198	-4.16588	-5.27556	-2.35848	-3.37321	-2.09635	-2.51345	-3.26323	-2.56983
S01284-0238	1	51.57837098	1	11.156	1.13922	-3.16469	-2.5884	-1.89893	-2.28278	-5.69794	3.09933	3.91383	-2.72958
S01285-0438	2	55.2991102	1	-10.8625	-2.9915	0.671914	-0.32359	-2.33498	4.02964	-1.07711	3.31813	0.592512	1.59517
S01286-1345	2	15.55373032	1	-0.656305	-0.779422	-5.18794	-1.86879	1.92269	-0.0624795	4.10028	5.45807	-1.80077	-1.24552
S01287-0572	2	50.38740589	1	-4.61637	2.65497	-3.2806	-2.17151	1.56443	-3.40304	3.5134	4.95989	0.39176	-1.65252
S01288-0778	2	18.83641342	1	4.72605	3.65199	2.43789	2.19112	-2.34341	-2.48413	3.04881	-3.86799	-5.23536	-3.97751
S01289-1091	2	39.60027379	1	-2.42132	-0.00118826	0.56846	-0.865133	-1.20953	-0.307334	-2.48014	-1.43443	0.919544	-1.2769
S01290-0058	2	49.29774127	1	1.37469	2.90997	4.52806	1.19611	8.54034	0.706197	-1.61156	-2.28178	-2.14346	-0.659411
S01291-1257	1	42.6255989	1	9.09489	-0.501716	1.2755	1.38874	8.65178	-0.273607	-5.36932	6.43575	-5.07499	5.86838
S01292-0407	2	56.61875428	1	3.75944	-0.732582	-2.02243	2.54488	0.462399	1.33662	-1.66643	1.34201	-0.853878	-5.80144
S01293-0319	2	55.31279945	1	-11.2906	-1.23192	-0.819655	-0.424038	-0.937619	0.457756	3.10982	0.139689	3.15268	-0.663223
S01294-0248	2	40.09308693	1	-3.06182	1.52407	-3.84036	3.34403	1.32326	4.16532	-3.7799	1.37481	1.24708	0.00735831
S01295-1184	1	50.28062971	1	-0.539279	-1.02574	3.80695	-3.4626	-3.59876	-0.945857	0.696816	2.62106	3.36082	-0.0790456
S01296-0027	1	55.39219713	1	-17.1102	1.34066	1.44304	-1.22393	1.09284	-6.05642	-2.65178	-6.77975	-4.8509	3.07057
S01297-0460	1	54.33264887	1	11.9617	2.90159	-3.30854	-1.17656	2.33077	6.83939	3.01148	-3.34128	-0.877638	-3.65386
S01298-1016	1	15.37029432	1	-7.49458	-0.642326	5.15795	5.01135	2.82278	0.695211	2.70173	3.78198	-2.53143	-3.87144
S01299-0091	1	56.60232717	1	-7.77082	2.09033	2.13238	-0.541031	0.261127	-0.449182	2.29587	-5.02423	-7.40381	-5.05106
S01300-0827	2	52.46543463	1	-7.29323	1.60428	-0.708294	-0.790178	5.02724	0.682833	2.25096	1.13268	-2.63812	-1.17338
S01301-0805	2	52.44900753	1	-9.31259	-0.736819	-2.49503	5.41337	0.41175	2.33693	-1.161	-3.33224	1.17572	-0.827721
S01302-0166	1	39.56194387	1	-10.493	2.6436	-4.72253	-3.20118	-5.15245	0.952375	6.54503	-2.31936	-0.366183	-4.09474
S01303-1385	2	54.43942505	1	-12.1809	-0.903166	2.89901	3.48562	3.00713	-1.70923	2.93872	-7.41161	2.12089	0.461059
S01304-1249	2	56.85420945	1	-3.7313	1.1021	1.6734	-0.217489	4.60109	1.36087	-0.615311	0.749433	-0.173559	5.65377
S01305-0385	2	49.30869268	2	-10.8074	2.24601	-3.09655	-1.27522	1.88313	-3.76106	2.88741	-0.133762	-4.38305	1.59822
S01306-0072	1	21.14168378	1	-7.17368	0.204137	2.51279	0.378675	-6.17765	-4.45391	10.4507	-3.54552	-1.78014	-4.08895
S01307-0145	2	46.20123203	1	16.3934	1.24543	1.22705	4.15705	0.874641	-2.53143	8.04202	-0.179861	-0.391436	4.04136
S01308-1015	2	49.64544832	1	-16.387	-2.43767	1.71077	-2.14744	0.142512	4.42112	-1.17926	-2.62647	3.33217	-1.1178
S01309-0663	1	17.02395619	2	4.70222	0.755375	-1.5134	-0.0290839	1.15765	2.41046	-3.11702	-0.559567	1.13594	-3.9894
S01310-1427	1	46.44490075	1	1.04336	0.504011	1.93778	-2.37141	-0.186396	-1.77275	3.36654	-4.01926	8.55003	-0.139504
S01311-0857	1	46.75975359	1	-2.30725	-0.278311	2.15749	0.780516	4.44357	-1.0529	-3.89723	3.6812	-2.85643	-2.08543
S01312-1202	2	52.5284052	1	-5.9715	-1.90826	-8.32511	0.203334	1.74153	-1.76041	7.80653	3.66043	-5.72085	7.27173
S01313-0086	1	15.96167009	1	-0.0142241	-2.66901	-5.41399	-4.33815	-1.49246	0.747654	-4.42987	1.16417	-4.41272	-6.20252
S01314-0240	1	45.46201232	1	3.30258	4.02499	-1.07911	2.90453	-0.474094	6.07685	2.14179	2.42928	-1.07306	-1.64827
S01315-0251	2	34.20396988	1	0.592894	2.88359	-1.74433	0.374086	-1.24106	-8.317	2.49362	0.0768246	3.41053	7.55879
S01316-0378	2	55.74811773	1	-1.76928	-2.56698	2.8412	-3.32973	1.49573	0.470539	2.80534	-5.05348	2.11899	1.25343
S01317-0937	2	51.15126626	1	2.50682	0.197926	-1.98476	-3.1648	-1.48001	1.25625	0.290456	-3.92238	1.89174	-2.04085
S01318-0763	2	45.65366188	1	3.25824	1.87815	0.683999	-1.264	-0.70889	5.84251	1.60116	-4.14447	-0.00155829	-2.8236
S01319-0749	1	47.29637235	1	5.94162	-0.75249	-3.42323	2.27945	-2.45086	-1.10945	2.04325	0.353988	4.20386	5.92097
S01320-0169	2	53.28678987	2	38.4612	1.13777	3.75609	1.59232	0.537473	2.56116	-1.88188	-0.878745	-0.49984	0.452318
S01321-1271	1	42.32443532	1	20.69	2.74697	1.12812	-3.10674	-0.527257	6.45116	0.588029	-2.16641	-4.16167	-6.61951
S01322-1125	1	46.27789185	1	-7.45263	0.635526	-0.864386	2.59849	2.9557	-0.745291	1.59042	2.47955	0.404585	4.17056
S01323-1397	2	16.45995893	2	13.3008	-2.08966	-2.49216	2.86486	-5.96974	2.40683	-5.1301	2.65145	2.71755	3.27058
S01324-0797	1	13.34976044	2	20.5443	1.19001	4.8514	3.39843	1.11638	0.0238877	-2.45474	-1.47087	-1.20336	0.788145
S01325-1332	1	44.33675565	1	-7.92782	1.47016	0.403984	2.55586	-5.12813	2.13363	-1.07975	3.27786	-2.64175	-3.58315
S01326-0112	1	53.724846	1	1.14595	-1.61475	-0.949229	1.4871	5.28406	0.644185	-0.619123	-0.756729	7.93606	0.156844
S01327-0455	1	47.00342231	1	4.05484	0.730489	-4.45016	2.70193	-2.69778	-2.10203	-2.08094	7.77071	0.561905	2.3738
S01328-0648	2	45.14168378	1	-14.736	0.932711	-1.81763	-2.7935	-1.47209	-2.80018	3.76635	3.29	0.526025	2.8658
S01329-0491	2	38.86926762	2	8.78008	0.491983	-0.49783	-0.549862	-1.44683	5.0048	-2.96832	0.100056	3.60096	1.46677
S01330-1353	2	51.04449008	1	-0.705817	2.47938	-1.80277	7.74258	4.01636	5.60841	-3.97749	-1.02839	-3.17979	-1.27116
S01331-0686	2	37.31690623	1	11.0016	-2.90042	0.130326	-4.22407	-4.47602	-4.11481	0.0231264	0.635473	-0.76541	-1.58854
S01332-0411	1	46.70499658	1	-9.62971	0.0976484	4.16103	2.79119	1.14761	-4.69689	2.16229	0.86369	0.473581	-2.8691
S01333-1187	2	38.06433949	1	10.7741	1.2025	4.45953	1.39391	-2.41917	6.58024	0.0341365	-3.84663	2.143	1.1663
S01334-0294	1	55.80835044	1	-1.57293	-0.906575	-0.592824	1.11568	-1.52087	-1.35537	0.591645	-5.27679	4.52729	4.91831
S01335-1323	2	43.52635181	1	-7.24178	0.0466282	-2.69682	0.0859545	-5.53792	-2.15187	-0.505315	6.5039	-1.24483	-3.37455
S01336-0636	1	17.90006845	1	20.3719	2.75617	-1.6661	-3.32079	0.73716	0.106467	4.68104	10.9268	0.882715	-3.18365
S01337-1079	2	53.60164271	1	-10.1806	1.38249	-1.47653	-6.69746	2.28173	-0.722745	2.90344	9.09629	-0.800316	-4.16681
S01338-1169	2	40.61875428	1	-10.1087	-3.57916	5.23092	1.92861	-0.483748	-5.65794	1.36943	3.03965	4.15939	2.07453
S01339-0864	1	56.65434634	2	-4.23413	-2.07596	3.59849	0.943709	-5.98762	-2.50733	13.2514	-1.76855	-6.15794	-6.8427
S01340-0612	2	44.29021218	1	1.74571	2.74361	4.49135	-0.264887	-3.59389	3.457	3.43234	0.546468	-0.178763	1.05526
S01341-0003	1	26.19575633	1	-12.4689	-0.592271	2.3153	1.9493	4.14315	1.72873	-2.21058	4.78628	-2.07776	2.07887
S01342-0638	2	38.10540726	1	-2.29125	-2.76551	-3.6978	-5.96082	-2.32935	6.60562	-6.35111	-1.42167	-0.327555	0.584726
S01343-1191	1	16.57494867	1	8.19467	-2.84174	-4.5761	-4.77845	-1.68925	2.85526	-5.75167	-1.67784	3.22098	9.17563
S01344-1139	2	13.76043806	1	-9.46621	1.67908	-3.54158	-4.9137	-2.26748	5.21901	-8.65079	3.0406	-1.30055	-5.85136
S01345-0330	2	34.31622177	1	-6.49991	1.97422	-2.65452	-3.09586	0.504739	-1.37245	5.70235	4.85268	0.416283	0.932521
S01346-0928	1	15.70157426	1	-11.0488	2.78305	-1.03299	-2.67732	4.61703	-10.7853	-3.18166	-4.16802	-5.69839	12.4268
S01347-0817	2	40.44900753	1	-9.76759	4.12349	1.27116	-3.53693	2.89518	-14.9515	-2.7488	-5.50919	-5.7263	11.0294
S01348-1194	2	55.68240931	1	10.3016	-0.721435	1.68805	-1.0874	6.04577	-0.471105	0.884333	-2.53278	0.766558	3.59231
S01349-0899	2	40.09308693	1	21.6137	-2.37098	2.38263	3.7334	4.07285	1.94488	-1.84048	2.31778	2.24224	4.47101
S01350-0183	1	45.95482546	1	-9.29452	0.888836	1.61749	-0.229866	2.63008	-5.55287	0.174155	0.21871	-1.41763	-1.7456
S01351-0980	2	44.30390144	1	5.81245	3.60725	-1.61127	-0.412656	2.12109	1.78053	-3.42991	3.46596	3.89818	-0.6793
S01352-0194	2	55.62765229	1	-11.5706	0.407655	0.926397	2.47973	-0.280524	-0.835854	2.51812	0.976675	-2.84296	0.541005
S01353-0008	1	49.79329227	1	19.8799	3.26884	-0.459526	5.55849	-2.10852	0.3015	-0.806609	0.875138	-1.41953	3.24196
S01354-0297	1	54.09993155	1	-4.58605	2.27355	1.89809	-1.18542	2.03478	-0.146294	1.51064	2.87959	0.968738	0.308567
S01355-1014	1	18.66666667	1	1.98635	2.52471	3.04357	-0.798818	7.92299	-3.7322	-2.99675	-5.18385	-8.59619	1.41825
S01356-0835	1	39.52635181	1	4.1179	0.871366	-0.195953	0.784103	6.60341	1.80897	-5.17403	1.91631	-0.905667	-2.11402
S01357-1119	1	51.23613963	1	-7.56613	2.72109	0.185454	-2.83861	3.89647	-0.952084	-0.944413	5.57184	1.87318	1.96881
S01358-1027	2	50.1026694	1	-5.23748	-0.790217	4.083	0.174463	-0.533005	2.12326	6.05515	-2.818	4.29753	0.83385
S01359-1088	2	42.96783025	1	-0.259112	1.84944	-1.33241	-0.294733	-6.93535	0.996112	-1.7984	-1.50367	4.24074	-4.84356
S01360-1399	2	47.2881588	1	-0.256547	2.34218	0.821962	-0.697216	1.84776	2.91539	-3.73567	-1.56875	-4.59204	-6.5085
S01361-0349	1	49.43463381	1	2.88849	-0.84615	0.18447	2.71365	-0.834298	6.95569	5.74852	-6.96982	1.30106	-4.24145
S01362-0157	2	53.08145106	1	-6.44339	4.3939	2.24576	0.0765942	0.926433	-3.49542	-2.6485	5.38915	1.50964	0.904769
S01363-0912	2	53.65092402	1	45.1185	0.54299	2.0534	3.28259	1.88406	-2.2007	-0.234384	-1.8045	2.67268	-2.3534
S01364-0965	2	22.5927447	1	5.01354	-2.40285	4.86805	7.6258	1.2394	-2.55951	-5.44429	-2.78494	-1.93602	5.18395
S01365-1197	2	21.24845996	1	-17.8976	9.36961	-14.4702	97.2051	7.83101	19.82	-11.146	-9.18306	13.0197	-8.20997
S01366-0371	2	48.80766598	1	-15.2812	6.76404	-11.179	70.5445	4.66702	16.5795	-4.79102	-5.34347	9.9585	-5.22842
S01367-1104	1	20.12594114	1	-6.28879	-1.86561	-3.65881	2.56815	-0.899237	2.62108	-1.19568	-2.67711	0.468777	-0.885969
S01368-1040	2	56.79397673	2	1.36513	-2.31548	2.17246	-1.1726	-0.549878	-1.62942	3.21548	-1.84606	1.35654	-2.61691
S01369-0229	2	55.45242984	1	2.31385	-2.73545	-0.743351	-0.689877	-5.72343	-5.11153	1.72134	1.9575	1.66166	1.90425
S01370-0085	2	19.8220397	1	2.17364	0.856504	5.44283	-7.26121	8.8292	9.22566	-6.79507	9.44912	4.96631	10.3522
S01371-0279	2	48.60780287	1	0.207264	-0.575463	3.46201	-9.6818	10.5085	13.4999	-2.64536	7.95534	2.63947	11.4147
S01372-0285	1	51.26899384	1	0.743548	1.50886	-0.952649	-1.04882	-0.00188699	6.81093	4.11783	2.34396	2.75315	3.84058
S01373-0318	2	55.51813826	1	-12.2737	1.03084	5.85785	-2.01707	2.87329	-5.3784	-2.03604	2.86075	3.87932	-3.9706
S01374-0210	2	45.03216975	1	-1.65408	-0.695014	-1.87962	-5.17123	-1.57756	4.08039	-4.46288	-2.62054	-2.87708	-4.14497
S01375-0410	2	45.53593429	1	14.558	0.883433	-3.98159	-0.988015	3.96811	-2.11672	-5.09064	1.65954	-2.1477	-1.9851
S01376-0594	2	53.97672827	1	-8.83794	-0.232913	0.27934	-0.504764	-1.56642	-1.42749	2.81537	-1.13232	-1.84049	2.57516
S01377-0514	2	50.60095825	1	0.61692	-1.76045	1.8076	0.550264	4.34412	0.563696	-1.7063	-0.592151	4.90737	1.6016
S01378-1280	1	55.55099247	1	19.1071	-2.35087	1.94396	5.11299	0.885562	-7.081	-5.19576	3.81366	0.373051	-4.71756
S01379-0162	2	52.69267625	1	3.70819	0.235877	2.94291	2.32691	0.290455	5.44991	6.40127	1.84597	-4.44556	-3.02467
S01380-1034	1	18.84462697	1	0.610251	1.75171	-1.50828	-1.33299	-0.465603	-3.69899	-4.12389	-0.36871	-1.00469	-2.41053
S01381-1190	2	47.96988364	1	20.4782	-2.16146	0.452278	5.59214	-1.20874	1.16749	4.6959	0.33956	1.84538	-3.96851
S01382-1390	1	36.29568789	1	-12.862	3.45806	0.200105	-2.67244	-0.303884	-4.55051	1.62933	-2.99435	-1.32892	-8.01093
S01383-0338	2	55.04722793	1	-11.7546	1.81312	-4.04322	0.682991	-4.34031	1.50992	-2.8476	-0.420264	-0.372217	-0.346094
S01384-0233	2	19.11019849	1	2.74043	-1.49209	2.38007	8.47984	-12.3661	-19.4196	-5.05246	-21.7268	-13.5386	5.95638
S01385-0441	1	44.47912389	1	-1.81724	-0.694843	0.840744	7.54092	-4.43678	-16.074	-2.71674	-15.7245	-9.00213	6.80525
S01386-0526	1	36.13141684	1	-9.43939	-2.09562	0.210396	1.0302	-5.16386	1.6872	3.43595	1.0663	2.68478	-1.66294
S01387-0645	2	44.05201916	1	-16.4636	1.22029	1.07248	1.91916	3.4853	0.729006	2.32206	0.976891	1.34189	5.97515
S01388-1376	2	52.33127995	1	16.1647	-2.32441	-0.356259	1.64513	2.08718	6.17534	2.63695	2.66612	-1.89618	-4.14293
S01389-0128	2	43.97262149	1	14.8809	-2.80657	2.38722	1.4186	0.148385	-4.71922	-1.83233	6.17039	-0.945156	-0.853183
S01390-0354	2	52.47091034	1	-13.6391	-1.40217	1.1512	-4.81982	-5.02769	2.96683	1.53332	-0.0604847	-0.745433	2.9483
S01391-0116	2	52.96098563	1	3.07125	-0.584895	1.71913	6.04636	-11.9462	-12.2207	-4.37976	-11.1845	-13.5789	0.762723
S01392-1206	2	20.12046543	1	-20.741	-0.0941867	-0.872691	-2.02302	0.682953	-3.41136	0.339708	2.3272	-1.61369	1.14946
S01393-0200	1	18.06707734	1	50.1879	-0.139972	3.78436	2.74393	-1.88954	8.07684	-3.94114	0.92739	1.27617	1.17924
S01394-1052	1	41.35523614	1	2.43766	-1.83934	2.97168	3.19938	-0.477026	-0.89439	3.1752	-6.67634	1.52464	5.39508
S01395-0081	1	55.4715948	1	7.67601	0.76246	2.45817	-4.93363	-5.30597	8.23039	-5.46355	6.25335	9.89239	-8.01473
S01396-1420	2	49.48939083	1	2.54905	1.05224	4.69953	-8.97234	-7.23794	8.97294	-6.99746	10.2062	12.1423	-10.0475
S01397-0627	2	20.5174538	1	18.3595	0.406703	3.66292	-0.921506	1.2214	1.70433	-1.0988	4.16524	2.81818	-2.91827
S01398-0362	2	31.40588638	1	-3.70909	-1.58433	-0.294093	1.33612	-0.523778	-4.69812	2.16884	-2.69935	-2.0811	0.277373
S01399-1021	1	54.52156057	1	0.609138	-0.999618	-1.03292	-2.91315	-0.113372	-0.356134	3.67849	1.38512	-2.25724	-1.389
S01400-0972	2	44.06023272	1	-11.0905	4.69414	2.22617	-1.89502	1.87	-3.95088	2.33302	1.68564	3.57043	1.83785
S01401-1020	2	51.6550308	1	-3.9094	1.10382	-2.63484	-3.47169	-4.22266	3.97541	-3.92002	2.16703	-1.67001	-1.93577
S01402-1070	2	55.84394251	1	-2.54038	0.741576	1.2653	-1.86949	-4.2602	-0.491506	0.582591	-2.20131	-4.68857	-2.79456
S01403-0007	1	54.36002738	1	-7.3721	0.781115	-1.43977	2.14511	1.60318	0.894263	-2.65813	2.03742	-0.342777	1.89279
S01404-1281	2	49.69746749	1	1.65419	2.15342	-3.88041	-1.73661	-3.23553	0.738018	4.13044	-0.958	4.02762	0.71144
S01405-0939	2	52.80492813	1	-3.52132	0.683384	-0.537483	-0.277673	-0.526162	-0.45917	2.72135	-2.85084	2.55204	2.07482
S01406-0133	1	49.19917864	1	-18.1366	5.35193	-12.8388	78.2786	7.5347	14.488	-12.8089	-6.85722	8.25344	-5.04432
S01407-0689	1	49.7303217	1	5.50278	-2.51906	-2.24743	-1.92465	5.15505	1.54003	-1.57842	-0.846551	-3.67985	-3.46512
S01408-0110	2	51.08829569	1	-12.1141	-1.39035	-1.46312	0.188338	-4.64377	-0.426096	-1.86081	-3.79776	-0.398639	-1.0111
S01409-0668	1	40.47638604	1	-1.14801	-0.180907	4.28765	2.611	0.762165	2.85729	-2.24925	3.9523	0.576151	1.21112
S01410-1074	2	51.19780972	1	3.5499	3.45257	1.25777	-1.93151	3.21442	4.01216	3.20265	0.509361	0.0265252	3.32791
S01411-1408	2	53.88637919	1	-6.75154	0.348153	-6.76131	0.534349	-0.193083	0.424185	-2.96559	-1.74771	1.8725	1.57166
S01412-1328	1	21.68104038	1	4.23713	0.610078	1.40711	3.28057	0.359098	-2.18176	-0.165365	3.8531	1.42011	-3.50579
S01413-0137	2	43.74811773	1	-5.67437	5.23391	-1.11871	-0.119532	1.0875	3.91706	0.0422738	-4.69805	-1.81056	-2.0578
S01414-0425	2	15.75359343	1	1.06483	2.0054	2.29415	-3.80116	-4.46351	11.6312	-1.00605	-1.66648	-4.06252	1.62434
S01415-0780	2	51.11293634	1	-18.4874	-0.382191	1.43774	0.053209	-0.315968	-1.55954	0.00839305	2.07236	-2.80217	0.945126
S01416-0673	2	49.71937029	1	-0.866754	2.12202	1.08388	8.70137	-3.82358	1.76954	-5.66497	0.573109	4.73546	-7.26188
S01417-0578	1	32.98288843	1	-5.15234	-3.91738	2.55962	-1.07423	0.16824	-5.06323	6.73728	-2.98713	4.29911	2.77055
S01418-1215	1	17.74401095	1	-9.27942	0.651568	-1.97929	-0.968147	2.2709	5.77166	0.790101	1.97861	-6.67227	-3.89573
S01419-1081	2	53.49486653	1	2.13997	2.16988	2.73821	2.07814	0.397043	1.13954	-0.673402	0.845372	2.39198	1.36563
S01420-0323	2	53.87268994	1	3.23697	3.78283	6.56847	2.8333	-0.820407	0.340283	1.29414	-4.00278	2.98324	2.81683
S01421-0474	2	23.74537988	1	3.77912	2.41465	6.34918	-11.1663	-10.2254	13.8128	-6.10642	10.9907	17.7315	-13.0164
S01422-0622	2	19.07460643	1	4.74838	0.344533	-0.906551	3.31818	0.57263	0.501383	3.32919	2.39172	-4.34993	-1.0246
S01423-0860	1	52.80766598	1	-0.938346	1.10675	6.98543	-2.71514	2.65245	0.313148	1.38407	-2.02211	1.95649	2.2925
S01424-0178	2	39.9835729	1	-4.08355	-7.23249	1.28767	6.34492	-1.69399	-0.797323	4.18432	-4.56649	-2.77347	4.94718
S01425-0874	1	47.49897331	1	8.19072	0.420042	1.57514	0.635495	1.45754	-1.1396	-0.937848	3.17719	-2.70197	-1.31623
S01426-0750	1	45.97125257	1	-4.30344	2.8022	-2.05277	-2.13669	1.97163	5.08683	2.05902	-2.17742	-2.23489	-8.5653
S01427-1044	1	54.68035592	1	6.16334	0.57448	0.600588	1.89172	0.875672	-5.98369	0.0943001	4.06417	-2.15787	-3.80831
