# Supplementary material for: Powerful Tests for Multi-Marker Association Analysis Using Ensemble Learning
Source: PLoS One. 2015 Nov 30;10(11):e0143489. doi: 10.1371/journal.pone.0143489 (PMC4664402; doi:10.1371/journal.pone.0143489)
Supplement: S2 Archive — (ZIP) [file pone.0143489.s006.zip]

Archive with 11 entries (11 files):
- GALA-selected/gala.dat
- GALA-selected/GALAGSDMB.txt
- GALA-selected/GALAII_keoki.bim
- GALA-selected/GALAIL13.txt
- GALA-selected/GALAIL1RL1.txt
- GALA-selected/GALAIL33.txt
- GALA-selected/GALAPYHIN1.txt
- GALA-selected/GALARAD50.txt
- GALA-selected/GALASLC22A5.txt
- GALA-selected/GALASMAD3.txt
- GALA-selected/GALATSLP.txt
