# Supplementary material for: Powerful Tests for Multi-Marker Association Analysis Using Ensemble Learning
Source: PLoS One. 2015 Nov 30;10(11):e0143489. doi: 10.1371/journal.pone.0143489 (PMC4664402; doi:10.1371/journal.pone.0143489)
Supplement: S2 Archive — (ZIP) [file pone.0143489.s006.zip › GALA-selected/gala.dat]

NEWID1	SEX	AGE	AFF	PC1	PC2	PC3	PC4	PC5	PC6	PC7	PC8	PC9	PC10
G00001-3023	1	14.41	2	6.744933922	-1.38533455	0.079277855	0.114223054	1.774583838	0.31842762	-0.913814527	0.138416175	0.551250569	0.590296109
G00002-2392	2	16.57	2	-4.158931554	5.826761696	0.758126665	2.090903345	1.560298503	-1.302808393	-0.133275802	0.172749152	-3.2974154	-0.626920127
G00003-2789	1	15.97	2	4.843499609	0.994920597	1.738030736	0.33866269	0.754575608	-0.437594982	-1.025985399	-0.957436325	-1.193691226	-0.349989437
G00004-2880	1	17.11	2	5.985489089	-0.752083384	-4.047477937	-0.604293987	0.094784625	1.787093044	-0.955331063	-0.393255546	-0.519342723	-0.298932847
G00005-0405	2	18.97	2	3.42948876	2.064877847	4.216071469	1.087234746	1.137330073	2.820843903	-1.20597922	0.440397948	0.512147788	1.888285656
G00006-2837	2	20.7	2	4.006494688	1.219570384	-0.811395511	-0.182192843	2.310607885	1.219636988	-0.122649105	-0.423972483	2.225045841	-0.424889333
G00007-2106	2	20.07	2	4.244816466	-0.134682753	-0.242403588	1.054365478	-1.217871517	-1.333403712	-0.688967998	-0.426465393	-0.424024972	0.438614045
G00008-3181	2	20.16	2	1.377935555	2.730156791	0.027553814	0.837568223	-0.795313855	-0.590886343	0.658133522	-0.809116393	-0.626048363	-0.22841204
G00009-2236	2	18.84	2	-0.571334029	-2.063754221	0.358514078	0.531128683	0.088619714	-0.022619983	2.72939842	1.977836587	0.475597749	0.063539323
G00010-2890	2	17.45	2	13.61196475	-2.067323694	1.018276106	0.083028732	-1.559532947	-1.236762877	-0.485440252	1.190620227	0.069376755	2.086279664
G00011-2408	1	18.44	1	4.150851249	1.600731856	-0.654275715	0.434539891	2.91317101	-0.273516574	-0.161645948	1.84352408	0.618888826	-2.148349088
G00012-1984	1	16.13	1	8.907674267	-1.314509073	2.160509224	0.335465002	-1.896668101	-0.939817801	-1.845495602	-0.570369642	0.62932242	0.442932965
G00013-1362	2	21.07	1	7.048770315	-0.480794586	0.17169457	0.108944544	-0.516891279	1.530910717	2.24526141	-0.937751912	0.751008611	-1.12509554
G00014-0348	1	18.73	1	6.696456711	-4.030320813	4.035398145	-0.548472592	-2.682011633	2.398056909	-1.31506013	1.870957674	0.25067507	1.953423038
G00015-0964	2	17.18	1	3.907596495	1.481111907	-2.494571513	-0.017767794	-0.831872725	-1.810692411	-0.233081781	1.13936546	1.930606317	1.718575995
G00016-2046	1	21.56	1	4.264373338	2.45862477	0.124654153	0.414126901	-0.827176411	-0.756093614	0.050930279	1.936469289	1.336567808	0.37481233
G00017-0064	2	19.84	1	4.023423542	-0.262477626	1.438303845	0.848757624	-3.347551611	1.985374144	2.913391358	-0.709227391	0.695367643	-0.11239183
G00018-0477	2	16.4	1	6.321860401	-0.500822069	-3.137397765	-0.663441254	0.448160689	0.551246909	-0.353068131	1.166022002	-0.868723074	0.088020768
G00019-3356	2	16.96	1	0.198861724	2.906052569	-3.745043371	-0.114218965	-0.075243958	0.512343883	-0.736797559	-0.093987672	0.462583243	0.802615216
G00020-2707	2	18.12	1	3.816146649	0.832306572	3.196487442	1.182748825	-0.755927868	0.274474727	0.924370365	1.598166091	1.207810773	0.350736721
G00021-2846	2	17.89	1	11.2442156	-3.451315689	-2.412059702	-0.52766428	-0.261303607	1.235077531	0.625523251	1.209058111	0.462283795	1.191828561
G00022-2393	1	18.24	1	3.440224683	1.757196183	0.671274353	1.173350747	0.382928266	0.481929847	0.167613102	2.451332058	-3.978002503	-0.61046058
G00023-2421	1	19	1	3.427583419	2.94727802	-2.627866867	-0.359075455	-1.828917949	0.774494165	-1.999439274	0.190875487	0.642839841	1.582372528
G00024-1301	2	19.74	1	5.02839101	0.771935175	0.769924065	0.809894323	2.337646846	-0.871539105	0.083094409	1.037193658	-1.170004208	-0.047274582
G00025-2083	2	17.19	1	5.157669856	0.614511685	-2.213905557	-0.356948582	-1.144059256	0.336374491	-0.127656142	3.357151483	0.211847561	0.012065385
G00026-0380	2	17.85	1	9.544734047	-1.617019264	3.248375125	1.096466364	-0.579292815	-0.20438128	0.190220744	0.95290109	0.194337161	1.497584401
G00027-0210	2	18.21	1	-0.211886782	0.828010462	1.960985473	1.660289214	-0.095812229	-0.215753566	0.321274431	0.365999252	-1.762583894	0.42554119
G00028-2037	2	18.65	1	15.09076695	-2.773627634	-0.538212033	0.479568251	-0.033840852	-1.215021102	-2.362374526	-0.235851504	-1.754407224	1.946491982
G00029-1931	1	9.94	2	12.55524022	-2.521338696	1.905019148	0.260186402	-0.369443849	0.295698501	0.873480016	0.568881048	0.489761483	-0.113266034
G00030-1123	2	14.7	2	1.396326702	4.052728449	-2.472372217	0.724678353	1.019585851	0.265907353	-1.131301402	-0.021055583	-1.448697203	1.050215593
G00031-1959	2	10.51	2	2.014975109	2.107538411	-1.676045971	0.521441946	1.711259842	-1.729566416	0.532216888	-0.497407288	-0.025645504	0.884816713
G00032-2892	1	8.02	2	5.936319457	1.09750486	2.134074816	1.302302928	1.085012419	-0.195981998	0.013122204	0.448121426	2.643847144	-0.458357234
G00033-0104	1	17.51	2	3.255251989	1.382377002	2.473113878	-0.474851484	0.040885965	2.945007188	0.966159075	0.705166645	-0.253850946	-0.846829958
G00034-0544	2	16.74	2	1.92521814	1.55498476	2.108462452	1.536171775	1.828906934	0.122491084	-2.616465393	0.867547525	0.825122174	-1.823219487
G00035-2941	2	9.15	2	-0.078363343	0.505829382	0.656403463	1.272533347	-0.497157355	-0.295344563	0.147021532	-0.225534294	1.130703018	2.160128697
G00036-0282	2	17.85	2	-1.629945611	-0.205450937	-2.872257065	-0.454868973	1.210694258	-0.245052142	0.986082496	-0.062834264	-0.028060053	0.353980293
G00037-0255	1	8.39	2	6.2083911	0.415751071	-1.666893556	-0.441897541	-0.045964281	0.270658283	-0.689664914	-0.331883403	-0.176651318	1.22292678
G00038-2662	1	9.49	2	3.094881171	-0.045727473	0.719508978	0.027504671	-1.98565259	-0.51982096	-1.231186453	-0.014223852	0.444549436	2.064689073
G00039-0249	2	9.07	2	4.710365905	0.683011715	2.42077189	-0.130251763	-0.736562399	3.166694793	-1.119410739	1.670256164	-0.138453427	-0.0657777
G00040-0285	2	8.31	2	1.420273674	2.929131271	-0.711898924	2.009990902	-1.425275888	2.6242707	-1.510500855	0.085000448	-2.985596095	-0.768495945
G00041-0198	1	10.76	2	14.73662769	-3.012265849	0.860734846	-0.275316943	0.650113896	-1.540672389	-1.570554097	-0.457477204	-1.414906002	1.222831573
G00042-0028	1	14.54	2	3.668905511	1.841991117	-1.126432129	0.617252379	-0.192482402	-1.586970878	-0.898406246	1.747043661	-0.249616277	0.314395962
G00043-3235	2	10.03	2	-0.059539293	3.961911513	1.219587423	0.762094722	-0.53944788	-0.170732941	0.237512086	0.418408098	0.125487002	-1.463090111
G00044-0481	1	10.21	2	5.868003372	0.960988315	-2.622560798	0.382001048	-0.339962923	-0.445087889	0.697140002	0.347387962	-1.379986369	0.67754799
G00045-3155	2	16.35	2	2.331818902	2.191585427	1.001015285	0.20904524	0.36352705	1.673228867	-0.302854506	-2.139992325	-0.178927211	0.424369623
G00046-0559	1	10.01	2	-0.085806325	2.713350003	0.861197951	1.095332784	0.590128212	-2.630650282	-3.293695746	-1.728022392	-2.180982251	0.232533875
G00047-0949	1	12.98	2	2.487920542	0.779005613	-0.399598376	0.312298245	-0.63175371	1.8852418	0.784701358	-1.110585215	0.074094762	-0.684936042
G00048-0810	1	13.74	2	1.984175651	1.419855244	0.347897544	0.225505911	-0.677901806	0.302504994	-1.1681142	-1.938523856	-0.244090499	0.100581198
G00049-3227	2	15.09	1	1.87167144	3.040656209	-1.114074718	-0.725464871	-0.021207612	-0.805493897	-1.297881386	-0.209587914	1.49785132	-0.566791995
G00050-2341	1	18.7	1	1.764634097	1.159669001	-0.399469479	-0.477891057	-0.582281209	2.612833327	-0.220158747	-2.595564545	-1.544448401	-1.308019957
G00051-2570	1	11.29	1	9.057281002	-0.831893506	1.260658778	1.277739005	2.358930254	-1.94561564	-1.221716126	0.648374229	1.723911929	-0.296018935
G00052-0597	2	19.22	1	3.897953314	1.942693016	0.412053718	-0.230853969	-0.47896461	-1.493507962	-1.341442204	-1.793812786	-0.684758858	0.959865259
G00053-3234	2	20.05	1	3.559946221	-0.303085868	3.171165305	-0.449335865	-4.684441646	-0.041323728	0.767112897	-1.000172094	0.461880724	-0.424257019
G00054-2888	1	19.52	1	10.04573484	-0.942570811	-2.024192556	-0.711460985	-0.837169092	1.48852655	-1.168291965	-1.507514008	0.01374372	-0.200130052
G00055-1026	2	20.7	1	-1.256013164	4.675301544	1.405030165	0.745941126	0.972807122	-1.911649577	-2.53400701	-0.023868731	2.048173343	0.894047657
G00056-3260	2	20.57	1	4.466214172	0.949915706	-2.69455255	0.855813543	-0.545032712	-0.644314566	-0.341250052	0.183020728	-1.304813136	1.429867983
G00057-0204	2	15.5	1	5.470824661	0.451767377	-0.637834841	0.895866904	1.745242494	-3.028675428	-3.134828386	-2.792196363	-2.898684621	2.887872815
G00058-3206	2	17.3	1	4.117318876	0.62829456	-1.207072492	-0.107043132	0.881786502	-3.188159683	-3.530288396	-2.326859496	-3.362104736	0.636879009
G00059-0814	2	18.12	1	3.655855254	-1.068299621	3.843864805	0.747216668	-0.616944576	2.083681011	0.391946134	0.098934277	-1.565362492	0.459948396
G00060-0489	2	18.76	1	5.07643956	0.671310606	-2.596835642	0.138093672	1.60709923	1.292404166	1.027249009	1.574367622	0.268748684	0.715083079
G00061-0156	2	16.2	1	4.719051775	0.601821546	-1.814779638	-1.33151654	-2.243947171	0.877501498	-0.777066561	1.676085059	1.826600234	-1.658587247
G00062-1718	1	16	2	1.012347472	2.42848148	-0.807503997	0.103871475	2.904580208	1.012348368	0.381658004	-1.148377404	1.173201185	-1.751851081
G00063-3341	1	10.52	2	-3.537682668	3.686764742	0.093256529	0.015380842	0.235350102	-0.00060956	0.463468093	0.594715752	-0.693059284	-0.308406154
G00064-1637	1	12.7	2	11.22386752	-3.261472274	-2.923045027	-0.257134865	-0.489659036	-0.39619323	0.201504486	-0.066656339	-0.495595894	0.553911771
G00065-0886	2	8.87	2	6.383952759	0.635866037	2.305732093	1.089064923	-0.806461812	0.035441588	1.201745402	-0.820647414	1.150368153	2.492171738
G00066-0390	1	12.79	2	-4.111531078	2.927438659	-3.140518208	-0.952736676	0.087988607	0.180274	-0.023022528	3.229731367	-1.213130019	0.782615467
G00067-1588	1	9.68	2	4.090472881	2.005074328	-0.169795177	0.875770042	2.802902776	-2.249296533	-2.968133971	-1.741112668	0.372962234	-1.138781854
G00068-1537	1	9.6	2	-4.271623612	1.795168658	0.756298006	-0.681226312	0.074239805	1.758106926	-1.05084621	2.503925108	-4.594560465	-0.863557133
G00069-0651	1	11.9	2	5.458462521	0.343528401	0.399664902	0.847449733	-1.405844925	-2.388437562	-0.745114067	-1.272547455	0.26847498	2.046062965
G00070-2247	1	12.15	2	-2.395529929	2.349975666	0.532869003	-0.22518827	-1.42580504	-1.399760414	1.390041153	0.863065371	1.382443101	0.685701631
G00071-1440	1	16.74	2	7.655915996	-1.263713771	-0.201425807	0.292697863	-2.17719778	0.431637292	0.53070722	0.344529508	0.81499831	-0.251879081
G00072-1780	2	18.33	2	5.743004732	-0.147971911	2.245028998	1.162384747	0.559648841	-1.95249944	0.610432464	3.159534588	1.11799356	-1.571775009
G00073-3199	1	14.54	2	7.630306125	-0.140316771	0.421497787	-0.842664548	-2.31233268	-0.941906461	-2.155750162	1.296415936	-0.835884869	1.808980377
G00074-1654	2	13.42	2	5.037720718	-1.58559273	0.263967599	-0.839685216	-1.184216046	-1.799101698	0.448617135	-1.538961488	0.982193917	1.405846199
G00075-3072	1	9.82	2	2.279337863	-0.522566732	-0.070573836	-0.334110903	-0.58842249	1.985563929	-1.523539848	1.125061356	0.942854403	1.403322387
G00076-2335	2	15.84	2	-5.806174334	-0.572101027	0.120150672	-0.697964466	-1.097173829	2.598401511	2.773887867	-1.65857813	0.367174173	-1.952673706
G00077-1973	1	8.33	2	11.56395923	-2.796997861	-2.388818175	-0.071548264	0.031807176	0.558063481	0.351340137	-0.868185135	0.526439015	0.62399755
G00078-2020	2	17.39	2	6.846149042	0.186813134	1.10726198	0.676010231	0.970874975	0.283148556	0.922182727	-1.736270561	0.349416927	-0.840212248
G00079-1729	2	9.92	2	6.857044724	0.064628315	-2.116618335	-1.150176965	0.00224986	-0.477515081	-0.573468999	-0.756411584	-0.902669481	0.139837869
G00080-1023	1	8.62	2	11.93928572	-2.775062244	-0.089594291	0.831521993	-0.888696436	0.138745785	0.777361867	0.846485908	0.446526487	-1.492848796
G00081-1680	2	16.91	2	-3.231061768	-0.258255113	3.389668252	1.851509171	-0.326600229	1.54454827	-0.822085929	1.412194285	-1.339414817	-1.738055053
G00082-2616	1	13.26	2	-3.714165493	3.212065467	-1.021531668	-2.419793213	-2.870655657	-2.958125491	0.058454953	-1.284531441	0.380515253	-0.175366587
G00083-3312	1	9.49	2	0.318235248	1.513810606	0.955012437	-0.70702598	-4.307549527	0.117601829	-0.286456154	2.378817613	1.731294686	-1.001720246
G00084-1846	1	13.3	2	4.536740091	-0.373568955	3.755569866	0.529327465	1.286138085	-1.094441155	0.627144936	0.575291509	-1.336701128	1.309901614
G00085-2586	2	15.07	2	16.30763958	-3.715961365	1.988087246	0.862062772	-0.352451128	0.055493455	0.63799497	-0.846055498	0.468081615	0.183504935
G00086-2423	2	12.82	2	6.211935689	1.244832403	-3.544215235	0.33728059	-0.122631343	0.789072549	0.621807513	-0.059249869	0.147257526	0.691609803
G00087-1879	1	11.01	2	9.574215049	-0.123079737	-0.537947464	-1.048932076	-0.291549507	0.332381244	0.72548974	-1.302938688	0.111112347	0.528280278
G00088-2395	1	11.42	2	0.206176311	2.13454904	-1.036955565	0.587270634	0.390615809	1.623491248	2.179573174	1.669187569	0.878821125	0.8178208
G00089-1972	1	10.14	2	5.459243327	1.088682537	1.471527112	1.159800359	1.172080764	-1.646325177	-2.276344042	-0.20221268	1.629687084	-0.159306455
G00090-1121	2	18.76	2	-3.735151774	4.986399813	-0.769229294	1.488143997	-0.147652982	1.46687129	2.093145398	-0.568998875	2.188262295	2.274888447
G00091-1198	1	11.12	2	-4.735827149	1.874805534	-1.711595856	-2.614190876	-2.342106679	-1.561035959	1.373048095	0.511677983	0.942444872	-0.407395663
G00092-0208	1	9.71	2	-4.164269308	4.622829857	1.769664351	0.308761896	-0.245759952	1.315762319	0.831074611	1.226558406	0.459020637	2.161407259
G00093-1347	2	11.64	2	-4.864979172	-4.086473217	2.660400885	0.077661091	0.107532717	1.595447333	1.025866882	-0.442739957	-1.95310202	-3.064825605
G00094-0465	2	13.56	2	-2.177233654	-4.995098595	-2.941620589	-1.412568956	-1.622037931	0.023807424	0.273426276	-0.059141113	1.325333837	0.397485043
G00095-2466	1	11.73	2	6.161165092	0.75261435	1.487192192	1.081834613	-1.088436525	-0.694661547	-0.961947999	-1.227917792	-2.013951586	-0.327841857
G00096-2230	2	17.13	2	-6.144576615	-3.265294178	0.928120627	0.039994525	0.816309832	-0.984633317	1.308749197	-1.924965526	-1.308785634	-1.758235133
G00097-0446	2	12.55	2	-5.365393229	2.765818179	1.456327795	-1.284189057	-4.203084435	0.915496413	0.792991529	-1.578832699	-0.309068128	-1.913912832
G00098-2451	1	10.72	2	5.528195784	1.556907652	1.114307252	1.384334106	2.753711801	3.116955212	0.078231573	1.537917731	3.244524615	0.030690699
G00099-2995	2	12.01	2	2.553211844	0.994692497	2.103585984	0.036669856	-0.028069862	0.627850423	0.618926506	-1.313286403	0.346159798	2.274078001
G00100-0685	1	8.61	2	-0.71914195	1.780068431	-2.565367355	0.060118155	0.423087571	-1.524543397	-1.909973963	-0.665721954	-1.511260857	-0.04955571
G00101-1559	2	9.31	2	5.027909687	0.102377529	2.539259212	0.671502252	0.046350404	-0.67536942	-0.203135054	1.14495622	-3.351760787	0.364737873
G00102-1273	2	12.1	2	-4.288506529	4.508332844	0.550277431	-1.114709703	-2.991426878	-1.959222414	0.268850162	-1.624483471	0.783568113	0.316053747
G00103-1111	2	11.91	2	-6.059688297	5.435481855	2.607828019	2.127304859	-0.182101109	1.235635706	0.621410127	1.133860809	-3.686775051	-0.544713681
G00104-1130	1	9.33	2	1.931533469	0.008872028	-0.271790089	0.257910277	-1.29914656	4.594651632	-1.647379842	-2.344965995	0.201817648	-2.255268754
G00105-2661	1	17.21	2	-1.994333452	4.352239226	-3.700133617	-2.287572483	0.277190597	-1.394971249	-0.091031637	0.086190118	-0.285919325	1.32866402
G00106-2773	1	13.02	2	-4.86458403	2.98681557	1.373079264	-0.719886439	1.059784779	-0.675363424	-2.162878609	-1.503234855	2.413012459	0.133011695
G00107-0547	2	12.56	2	5.479668071	0.1416997	-0.191327151	0.280482907	2.020344394	1.884475442	-0.030698416	0.839999205	3.300247047	1.586147206
G00108-2017	1	11.48	2	13.57376823	-1.7516261	0.507461404	-0.539750896	1.298516691	0.190955336	0.95556869	-1.319339075	-1.505385053	0.701513718
G00109-3252	2	9.48	2	0.241988271	3.289044236	-0.153290776	0.612593416	1.55894584	-0.981158614	0.199498761	0.834982138	0.021000835	1.003769016
G00110-0692	1	9.39	2	-5.288776281	-1.224212346	1.286348492	-0.659211956	1.92462224	1.565473939	1.217621179	-0.738527102	0.821225797	0.464919567
G00111-0163	1	9.86	2	13.02193761	-2.613415226	0.12552696	0.210768334	0.943549962	0.182225288	-1.51879099	-1.734471011	-2.916441387	-0.728995119
G00112-2346	1	10.25	2	9.962350846	-2.283194638	-2.102454726	-0.065860825	-0.357474781	0.317485733	0.15754934	-0.026544096	-0.792533718	0.239322453
G00113-0231	1	8.62	2	-4.480512078	-4.977433056	2.959422102	2.565508498	2.091463835	1.743297453	-1.280632616	-2.155531954	0.791179558	-2.462884949
G00114-3253	1	11.28	2	8.0055205	-0.581200414	-2.850036916	0.720495202	0.115858401	0.772107407	0.548245849	-0.09473127	-1.157148303	-1.375226333
G00115-0344	1	16.48	2	1.098684413	-0.381981013	1.457604253	0.014500888	-0.472765022	-2.428729424	-0.686616412	1.194726961	1.319544822	1.784570339
G00116-3426	1	13.34	2	6.290882533	0.099866813	-1.860467238	-0.413832259	-0.137991074	-1.010971434	0.596983993	-0.025465678	1.221879112	0.385108036
G00117-2325	2	11.61	2	7.191259554	0.082209863	0.270489814	1.758207725	1.462909629	-1.82279986	0.820887661	0.532142745	-2.092362614	0.668002807
G00118-2098	1	10.7	2	-0.789019351	4.586020321	2.14736292	1.653654881	-1.769448304	0.525425418	-2.525010867	-2.18890561	-1.196506817	0.339300998
G00119-3232	1	12.45	2	9.388220552	-1.261828699	0.711714435	0.505065167	-0.876340937	1.767475215	-2.415705106	-0.269121361	-0.69527907	0.747902889
G00120-2723	2	9.94	2	8.430761774	0.819789681	-0.423972145	0.35291189	0.859854814	0.793152139	2.797468913	-0.471945675	-0.25219468	-0.291886237
G00121-0440	1	14.3	2	0.392345176	0.984097997	1.853446953	1.323554314	0.920826696	-1.16408616	-1.475118992	0.631212894	2.98050446	-1.386071078
G00122-2070	2	13.19	2	3.930166466	0.403494992	2.34911704	0.891225983	3.133250558	-1.47876451	1.393508118	-1.338698777	-0.195038147	1.383746853
G00123-3294	1	12.74	2	-3.905683447	1.521812722	-4.500875175	-1.450453578	-0.754059625	-0.23327648	1.784178569	-1.32313052	1.067362148	-1.542654696
G00124-2740	1	16.29	2	6.458791127	1.267379174	-2.695306098	-0.944571428	1.301534887	0.618314879	0.79646632	0.822610787	0.225730508	0.556630683
G00125-1746	1	13.32	2	9.088676492	-1.948524443	5.052259264	-0.045758244	-0.135971575	0.628381114	1.240470622	-0.041690402	2.39203195	3.433400601
G00126-0232	1	14.28	2	10.42390318	-1.760516317	-2.989498127	-1.617288051	-0.504382469	1.676359656	1.44826052	0.819318149	0.938458938	-0.10327441
G00127-3328	2	13.19	2	3.366509111	1.271522645	1.274904446	0.178618563	1.388034261	-1.716402473	1.626423508	-1.436147124	0.632433305	2.657491662
G00128-1677	1	9.04	2	-5.141605178	0.477019521	1.665851205	-0.640130414	0.827157776	0.356075058	0.196059956	-1.515339411	0.988910251	0.59171274
G00129-3374	1	10.05	2	2.102064722	2.714729813	2.464749835	0.095060565	-0.355387819	0.164666462	-3.312039333	-0.521748996	0.405948105	-1.35157916
G00130-3099	1	10.24	2	-4.302838663	5.027850905	-1.935455314	0.209466399	0.03675198	0.169536987	-0.843746956	-2.96050026	1.274077002	1.677538441
G00131-2587	1	8.47	2	6.456056894	1.432368329	2.735333119	1.135385437	-0.831708285	-2.957460713	1.671725886	0.643547392	-0.268887724	-0.305405178
G00132-2316	1	12.98	2	-6.765215876	-3.260321751	1.493775443	-0.402787992	-1.518196696	1.978205876	-0.743384115	0.782320133	1.698422209	3.265713736
G00133-2254	1	9.45	2	5.073966676	1.566008078	-0.040536097	0.724451488	-2.257748626	2.113808218	-0.549880011	1.128682655	-3.408943513	-1.533260722
G00134-2095	2	8.68	2	5.327283501	0.71069006	-2.599050238	0.857085341	0.960643611	-0.220061938	0.079530789	-0.203835894	0.344830693	1.0879919
G00135-0943	2	10.52	2	4.938533074	0.997709069	0.509085553	0.246808817	-2.229975915	-1.651381429	1.348070169	-0.108312587	1.992651806	1.356348301
G00136-1974	1	11.76	2	9.736615517	-1.34281755	-3.13937872	-1.35827289	-0.883846752	0.742226037	-1.413228498	-1.064648123	-1.543718858	-1.054004842
G00137-1826	2	11.39	2	5.088831029	-0.002637394	-3.116090933	-0.706293194	-0.332200935	0.765655477	-2.746171586	-1.401901453	-1.210840354	-1.270503097
G00138-2390	1	13.17	2	3.156650181	1.750199594	-0.113387117	-1.229111036	-2.700312913	-1.2599806	1.106594779	1.12413603	1.323918285	-1.007051822
G00139-3108	1	10.18	2	7.687248757	-0.174587702	1.302791899	-0.245133108	-1.146762005	0.124386938	0.875115302	-0.488526905	0.995436193	0.146907918
G00140-2574	1	13.88	2	4.669608639	0.718356161	0.590043357	-0.859527755	-3.855623976	-2.509954437	-2.626837548	-1.073042638	-0.239809695	0.045343778
G00141-2391	2	8.01	2	7.154283413	1.021952193	0.874885213	-1.10126165	-4.108862907	-1.170896045	0.945124505	2.088212576	1.05849955	-1.685918096
G00142-0098	2	18.52	2	9.13894121	-0.371663898	-0.808833758	0.092256896	0.061955943	-2.235808103	-1.67746954	-1.364928382	-1.641351377	1.556534929
G00143-1620	1	13.23	2	4.401514337	3.072177683	2.104538243	1.110682838	1.663458413	0.550089452	1.590326945	2.093295831	2.535295238	0.811036571
G00144-0233	1	11.46	2	2.474148577	-0.754490747	0.515576738	2.006995064	0.86587734	-0.625290908	1.151499584	2.170109729	-2.061803107	-0.129232541
G00145-0865	2	15.56	2	3.813129256	2.559422847	-2.028748768	0.650970323	-0.003963956	-1.777111422	0.604160225	-0.15998867	0.084607807	1.441285201
G00146-2486	1	9.29	2	4.119121341	1.691507022	2.626499602	-0.170930325	-2.508966286	-1.688875371	0.778664801	-0.86754732	-0.794240407	-1.614553399
G00147-0166	2	16.44	2	-4.492739823	6.137155878	-1.333574496	-0.092227432	-0.381734154	1.449128455	2.209951087	0.261819932	-0.994358718	-0.185331488
G00148-1615	2	15.16	2	4.719259035	1.662747618	0.01076324	-0.175460848	-1.7409041	-1.208502399	-1.225545427	-2.386762019	-0.632383838	1.503084573
G00149-1398	2	8.68	2	7.420186068	0.581831653	1.932116198	1.205699917	2.505969642	-1.255799714	1.57639884	0.257139308	0.803071609	-1.834286112
G00150-1805	2	9.07	2	5.261724409	-0.083725772	3.14190936	0.053892667	-1.937800713	-1.650002212	1.392617591	-1.737701525	1.202407359	0.495833621
G00151-0736	2	9.23	2	7.54205814	0.070948363	1.218716676	0.368259068	-1.865264633	-1.541519929	-0.506681724	-0.253600871	-0.568293129	-0.244461188
G00152-0658	1	12.04	2	0.792485337	-1.462185095	0.310128727	-1.402505136	0.130138688	-1.050532324	-1.217646379	-1.350443787	0.033349129	0.297873638
G00153-1157	2	9.42	2	11.60805208	-0.6894405	-2.434443678	-1.164437321	-1.442820307	1.467766322	-0.594010909	0.765708943	-1.350322316	-0.969561207
G00154-3058	1	17.45	2	10.86542288	-2.053793634	-0.20611434	-0.097808707	-1.273785306	-1.454251682	0.03515953	0.0946494	1.289835385	0.930041281
G00155-1263	1	12.87	2	-3.518291212	2.034222808	1.665370337	-0.154448664	1.727576263	-1.124127207	2.088943649	-0.037883983	-0.549791102	1.121742489
G00156-3046	1	12.28	2	7.053498324	-0.459014125	1.700347333	0.489152078	0.167997893	-0.41751745	1.930675248	0.324890578	-0.278486948	0.305086298
G00157-2669	1	15.32	2	8.573412644	-2.024871746	1.026220637	0.130277264	0.733990221	-0.743810542	-1.371936737	-2.169968889	-1.16948716	0.015295785
G00158-0967	2	8.24	2	10.67994343	-2.552076169	-1.919942926	-0.164783228	-0.045251567	1.622416624	0.61233057	0.069901249	-1.221819691	-0.708058866
G00159-1726	1	10.68	2	12.22929301	-2.255465342	-0.269364482	0.110242888	-0.231896763	-1.16098801	-1.885476357	-1.214299255	-1.766094729	1.038030152
G00160-0635	2	17.58	2	1.699079328	2.971957935	1.987563432	0.894444133	1.676302522	-0.587809219	0.732496785	-0.688872915	1.094555554	-0.227328361
G00161-3075	1	12.16	2	9.795162321	-0.879023226	-2.526969024	0.167836345	-0.085936618	0.758438886	0.406917568	1.197900123	-1.587332822	0.61682259
G00162-1424	1	9.49	2	4.389214456	-1.279894105	4.114855879	-0.284311473	1.286066248	1.584310696	-0.764659607	-1.101864376	2.251678175	0.731727804
G00163-2690	1	14.39	2	11.6756086	-2.176665047	-2.769503619	-0.586967716	-1.550526814	-0.510407134	-0.370743604	1.44484459	-0.535497231	0.189549478
G00164-2185	1	8.45	2	4.221558138	-3.121628265	1.888362553	0.849076288	-0.74929599	1.720491187	0.794988279	-0.911200091	-0.532234038	-0.616507638
G00165-1922	1	8.04	2	6.435625682	-0.232326592	-0.613095455	-0.268177202	-1.48595235	-1.44458851	0.965764858	2.593846865	3.215116539	1.302166455
G00166-0105	2	8.61	2	11.18327966	-2.282390089	3.322952459	0.879332984	-1.166168047	-1.159638282	1.297265546	-0.506515034	0.831225666	-0.451657918
G00167-3263	1	13.33	2	0.575030633	3.301783318	0.662891235	1.325133551	1.515099664	-2.579271242	-0.907373927	-0.836983742	-0.029561578	1.813102035
G00168-1580	2	9.34	2	13.74549904	-3.274641099	0.193416372	0.691172914	0.524500995	2.206445216	0.936693714	0.813026624	0.7223059	-1.668335698
G00169-3204	1	9.89	2	6.307957099	0.105699888	-3.691728855	-0.310822564	0.867706038	1.761980275	0.401388463	1.498569586	0.336814238	-0.837790471
G00170-0280	1	9.1	2	-4.690010413	-0.104686608	-3.512176254	-2.304970776	0.824184015	0.732338985	-0.545991225	-0.606535984	-0.569227989	1.269860385
G00171-1279	1	14.81	2	8.842225782	-4.169218775	-3.00066583	-1.253181505	0.446563129	0.239085782	-2.034713478	-0.63739922	-1.938625844	-1.028052646
G00172-1151	2	9.54	2	3.949270315	1.368579496	0.016524066	0.503791153	1.481859837	-1.040597211	0.595285689	-0.727455996	-1.640205847	2.031674045
G00173-0010	1	12.84	2	7.628776497	0.119891266	-1.817888856	-0.377196142	0.212233267	-0.478364358	-0.103485456	0.677830166	0.26987028	0.649138811
G00174-2281	2	10.95	2	3.849999476	-0.185942401	1.457726844	0.452046653	-1.000241401	-0.532488436	-0.378843271	1.321552827	-0.700809232	-1.007908879
G00175-1957	2	9.76	2	2.193294086	2.96453345	2.385852312	0.374829918	0.593741851	1.21657683	-1.26546281	-0.297809701	2.223760991	-1.816630142
G00176-3035	1	11.49	2	3.773325631	1.523628296	-4.493300365	-1.397480407	-0.056308836	1.480258231	0.925228979	1.295388314	0.037643734	-0.382188654
G00177-1914	2	10.86	2	-5.168834046	0.738683845	0.455513189	-1.527434535	-0.358960257	-0.054580645	-2.26008928	0.940238155	-2.308163434	-0.558297742
G00178-1140	1	9.65	2	-0.545820451	4.143318996	-1.529174074	0.427769332	0.837154704	-0.788540348	0.236605653	-3.16616878	-0.357319034	1.556614424
G00179-1082	2	10.8	2	6.543135837	0.276569038	1.602557835	1.029517265	0.178819109	1.616453075	-2.640560285	0.673909333	-1.468429427	-0.123360112
G00180-1895	2	15.04	2	-7.038615571	-1.098037819	0.600902916	-2.119951904	-2.661820086	-1.975787598	1.187347239	0.052596077	1.431259721	-1.712527741
G00181-1980	1	12.66	2	4.237644464	2.487645998	1.678528223	1.309263967	3.247259115	-1.284714576	-1.833272701	-0.711366103	0.51281941	-2.67364104
G00182-1041	2	17.7	2	7.420243297	-0.249887057	4.442661507	0.573728822	-1.108721559	0.11632951	1.526313438	1.433947075	-0.516557304	-0.278749215
G00183-1133	1	11.01	2	12.76252655	-1.159862105	1.421558613	0.492545211	-0.938907857	0.500749729	-0.807185032	1.089627306	1.936210214	-0.034865737
G00184-1043	2	10.2	2	4.39461163	1.624784474	0.705117927	0.9690201	-0.465219819	-1.047310018	-1.95287804	-0.448377096	-2.333168013	-0.641794038
G00185-1232	1	8.33	2	1.849223112	1.456151455	1.150828362	1.812091582	-0.796202967	-0.092177811	3.296749012	2.678279197	1.435398313	-1.408197725
G00186-3310	2	12.97	2	11.93260396	-2.821872418	0.996916556	0.463245163	-1.687686632	1.100757944	-0.601622597	-0.265443092	-0.690076324	0.185248933
G00187-1049	1	10.31	2	7.122632518	-0.234456786	-0.105760011	1.304531473	-0.262730965	2.724144235	1.662275444	1.922031805	1.115119914	-0.028020757
G00188-2099	2	9.76	2	7.670073227	-0.218006825	1.558828352	0.717049998	1.341729325	1.427965883	-0.062209523	-0.342139546	-0.918488546	0.221647002
G00189-1227	2	8.78	2	1.820159821	2.272105567	-2.21874394	0.165918224	1.298133991	1.485296072	-0.125385728	-0.23778312	-0.113721417	0.153657782
G00190-1809	1	8.75	2	5.372646788	0.818246108	-0.68908548	-0.356727229	-0.98112348	1.53927791	-0.88169188	0.057206091	0.684961944	0.22915146
G00191-2627	1	13.74	2	9.043162577	-0.756851587	2.51505158	1.770286913	-0.822008297	-1.100455445	-0.072054201	-0.401740737	-2.07364315	0.477307592
G00192-1490	1	10.61	2	10.63843938	-0.942638203	-2.875383312	-0.400307179	-0.519148822	1.177645134	-0.613197957	1.323426593	0.028508214	-0.088580269
G00193-3306	1	9.71	2	10.73046685	-1.574365792	2.858645692	0.050863942	-0.822248401	0.164484972	-0.427000938	-0.980527554	1.183965079	0.259035201
G00194-1415	1	9.88	2	7.437516317	-0.889281249	3.404921965	0.826817457	0.721971316	0.795489489	0.097534863	-0.004364431	0.841514426	-0.230112725
G00195-3326	2	8.15	2	4.839112687	0.365671073	-0.023635282	0.322167667	-0.312592331	0.439417259	1.062905043	-2.337541194	-0.836602837	0.15418867
G00196-0324	1	9.95	2	6.082536069	0.223913863	0.020138732	0.078897123	1.576052396	2.141634845	1.47091297	-0.447511157	0.843116428	1.363646462
G00197-0142	1	12.38	2	0.391191511	0.543572353	-1.033073474	-0.823558119	0.565675308	0.763963567	-0.912496041	-0.344047049	-0.871021337	-0.646987479
G00198-0159	2	10.72	2	-0.306910278	0.708867021	-0.112729152	-0.673410726	-1.575550048	-2.101233557	1.955086387	0.269437122	1.495529109	-2.023042138
G00199-3359	1	9.89	2	2.25802312	1.860839644	-2.037514349	-1.404072642	-0.199064013	1.864646247	0.221878653	-1.807685032	-0.238219665	0.685368536
G00200-0805	1	8.43	2	8.991073322	-0.492265579	-2.17063481	0.875388118	-0.878484317	-0.080037857	-0.098916716	0.275683469	0.858888686	0.419527193
G00201-2750	1	11.24	2	5.494060232	0.579717931	-1.781691851	-0.205073556	-0.57171099	2.087342307	-0.354745823	-1.324444853	0.390149947	-1.676939534
G00202-1764	2	10.98	2	3.869821945	2.053659916	-2.973369161	-0.312665606	2.034334094	-0.338707777	-1.161474663	-0.888296127	-1.850012388	-0.003919968
G00203-1626	2	9.67	2	6.914586946	-0.020236664	2.690901016	0.959629765	-1.363691147	-2.363909164	-1.189076174	1.504160739	-0.02585405	1.378010363
G00204-2463	2	9.2	2	6.720487866	0.581339492	-2.461190632	0.130231894	1.412365951	1.014333244	2.132710087	-0.182655135	-0.854898361	-2.12899776
G00205-0099	1	13.85	2	5.022487517	0.093463348	1.982043646	0.554388848	-2.05825309	-1.096751575	2.873813524	-1.5691759	1.174679562	-0.683515189
G00206-1338	1	13.06	2	-2.192049377	0.286780408	1.304637327	-0.822341771	0.758679583	-0.898091685	0.240336253	1.019889519	0.486456671	0.556623294
G00207-0669	2	10.7	2	5.97894491	0.789022138	0.908656909	1.206005511	-0.086773179	-0.614792514	-0.56595364	0.386505394	-4.269636289	0.071025501
G00208-1070	1	9.51	2	8.780736591	-0.977347703	3.735277738	1.976758779	-1.076419183	-1.12205843	1.339194673	0.869106377	0.031264555	0.55181517
G00209-0714	1	8.58	2	2.455195214	3.309681179	2.020125501	1.225405688	0.352506059	0.276250205	-0.370634483	0.670873055	-0.702574091	0.646285517
G00210-2318	1	9.62	2	10.1873936	-1.066290157	-2.024326641	0.855105652	0.818759798	0.645647875	1.478325329	1.84366804	-0.987521561	-0.334621955
G00211-2502	1	8.13	2	9.498507527	-0.955815038	2.946974068	1.228524329	1.973254766	-1.879982149	0.365444108	3.757674155	0.523873725	-3.853143739
G00212-1462	1	8.06	2	6.395751137	0.360470703	0.680778057	1.039121841	0.994595551	-0.991069393	3.047744599	4.145931311	1.245694402	-1.320615283
G00213-1520	1	8.67	2	7.080238781	0.131291165	0.466464804	1.813908725	-0.357739238	1.575057724	-0.169783652	0.462180254	-3.186603283	0.624596356
G00214-2277	1	13.59	2	-0.311124831	-1.374761851	2.950955699	0.379165648	-1.874310772	0.777132481	-2.364964001	0.671019668	-0.656373747	0.803956846
G00215-1383	2	8.21	2	-4.343163673	6.254263704	-0.796765547	1.303808443	1.000460384	1.515423631	0.345481741	0.931341457	-0.611826509	1.57958629
G00216-1510	1	11.78	2	2.133511865	1.320083223	-3.275096543	-0.915930601	-0.625652082	-2.870506437	-1.461449793	1.121970591	-0.374366042	2.493476858
G00217-2580	2	11.51	2	8.459278469	-0.76232359	-2.914093694	-1.033297966	-0.977250913	0.644770388	0.716252505	-0.613756303	0.233420615	0.246920643
G00218-2927	1	10.82	2	-5.16160116	4.621206813	-3.250303743	-0.268917454	-0.829094119	-0.187295167	-2.213509739	-1.635223062	-1.314810797	0.713077686
G00219-0026	2	12.87	2	7.330933638	0.941283775	-1.496167317	0.234210117	1.196246115	0.803697884	0.300855777	0.449099553	1.120775826	-0.398789845
G00220-1789	1	8.45	2	7.802901771	0.714608478	0.039797855	-0.278373104	1.088110657	1.433416879	0.932475437	1.788690655	0.221046344	-0.536676738
G00221-2798	2	11.6	2	3.970531666	1.068900503	0.660627962	0.036929758	-1.375146681	3.431052777	1.9036362	0.009665317	0.341628074	0.176745289
G00222-0901	1	9.4	2	6.258665048	-0.16663458	1.212262256	2.053230723	2.024003002	1.283054343	1.137723103	0.276836153	-2.258678201	0.451141943
G00223-1062	1	11.7	2	-4.28272147	1.824003563	1.943600433	0.255341388	-0.4160126	1.482571029	-1.121844762	0.601297366	-2.455519296	-1.082010249
G00224-2354	2	11.67	2	9.97261443	-1.951355148	1.9716093	-0.066806812	-3.143687372	0.071474448	0.912473692	-0.273912775	1.566408911	0.723244185
G00225-2456	2	11.43	2	8.356353592	-0.253882839	-0.126999005	0.621421502	1.368323646	-0.60298128	1.213654688	-1.435797924	-1.217864447	1.415608353
G00226-0926	1	8.56	2	4.498381998	1.309827275	0.533534436	0.359815694	0.747242368	-0.372814819	-0.815314432	-1.397694683	-1.206835193	1.791745251
G00227-0568	2	17.66	2	6.010712796	-0.979059441	-2.602331144	-0.015128413	0.161574444	0.661440097	0.786902507	1.953953244	1.148059695	0.505605793
G00228-0710	2	13.49	2	-5.160604453	1.470882616	0.089337247	0.432805111	0.87582209	-0.656404608	0.518365562	-0.933127468	-2.538879876	2.095734541
G00229-2815	1	11.23	2	10.26102866	-1.865311398	1.307661714	0.571245231	2.196615297	1.029017063	0.231060632	-0.171174811	2.896652005	0.524298316
G00230-2825	1	9.41	2	8.162759915	-0.957030838	-0.598949182	0.398550662	1.999405194	1.358622634	0.625067506	0.39716004	1.884571282	-1.347839043
G00231-0442	1	16.26	2	7.016044284	-0.387477082	2.194212525	1.075692139	-0.060501643	0.38017971	1.125681229	-1.873727926	0.7044169	2.033410828
G00232-1144	1	10.88	2	4.303980111	0.527320536	-0.527801178	0.586365785	2.418134427	-0.283861611	-0.266764993	0.387719167	0.075183008	-0.154385019
G00233-2870	2	18.01	2	2.0024352	3.712199705	-1.430046678	0.201815194	0.641685252	-2.599972789	0.964414284	1.112135861	1.489220388	0.568049616
G00234-1160	1	12.62	2	10.54115573	-1.133306898	0.226812865	0.227858945	-1.578140406	-0.022605924	1.080326136	0.821583394	-0.241281629	1.12794679
G00235-0373	2	11.6	2	10.43235119	-1.583929413	-1.23492673	0.148307944	0.984385506	0.664351776	-0.487668518	-1.068669889	-2.377293038	-0.958060756
G00236-2858	2	9.84	2	4.64622015	0.604624027	0.205127089	1.469174125	2.078221875	-1.636007796	2.295691594	3.034974647	0.148635749	0.274567095
G00237-1240	1	11.53	2	6.036620573	-1.400564833	4.539868772	0.524270953	-1.478405531	0.331653525	-2.546521214	-2.444134697	-1.223673218	-2.739664203
G00238-2262	2	10.33	2	10.83901633	-2.280327414	-1.928108208	0.315108114	0.333629948	2.272467717	1.302475646	1.287664251	-0.84398086	-0.222791192
G00239-3279	1	12.08	2	-4.873966791	2.341888531	-3.910331629	-1.902862385	-1.331862174	0.55554102	1.088945583	-1.261907278	0.935108145	-0.49982007
G00240-2804	1	10.98	2	4.036687161	2.773217342	0.635597946	1.216854715	-0.702574261	0.149488859	-1.292927982	0.637839132	-1.539430528	0.111762312
G00241-3165	1	12.22	2	3.073281127	2.307102277	1.177437485	1.337360255	0.354630354	-0.263050971	1.702767831	0.566177911	-1.793105623	0.119097409
G00242-0368	2	10.41	2	-3.643027612	2.533498557	1.754080961	-0.938663108	-1.265608925	3.769729549	-1.779678074	-1.662437023	-0.559682128	1.652679629
G00243-1331	1	14.58	2	8.034360219	-1.23801467	1.09328372	0.995513693	2.847945664	-0.501085229	1.321490637	-1.664555651	-3.180240259	-0.706785417
G00244-1214	1	8.76	2	6.361632896	-0.022012554	-3.851569068	-1.399299012	-0.774672752	0.759686696	-0.123519983	1.592491865	1.002089175	-1.007833725
G00245-2212	1	11.19	2	8.502785854	-0.496679687	-0.489803935	0.163532326	-0.104713537	0.37756843	-1.732758856	-1.942840087	-0.412092307	1.219696967
G00246-2979	1	11.76	2	3.821224162	-0.847548169	3.020454144	0.585398473	0.011288543	2.256170449	0.969423383	-1.007349954	-0.599310614	-0.835625474
G00247-1289	2	8.82	2	9.407601964	-1.456776662	1.834613769	1.005170096	1.028959192	-1.674176732	2.321553958	1.638093837	-0.427566474	-0.256611472
G00248-3070	2	9.07	2	1.531097576	1.232280104	-2.38133536	0.213928932	-1.035751265	3.47075224	1.196454884	0.99862427	1.549692734	1.627717456
G00249-0063	2	10.15	2	4.823420353	1.231973792	-3.368958598	-0.677219912	0.474623263	-0.409503782	-0.147784232	-1.681020427	-0.581139388	0.317599445
G00250-0724	2	8.42	2	1.214526842	4.148344155	-1.467411469	1.180084286	1.509612056	0.611599175	1.195570664	1.473019307	1.324746057	0.194969256
G00251-2202	2	8.82	2	9.130955957	-2.057954045	4.298523289	-0.488081044	-5.711531645	-2.543599325	0.894257684	-0.79673216	2.664446697	0.399967204
G00252-1643	1	9.54	2	14.73003229	-4.047383733	2.796068414	1.335789824	-1.095255538	1.324031863	-0.577224239	1.39650702	-3.432340183	-0.545874596
G00253-2038	1	10.77	2	11.7520169	-1.32373528	1.079694987	1.123497773	1.394515064	-2.012504297	-0.641391839	-1.021142363	-1.529142466	1.874794927
G00254-1275	2	11.66	2	-1.871919374	4.425792574	-2.614938851	-2.448896716	-2.179306247	-2.212411694	0.114176984	0.569376303	1.269141747	0.067233679
G00255-3222	1	8.25	2	6.11556249	-0.983842716	-3.968457735	-1.590987584	-1.436765306	2.874731758	-0.05380781	1.62821798	0.618916517	-1.283071151
G00256-3375	1	9.23	2	5.74780396	0.791987887	-1.996702417	0.362611413	1.879497633	0.033704371	2.977477331	-2.595488169	0.358378963	-0.773654796
G00257-2668	1	11.64	2	0.542393399	1.598580866	-1.101789903	-0.21411421	1.031604863	-1.447278225	2.154999163	2.020307988	-0.25048241	-0.661313139
G00258-0334	1	13.5	2	9.70118227	-0.57832408	5.202713494	2.225546575	0.339530514	2.42881546	-0.369388107	2.17243531	0.471986855	0.119004566
G00259-3335	2	9.27	2	1.802484283	2.310921662	0.480141967	1.08300389	-1.273451605	-3.628953172	0.290247918	0.950791076	-0.599817489	-0.950380929
G00260-0135	2	8.53	2	10.42782558	-1.819107375	-0.858357195	-0.329418317	1.781252215	-0.509142995	0.849017117	0.369346349	-1.684011791	-0.481366035
G00261-2713	2	17.75	2	5.348200117	0.36280682	1.354290075	1.411692993	0.000217219	-0.586532469	-0.27564459	0.745527665	2.790104372	-3.051284783
G00262-2127	1	13.38	2	-4.262847192	3.616333099	1.501277669	-1.304591148	-3.992650644	-4.001191138	-1.164252516	1.178689917	-0.686486763	-1.508515759
G00263-2039	2	11.43	2	-4.369040402	3.921297474	0.616933809	0.321244182	2.01095497	0.33911557	2.841206905	1.277738326	-1.554337692	-0.383243899
G00264-0290	2	16.38	2	2.72308084	1.458731771	1.184457298	1.08110375	0.517636264	-1.954772063	-0.046455565	-0.560053786	2.071194653	0.702730429
G00265-0121	2	9.93	2	5.796097999	-0.600948869	1.233262516	1.200827491	0.25275015	1.443821016	0.347578703	-0.08920591	-0.713381519	-0.039590261
G00266-2953	1	8.61	2	3.181960325	3.648823738	-0.348411479	1.20292141	-0.735820042	2.405170414	-0.568479955	1.592721091	-3.116274196	0.010049217
G00267-1458	2	11.16	2	-2.38565506	-2.879437362	2.952186101	-1.804955668	-1.872276923	2.716234148	0.391103091	-0.681915832	0.457302445	1.070468962
G00268-0551	1	9.97	2	6.167728416	0.473161451	-0.750639768	-0.949266585	-0.924208552	1.730508961	-0.327874687	-0.465715656	0.307839826	0.139583896
G00269-1939	2	9.09	2	3.027733061	1.405508137	-0.515921824	-0.30591393	-0.375996213	0.310989363	0.563623804	-2.347772009	0.377357143	-0.361739621
G00270-0413	1	8.25	2	4.400171502	1.427369827	-3.763289612	-1.435828704	-1.369178605	1.821770408	-0.374566965	1.756826504	0.372854662	-1.602117842
G00271-0088	2	10.37	2	5.038984136	1.200690447	0.032658039	1.601642899	2.283270776	0.835222165	2.788070982	1.933977547	-0.654023209	-1.374401499
G00272-1359	1	10.31	2	5.896792677	-0.461888703	1.44966638	1.119671902	-0.381920153	1.478728722	-0.331129579	1.19648126	-3.755611109	0.083179307
G00273-2937	1	9.61	2	-1.164442865	0.061877213	1.147592962	0.510323517	-0.570028595	-1.879846181	-0.14180032	0.176520645	-0.210385124	-0.427241256
G00274-3641	2	8.53	2	8.234883951	-1.166333725	-1.839553147	-1.168292351	0.609284996	0.220997677	0.344918394	-0.484529283	0.302907985	-0.092699141
G00275-0527	2	12.9	2	-4.874899872	-1.755321471	-1.25665947	-0.392519281	1.859521649	-2.883765757	-0.224034042	-1.238213304	-1.229755754	2.211133266
G00276-2745	1	10.72	1	4.800164016	1.50570422	1.047698616	1.416223825	0.314369443	0.465229411	0.812850342	1.109484322	-3.37238147	0.382619316
G00277-0637	2	8.74	1	7.330012581	-0.998150087	1.685049693	0.688074484	0.780510685	1.684915973	2.476571479	-1.188909612	1.045731778	-1.178124284
G00278-1808	1	9.28	1	6.067526242	1.151048365	0.829107622	0.515356064	0.099731517	0.432824935	1.75371698	2.429648451	-2.72215857	-0.716154764
G00279-2169	1	15.98	1	8.505507612	-0.441540784	-0.444561679	0.829484884	2.327924197	0.826479706	-0.219568571	0.443321611	-0.443043127	-0.358677083
G00280-2194	2	10.68	1	10.64697485	-1.381562834	-0.149276625	0.061551637	0.361171603	0.133503449	-2.072341553	0.77622779	1.611853981	-3.071275305
G00281-2955	2	13.53	1	4.711888732	2.829330489	1.095177799	2.013237131	1.985602961	-1.872616065	-0.289959235	-1.164333056	-1.425993977	1.795660147
G00282-2148	2	13.55	1	12.47471873	-1.814752559	-2.685745856	0.56608722	-1.22522742	0.194691793	0.861354054	1.710155953	0.48780295	1.22211593
G00283-1303	1	13.43	1	7.621623178	-0.805301641	-0.435139552	0.301153045	0.9398679	0.495749212	-0.461104116	1.093668635	3.509770677	0.646131306
G00284-1099	2	15.99	1	8.705372981	-0.464764372	-2.928674041	-0.898507985	-0.868536816	0.16168281	-1.094804756	-0.397669222	-0.414024982	-0.633549752
G00285-0013	1	12.65	1	-3.798485731	1.469619103	3.082901843	-0.189677548	-0.958518247	-1.503440708	-1.748568557	1.190092889	2.850926767	0.903822919
G00286-0291	2	13.02	1	13.38752015	-3.243057096	-0.134486057	-0.394598182	0.358093597	0.570436856	0.638368938	0.836091752	-1.648509155	-0.47873837
G00287-2248	1	12.36	1	-3.597625442	1.020970811	0.101868407	-1.721419246	0.377689241	3.533737141	-0.482305268	3.30887906	-0.999702222	1.706797456
G00288-0891	1	10.66	1	9.04721127	-0.630544881	0.048010135	0.784584968	-0.878453523	0.777742469	0.696120945	-2.034615587	0.472836682	-1.253263652
G00289-2371	1	9.08	1	-0.285340552	-0.071798013	1.886484857	0.154792065	-3.047639997	-1.139416874	0.789678488	0.643201569	-0.512056006	-0.426556617
G00290-1867	1	10.57	1	3.02772408	0.291965036	-1.326203488	0.114091656	0.268065176	0.918265324	0.615332423	1.848613678	1.436753069	-0.192341834
G00291-2287	1	11.28	1	-1.027806492	2.149150602	0.824272781	-1.126197771	-1.976923588	-1.594514881	-0.206128996	-0.291783881	1.225047253	0.218049187
G00292-1197	2	9.95	1	0.149538013	2.515492584	-0.959391115	1.620056238	2.404923857	0.130343878	0.857044765	-0.618335824	-1.919641383	0.453516298
G00293-1633	2	11.2	1	6.416581857	-0.725551075	-0.888228739	0.626089019	1.106891462	1.259995666	-2.792537672	2.370431272	1.15687992	-2.988178216
G00294-2204	2	10.22	1	10.28536607	-1.848643502	0.400975827	-0.241184446	0.794524297	-0.178725953	-0.655787303	-0.460480571	-0.078175206	0.630031504
G00295-3161	2	9.83	1	2.732110202	0.638191548	-1.186595403	-0.335919311	0.172093684	1.008698071	0.508016264	0.97862508	0.587032857	-0.416845257
G00296-0675	1	9.3	1	-6.038801145	-0.819671984	-0.543409415	1.348516511	1.946362454	-2.178695956	2.645000059	1.112614929	-0.759911188	1.15677944
G00297-2006	1	11.44	1	9.959767338	-2.776682608	-1.541454284	0.08225301	-0.065120593	0.003876346	-1.16299728	-0.710031311	-1.40841736	0.166616798
G00298-2260	2	11.64	1	1.06453859	1.558372435	1.680660258	-0.272686508	-2.984680162	-2.17998724	1.005461327	-0.488064643	0.181817126	-0.465174972
G00299-0578	2	12.95	1	11.34013999	-1.897220508	-2.158253224	0.115436632	0.384258046	0.571908663	0.420021845	0.122073763	-0.081567895	-0.194916271
G00300-2910	2	9.35	1	3.038659013	0.756718682	0.115699194	-0.332902937	0.438389552	-0.040338017	-1.163307183	-0.372594018	0.730652802	1.556282997
G00301-1516	1	12.04	1	11.03219732	-2.58461797	0.71646748	0.814674408	1.870214753	0.076161862	1.505404184	1.006738007	-1.793191786	-1.468368439
G00302-2942	2	11.5	1	10.88537595	-1.524303429	-3.583357838	-0.928837842	-1.352222964	0.473728026	-0.67072397	1.0077152	0.072689794	-0.446468694
G00303-0187	1	11.69	1	-5.22216963	5.637210483	-0.885221347	0.150510092	0.094498187	2.118680343	-0.51496094	-2.285034686	-0.397762631	0.408925728
G00304-1215	1	13.13	1	7.879162209	-1.12264985	-3.734673676	-0.211918589	-1.073435972	-0.865027487	1.274009956	2.12184909	-0.078141646	0.811158209
G00305-2091	2	14.02	1	-5.06073275	3.712316393	0.182183271	-0.156677494	1.879446815	-1.910219754	-2.457410635	-0.526977052	1.545685294	-1.033282305
G00306-3034	2	15.84	1	6.320713527	0.750245426	-0.683806777	0.41765437	1.992464841	-0.468343787	-1.005189279	2.595873497	2.302103201	-1.171002629
G00307-0067	1	18.79	1	10.72304913	-2.708078905	-1.400151923	-1.45348945	0.361736442	1.403807364	-0.440467564	1.021451663	-0.745282695	-1.319177433
G00308-0206	2	14.74	1	4.709763807	-0.678007826	3.061249855	2.289949324	1.372578001	0.418233994	-0.936477205	-1.315491383	3.681513267	-0.586129911
G00309-3446	1	8.85	1	3.629179724	0.661057138	0.29147017	1.088840721	2.659515108	-1.124320542	0.197674015	-1.512970343	-1.550503844	-0.120155296
G00310-1429	2	17.49	1	-4.833740995	2.614645937	-1.055780575	-1.374044532	-0.099233752	0.788914455	2.955511432	-2.029680622	0.935048842	-1.281811695
G00311-1528	2	16.28	1	6.284289513	0.968831829	2.206064699	0.712812215	-1.437696609	0.431409619	-2.764739163	0.272496983	-4.390689776	-0.569254205
G00312-0396	1	9.32	1	-5.389519184	2.854446097	1.351005563	-0.218610841	1.525591893	-1.076174461	-1.253349775	-0.817646787	2.081908886	-1.226221691
G00313-0554	1	16.1	1	5.352093383	0.945559358	1.272809903	0.551168417	-1.42277708	0.732232188	-1.969101887	-2.312115197	2.379860447	0.872246545
G00314-0493	1	14.29	1	6.916140434	-0.301986239	0.406656867	0.181881289	0.467161587	-1.701062223	-1.241328657	-1.111755852	1.148628865	1.678231585
G00315-3158	2	11.07	1	11.96081638	-3.608530779	1.51502938	0.350415376	-0.094551138	-1.20102149	0.773013362	-0.807076551	-0.967077256	0.100097808
G00316-3385	2	10.02	1	3.21998451	1.557670807	-0.281566336	-1.187774165	-0.688264163	0.929897419	-1.41528512	-0.376494715	1.098768725	-0.98825674
G00317-2879	1	11.58	1	9.784881995	-1.534409641	3.48568914	2.042697128	2.527388589	0.837445743	0.739789426	-0.707445193	-0.236263353	-3.017531791
G00318-1328	1	10.63	1	-4.091796025	2.091218424	-0.107361616	-1.28789856	2.344029652	-0.451333132	1.186810378	-3.411387962	-1.265645445	0.263680758
G00319-0157	2	11.63	1	4.821537017	1.220174484	-4.279352537	-1.723330979	-0.143888955	0.985370845	-1.192645058	0.052064244	0.032471786	0.20396263
G00320-2862	1	10.71	1	3.910652625	-0.333060334	1.415234165	0.510719085	-2.69726059	1.008728662	0.098669289	-0.925500565	2.515065549	2.039749429
G00321-0453	2	15.59	1	10.12230915	-2.100517514	0.004287274	0.585297685	0.342685978	-1.656785508	-0.135571203	-1.051641717	-0.868899	1.383250708
G00322-0310	2	8.6	1	9.754323625	-1.220195459	-2.54531373	-0.933084528	-0.158109716	-0.718366899	-1.648080639	-0.813178045	-0.845538705	1.555291629
G00323-2614	1	13.02	1	4.373087807	1.188302026	0.414380717	0.471218649	2.389894788	3.091912308	-0.249579251	0.590133072	4.691611832	0.912827721
G00324-3069	2	14.34	1	3.710891635	1.033172794	2.559746106	0.244000367	-0.147170668	3.721094474	-3.270095571	-2.477209169	1.331150755	0.638836265
G00325-1115	2	11.56	1	5.603317708	-1.249801346	0.258272137	-0.877686946	0.037251337	0.949822788	-0.668851456	1.729179228	1.443331949	0.59239482
G00326-1641	2	14.97	1	-4.035335353	4.874774982	-0.688468514	1.005537618	1.987426623	-0.559952093	-1.979637017	1.698269536	0.759348675	-1.160360357
G00327-0880	2	18.98	1	7.082866637	1.110374355	1.885186664	-0.203451009	-0.150418187	1.844330825	-0.531824389	0.102959958	1.40023517	1.68294818
G00328-3106	1	13.66	1	-5.903656071	2.592090981	0.880292216	-0.499403061	3.033078666	-0.998852906	-3.076556475	1.165133761	-0.905062627	-3.476962923
G00329-0775	1	11.98	1	10.30780882	-1.660515125	-1.651818094	-0.725321932	-1.569049364	-1.557505153	-0.967919343	-0.671588905	-0.175696574	1.072711302
G00330-3281	1	11.53	1	7.242536562	-0.526506855	-0.795399383	-0.736051915	-3.114899876	-1.492004607	0.371298842	-0.29070142	1.189762031	-0.82439546
G00331-3381	1	10.56	1	8.982729929	-1.049599318	2.594465187	1.948969502	0.542197588	-0.907817071	0.490009602	-1.659738968	-0.515019376	-0.047312223
G00332-3498	1	10.36	1	8.166515659	1.03833257	1.406345843	0.275564566	0.759056517	-1.62568066	-0.949761665	0.393147803	-2.966136472	1.557813716
G00333-1080	2	9	1	6.47957102	-1.015835532	1.232543563	0.149503022	-1.331849685	-0.330949834	0.030824284	-3.737650854	-0.090549083	-0.637896235
G00334-2438	1	13.19	1	-1.167896784	0.206181038	-1.732914905	-0.538515129	-0.952431798	-2.059364261	0.559945895	2.259321878	1.18281067	0.812285675
G00335-2437	2	13.08	1	3.523510023	2.116306478	-1.721760577	0.960067517	1.750551633	0.739301552	1.731776847	0.028534551	1.304141904	1.724710137
G00336-1948	2	15.49	1	1.797159515	3.094457071	-0.554593872	1.560265272	-0.295727051	0.269664097	1.970349863	2.829838181	0.108402007	-0.193025868
G00337-3086	2	17.88	1	12.10135269	-4.016013444	-0.636118815	-0.541046988	0.121732097	-0.724670991	1.110703225	1.608954327	1.857666879	0.41981176
G00338-1662	2	13.84	1	-2.966302171	4.472679727	0.761426442	-0.06478178	4.078681914	-0.975499287	0.432708939	-1.635474761	3.83331378	1.540570865
G00339-2807	1	15.94	1	3.743165001	0.910434443	0.137964831	0.03535964	-2.382855061	-2.387350997	1.183874629	-0.722258154	1.41592585	-0.029458539
G00340-1255	1	12.91	1	7.328926002	-0.607840793	-3.871981554	-0.706374814	-1.045937558	0.75807842	1.015847272	-0.359210294	-0.798716715	-0.071066907
G00341-1773	2	17.35	1	4.46032941	2.619728375	1.300881628	1.010771122	3.794733088	1.166123401	2.205535985	-0.094044994	2.425666855	-0.344355142
G00342-3150	2	11.76	1	7.85281567	-0.933122137	1.406750457	-0.516886282	0.075231283	-1.130756851	-0.638035272	-1.780683654	-0.884215031	0.88270381
G00343-1978	1	10.35	1	-1.959946457	-0.011404237	-0.883675144	-1.620678096	-1.042904465	2.468051164	-2.966857854	-0.932403324	-2.074559596	0.50838308
G00344-1010	1	16.36	1	15.4504866	-4.120411799	-0.508861313	-0.471759804	0.948545544	-0.14004471	-0.962418771	-2.430376101	-2.45842965	-0.566433505
G00345-2259	1	10.56	1	5.76777414	-0.853830643	0.92683948	0.812197792	1.741717267	1.372283468	0.089436508	-1.516817894	0.061739345	-0.471121514
G00346-3078	2	14.64	1	4.902468802	1.595154347	1.971194757	1.647022295	-0.499890494	0.447747071	0.262702477	2.026389568	-0.234858554	-1.842750066
G00347-2783	1	11.51	1	0.402121736	1.627006514	-0.776438277	-0.410963452	2.938372106	-1.798701323	-2.271647066	-3.01778216	-1.131557218	-0.388178712
G00348-0081	1	12.31	1	3.414762989	2.193986336	2.648375894	0.677976787	-0.202062269	-1.177813378	0.886186256	0.681281586	1.932015722	1.113534899
G00349-0861	2	11.36	1	4.933683915	-0.28296835	-1.048662778	0.580006289	0.551966726	-2.036498507	0.869352028	-0.259715065	0.276314631	1.106360419
G00350-2112	1	15.3	1	5.596495814	0.280926482	1.974769177	1.322527242	0.34778541	-1.174451577	1.508159527	2.156859664	0.595262745	0.343413824
G00351-0945	1	11.95	1	13.66790148	-2.942215221	-2.051633098	-0.485718349	-0.871284817	1.095261357	0.604052346	0.699328595	-0.395805135	0.627026366
G00352-2633	1	17.97	1	15.66055207	-4.587747984	-0.874395287	-0.978105037	-0.763843664	0.925573334	-0.165655178	0.739159858	0.526251412	0.254645855
G00353-2657	2	15.55	1	4.646667814	0.88114285	-3.345584251	-0.775621405	-1.892634546	0.737215038	-0.613706492	2.416684031	1.233645474	0.438414887
G00354-2269	2	17.61	1	-3.928607905	2.464633165	-1.912393993	-0.604002447	1.579989104	-0.811042531	0.366948186	0.522402046	-0.665781738	-0.091073627
G00355-1814	2	8.51	1	6.77066728	-0.809691222	2.398103635	2.179505739	0.907883102	0.818029051	-2.035942521	-1.827355834	1.922192359	0.178315214
G00356-0959	1	18.47	1	12.91816522	-2.564660692	-1.577155421	1.162115151	0.177162804	0.002605287	0.000765742	-2.579748794	0.656762592	0.958256277
G00357-0706	1	15.51	1	6.418794465	-0.837266446	0.223604225	0.832982193	1.651166069	0.99422574	1.233099133	-0.609263771	-0.090418598	0.9958634
G00358-1755	2	12.88	1	12.6491938	-2.465217879	2.802270129	1.227898771	-0.325291001	-2.351306403	1.407361688	1.224195542	1.195321853	-0.726389034
G00359-0708	1	12.71	1	3.791823213	1.36350446	-0.442505541	-0.018135975	1.758259213	-0.018299842	3.028365132	1.183611757	0.770674104	0.327079916
G00360-0749	1	15.04	1	10.37638866	-2.017324033	-0.428040499	0.436923582	-0.904606856	-1.1854705	-1.538882162	0.002273517	-0.060070933	0.534831132
G00361-0141	1	16.8	1	6.034757827	0.864444156	1.163189993	-0.991524291	-3.763002695	-0.735265688	1.88167252	-0.129436615	0.363738424	-1.911602922
G00362-1854	2	17.23	1	-3.375049067	3.996630844	1.455305928	-1.134608221	0.15621	2.069939182	-0.679361204	2.189917794	-0.242513576	1.036056959
G00363-2530	2	18.16	1	10.97469554	-0.990244042	4.134082485	2.085162847	-0.548801802	0.520112852	-1.302328438	2.841411463	1.299555304	-2.020582886
G00364-1066	1	13.81	1	10.45027902	-2.371782991	2.269093719	0.526457154	-0.339425192	-0.755468673	-0.008645051	-1.645578944	0.338431154	2.181087367
G00365-1038	1	9.17	1	2.448727536	3.411348312	2.468806309	0.723105661	4.259645007	1.190524461	0.549294138	-0.276641479	4.111365943	-0.120256771
G00366-1604	2	9.98	1	15.12402543	-3.785269302	0.890675277	0.699289336	0.251825069	-0.460499685	1.554525302	-0.87677301	-1.424395601	0.72474411
G00367-1089	1	8.84	1	-6.377632616	1.167349375	1.842617314	-1.263147682	-0.971315844	2.809597192	-1.515707054	1.285287284	0.048606793	1.252914135
G00368-3420	1	17.6	1	6.192989645	1.036272397	1.47153877	0.266990317	2.941980513	-3.47758126	-2.114976942	-0.43288261	2.164150715	-1.389200931
G00369-1377	1	12.49	1	13.23036832	-2.817386938	0.919931341	-0.628038238	-2.33614137	-0.094254645	2.912903038	-2.900931348	-0.534447044	-2.10098336
G00370-2172	2	11.52	1	1.642796018	1.90506361	3.256894042	1.573581621	1.663173913	-1.112357924	0.73448806	3.908937244	0.342816579	-2.276178272
G00371-1430	2	9.22	1	5.82453998	-1.246260206	5.121654674	1.444388353	2.238244279	3.295589491	0.513049994	0.876549059	2.530985388	1.092763279
G00372-2908	1	11.23	1	2.115721364	1.886877381	-0.749005457	0.406002195	-0.451455932	0.80042669	0.193024494	1.071854077	-0.377815859	-0.253655945
G00373-2867	1	8.43	1	15.37784748	-3.222115039	2.001409108	0.144220525	-0.512809073	3.252324625	1.08674787	0.817790873	0.666712541	2.051561288
G00374-1869	2	9.82	1	-4.237549227	4.789250141	0.449431345	-0.254210998	0.045306281	-0.523569724	-0.984883236	1.83414513	0.833609689	-0.401916577
G00375-3297	1	13.94	1	14.99260126	-3.595941354	-1.492646522	-0.705171193	0.303520659	-0.153045455	0.422258097	0.244216097	-0.046265883	0.137716204
G00376-0815	2	9.05	1	13.7618467	-3.224744373	-1.991898884	0.198195316	0.13585935	2.092889125	0.924402103	1.395651654	0.215261181	-1.393026456
G00377-2841	1	14.53	1	-0.9377772	-0.685017762	0.658296875	0.42688214	0.067661009	-1.686305823	-1.779625157	-1.681036115	-2.308627658	-0.11696705
G00378-3192	2	13.45	1	9.577459324	-0.464928321	0.827948172	-0.396845611	0.713677642	-2.356895174	-1.214451835	-0.605644553	-2.47526653	0.030856598
G00379-0888	2	9.98	1	0.179702343	-1.536637924	2.505739455	-1.189575472	-1.441820056	-0.241246737	2.027569875	-1.822333829	-0.321868278	-1.784132801
G00380-1146	1	9.39	1	5.361501907	0.216405017	-2.05077141	-0.43484573	-1.134901506	2.068028	0.694833142	0.404405398	0.311049718	-1.534540758
G00381-3040	1	13.35	1	11.01003186	-1.599846614	-1.994218724	-0.850946053	0.843285474	1.658790879	0.509544352	0.55309466	-0.104218676	-1.195091184
G00382-1148	1	16.64	1	5.323817325	1.119298553	-1.07057712	-0.499530341	-0.156581119	-0.497950933	1.101946466	-3.127248035	-0.913537845	-0.616187657
G00383-1320	1	11.21	1	9.157372234	-0.33522536	-0.497670192	1.082895299	-0.111829954	-0.543938039	3.077396549	1.916344287	-0.321568754	-1.747789719
G00384-2440	2	14.61	1	12.83768204	-1.567652241	-3.494921715	-1.776522329	-3.205014368	1.914899821	-1.268338176	0.288288857	0.526292209	-0.431113119
G00385-2802	1	8.76	1	2.661375445	2.227571242	4.693868666	1.647840042	-1.95709338	0.996809999	-2.834744184	0.058009246	-3.468864297	-1.539884792
G00386-0821	2	14.18	1	1.368889821	3.726554255	-0.801186602	0.198161669	-0.740387092	-0.093547843	-0.554608092	-3.647593628	-0.383925011	-0.003040119
G00387-1961	2	11.07	1	-5.867036559	0.659653056	-1.798752024	-0.665252653	-0.194758168	-3.594178247	-1.248825074	0.292703188	-0.064934234	3.128462632
G00388-3145	2	8.81	1	4.576830713	1.656891128	0.856581303	1.906507409	2.678271506	-0.745575328	0.11895642	-0.784271112	4.135706812	0.241233947
G00389-2072	1	13.09	1	7.825457052	-0.942371802	-2.389986894	-0.951104181	-1.373026229	1.811805037	0.413160431	0.246735587	0.06263695	-1.826328304
G00390-3388	2	9.49	1	13.13008697	-2.584080707	0.747028122	-0.921624933	-0.67086022	-1.408670739	-1.162688425	-0.075252275	-1.925927221	0.351692001
G00391-1760	1	14.7	1	7.424310439	-1.45266019	-2.19827031	-1.286208416	0.060869309	0.623722827	-1.210018517	0.602340679	-1.075630607	0.014699561
G00392-0929	1	11.94	1	12.19625831	-1.777580011	-1.158334571	1.830668313	-0.629841289	0.119878308	-0.217495463	1.18874295	0.826212424	1.577934237
G00393-1933	2	8.18	1	7.500815025	-0.816167944	-0.135221072	-0.106249341	-1.532175327	2.323420683	-2.580252429	-0.742851964	1.491552614	-1.711008631
G00394-1097	1	8.98	1	10.87491982	-1.1489047	-1.571093219	-0.663646617	-0.205381428	-1.315149114	-1.329878942	-7.42e-05	-0.660111698	2.115163559
G00395-1196	1	8.51	1	7.779878173	0.155172447	-3.569817742	-1.019190011	-0.17576727	2.279846675	0.403675363	0.895137853	0.606393006	0.667248579
G00396-1628	1	10.93	1	12.25789515	-2.400644419	-0.336043011	0.361179389	-0.42276221	-1.866012321	-0.187888694	-0.258569109	0.810053273	0.885008815
G00397-0611	2	9.16	1	13.61197571	-3.80988311	2.934447962	-0.120577249	0.192573589	2.075168268	0.500280669	1.346894136	1.462391709	1.029208
G00398-2926	1	14.31	1	6.161514172	0.931558276	1.441155266	0.502549644	0.697903574	-1.591443175	-0.029863009	-0.948051556	0.86695449	1.361721295
G00399-1632	2	16.65	1	17.10201726	-3.814392042	-1.775237441	0.190972935	-0.950697756	-0.586301637	-0.134634267	0.964536264	0.678367235	0.267656501
G00400-1735	1	14.26	1	11.27213587	-1.88144066	-0.607859977	0.021938275	-0.895421166	0.370161001	2.636738008	0.673265149	-1.212296774	-3.121673133
G00401-0221	1	9.06	1	9.275660295	-0.453610392	-1.28651496	0.314709046	2.203982666	0.521312618	-0.964913521	0.108234833	0.429675611	-1.760940007
G00402-2229	2	13.7	1	4.488254546	0.864897019	3.53901881	0.718854281	0.110960224	0.204502021	-0.991471855	-1.033894099	-0.883074324	-1.838508323
G00403-1569	1	8.33	1	8.001073368	-0.849538132	-0.725312872	-0.643241225	1.296238466	-0.904016488	-0.485380033	0.49966083	1.757619904	0.645836665
G00404-2581	1	12.71	1	4.194616408	1.655425318	-1.201236911	0.133995244	0.811971996	0.417350135	-1.130019628	-2.141228209	-1.806542596	0.480319039
G00405-1085	1	12.18	1	9.362846402	-2.330378284	1.410567874	-1.280709314	-1.968767699	3.583946374	-0.281246832	1.389591555	0.389067962	0.043799298
G00406-2682	1	14.61	1	14.23598323	-2.809676094	-0.830726404	-1.112088372	-0.584721027	1.049577018	-0.162141236	1.273484393	1.281391886	-0.632077523
G00407-0681	2	13.25	1	9.074986794	-0.937005913	1.726459608	-0.438604525	0.797973674	-1.568078338	-0.107019902	0.460398215	-0.852128398	0.254257539
G00408-2808	1	10.03	1	5.565800814	-0.005190835	-1.78931679	0.187826434	-0.324334927	1.041183581	0.733114934	-1.83881789	0.704321835	0.160004198
G00409-2069	2	14.83	1	7.229953727	-0.657396441	-1.400734309	0.795142368	0.318667496	-0.373025079	-0.943449777	-2.558546401	-2.461241768	0.095561418
G00410-0167	2	11.14	1	0.108950117	-0.117922497	1.12892412	0.831440139	-0.220864821	1.339270585	0.510521781	-1.803372817	-1.075071318	0.940696504
G00411-1707	2	17.16	1	9.253820925	-1.431359914	2.030987044	0.026737502	-3.602141879	-2.090007633	-0.603940138	-1.224140731	1.460953999	-0.645954419
G00412-1478	2	9.87	1	8.738458521	-1.258830342	1.469468202	1.351055859	-0.229801897	0.64547451	1.411291042	-0.219771137	-1.457613789	-1.372493906
G00413-1765	1	14.35	1	6.598241044	-0.280197163	0.659334935	-0.035085412	0.806540244	0.652960893	1.538916568	3.550191395	0.841965536	-0.390490154
G00414-1221	1	14.16	1	17.6756887	-3.664325158	-2.897266805	-1.043089023	-2.215344671	0.156631007	-0.826467293	0.429372363	0.902348305	-0.35956859
G00415-1202	2	14.71	1	2.923735875	1.355170414	0.955099468	-0.25228878	-0.268791795	2.372032241	-0.275623323	-1.419158868	0.129514006	1.23832898
G00416-0737	2	10.55	1	4.927989205	0.546946575	0.373603541	0.561435097	2.968182804	0.230983495	2.166352417	-0.880466927	-1.605428545	1.764095338
G00417-0281	2	13.03	1	4.603807471	1.244442736	-1.198479794	1.370302505	0.243524099	-1.983321124	0.793327038	-0.270113248	0.316480391	0.934567768
G00418-1288	2	11.88	1	5.153262079	0.231497588	0.23060061	0.767095196	0.77585539	0.620156827	0.674477846	-1.200797514	0.291099867	1.376854042
G00419-2857	2	10.65	1	6.895900572	-0.621647013	-0.060509338	0.255379361	1.27492581	2.489947937	0.493920439	-1.498142056	3.165008964	-1.887155349
G00420-3202	2	11.92	1	-0.261392198	3.83496511	-3.328767648	-0.387692636	-1.432393519	2.258586281	0.998811728	1.387139277	1.178165408	0.398653658
G00421-2137	1	8.29	1	5.924111372	0.908924586	2.521534115	1.625973831	1.028903327	-0.060331602	0.533668614	-1.543368547	-0.248256431	-2.407863245
G00422-0851	2	8.77	1	7.94758525	-0.488268409	2.216854217	0.274755667	-2.2925903	-2.203443284	1.144867273	-1.068829087	1.224892446	-0.828116388
G00423-0783	1	14.62	1	11.34642842	-1.982130361	-0.763322691	-0.932489913	-0.063731661	-0.695845879	-2.663506698	-0.473180685	-1.325900529	0.033599406
G00424-2590	2	12.71	1	3.090741659	1.130631635	-0.125509414	0.780082102	1.459163947	0.669310237	-1.240312902	-0.617368822	1.728663428	-2.747357575
G00425-1169	2	13.72	1	2.613870159	1.98041319	-0.692584669	-0.230096449	-0.683016187	2.107418784	0.711120098	-0.354505694	-0.002676485	1.920577623
G00426-1997	2	12.99	1	8.063492214	-0.21940412	-2.361678815	-0.674058949	1.430509691	-1.182702747	0.634023793	-0.746836851	-0.529466547	1.238176265
G00427-0965	2	10.06	1	5.459340335	1.040718766	1.199793844	0.463239116	-0.208724801	0.764165042	0.45543353	2.302214353	0.445247675	-0.425360238
G00428-0338	2	10.41	1	6.450866132	-2.756221184	1.36438324	2.506597776	0.918136705	-1.484508969	2.064949163	1.738618462	1.122601019	0.744594196
G00429-3107	1	17.33	1	2.057112811	2.882428625	1.322106522	1.126369229	-0.030641447	-4.085035919	-1.848187157	0.418223572	-0.86148384	-0.030866979
G00430-0315	2	15.12	1	2.928461649	2.156908571	2.526360627	1.131318404	0.448801027	-0.313615409	-2.057908121	-0.144480202	1.891321687	-2.506518209
G00431-2705	2	13.84	1	10.72847025	-0.893904186	-0.798697472	0.721579116	1.060912189	-0.071300394	0.587946309	0.769314559	0.801142553	-0.416203267
G00432-2428	1	8.14	1	5.283688904	1.904636039	-1.353852699	-0.436234211	-1.283384075	-0.366083529	1.124477081	0.749223805	0.803737904	-0.321347914
G00433-1281	1	10.26	1	9.540571041	-1.285911137	2.589478112	1.114486214	-0.25178734	-2.027778889	-0.294057214	0.055532247	0.004462503	-0.080667192
G00434-1523	2	9.65	1	9.092710811	0.045588601	-2.085547983	-0.359247407	-1.291370994	0.830028426	-1.084409492	-0.580960398	-1.835022695	-0.072421243
G00435-0252	2	13.34	1	7.663554764	0.293823893	1.087316689	0.904854618	2.31480858	-1.375816163	-3.524992476	-1.218992279	-0.460447508	-0.231267198
G00436-1100	1	9.04	1	3.989797693	1.543923709	-0.245387344	0.663371916	1.003953592	0.865451862	-2.868949777	-0.353164458	2.159996554	0.866144699
G00437-0371	2	16.52	1	5.891750229	0.496758563	-2.943287331	-0.192946768	-0.881626286	1.983608594	0.243806778	0.987380613	1.129916393	-0.34328416
G00438-0667	2	11.75	1	10.91012781	-2.01957236	1.211250279	0.978103073	1.143481339	-2.552028891	-0.333804969	-1.25905432	0.081051307	1.511232656
G00439-3180	2	9.33	1	5.978342812	-0.3278668	-0.271924698	1.450126079	0.238259731	0.510062545	0.7308757	1.193686093	-0.69412322	-0.561818527
G00440-0115	1	10.87	1	3.292447716	-0.071302554	-0.913748126	0.824674123	0.920013964	-1.451935377	1.67676566	2.591756089	-0.772990124	-1.010264139
G00441-2533	1	8.19	1	4.850092128	-0.471784706	-2.570944602	-0.26918033	0.747992958	-0.15698787	-4.309999914	-0.002495302	1.110312968	-1.320795748
G00442-1517	2	8.17	1	6.747280582	0.029045594	0.919614727	-0.455478635	-2.632312597	2.915760388	-2.332056035	0.707761312	-0.294706692	-2.006203014
G00443-1375	2	10.48	1	8.540609102	-0.15582667	-0.367140613	-1.319099233	-2.024232046	-1.761961914	-1.413030069	1.454151998	0.802386281	0.521108937
G00444-2482	2	10.74	1	-5.032567379	-0.921453301	1.149208429	-0.36453408	1.16487524	0.070530592	-1.46156393	-1.934124452	1.629404448	1.155875372
G00445-2358	1	8.91	1	10.37340565	-2.350304421	1.942801938	1.239777516	-0.688951437	0.046478741	-0.443577532	0.719231739	-2.352892953	-0.848285524
G00446-0214	1	10.44	1	7.179242001	-2.416249736	3.834780649	1.410242028	-0.249080726	0.02060382	0.573244681	-0.812565706	1.671887528	3.99083758
G00447-2853	1	9.32	1	9.931211923	-1.448084873	5.804635061	0.983674473	-0.414544322	1.584617533	-1.0840494	1.963826913	0.185403186	1.208048316
G00448-2481	1	8.19	1	10.79355683	-2.914033508	-1.695552721	-0.589763514	-0.302014854	1.046432776	1.436273154	0.575478802	0.465251116	-0.476470481
G00449-1904	2	10.58	1	6.361859175	0.241374964	-2.7352781	-0.225615398	0.02685034	-0.402343635	-2.184563689	-2.221885255	-2.03780657	1.146157507
G00450-2649	2	10.9	1	8.187059248	-1.467357186	1.733918967	1.699950472	2.322622904	1.102148628	-0.505326009	-1.390026534	2.04256768	1.734746512
G00451-2420	2	11.22	1	6.180435274	0.541905436	-0.957166462	1.408528635	0.611924201	-0.065945636	-2.293173998	-1.893034101	-2.957341178	0.189627451
G00452-2019	2	8.14	1	13.22052909	-3.084036998	1.649397295	-0.068229456	2.226670724	0.435598381	0.11868569	0.162284273	3.12734536	1.061375565
G00453-3021	1	14.42	1	7.260667486	0.866244049	-1.130724329	-0.137690491	0.255602527	-0.287731175	0.281987934	-1.82585708	-0.255366345	0.262843546
G00454-0140	2	9.5	1	11.14287679	-1.080084335	-1.176590686	0.792979019	0.445328646	0.918534716	3.0226227	1.196437624	-0.759121313	-1.057923324
G00455-2365	1	13.55	1	5.226064493	1.741666144	-5.813265275	-1.931068564	-1.551027959	0.63654187	-1.333181143	1.424176324	-0.241658879	0.35431803
G00456-2761	1	15.16	1	4.809082863	-1.024107578	2.839483487	1.023532962	1.1636738	1.074313842	0.691972667	-2.035339168	-0.237016866	1.106787708
G00457-0003	2	8.21	1	0.579398946	3.630358427	0.505036008	1.415420759	1.444488371	-1.794641562	0.470853711	-2.355128709	-0.049305961	1.601880166
G00458-3019	1	9.51	1	4.906844303	-0.499380516	1.995142473	0.744860917	-1.702262465	-1.860543615	-0.224668077	-1.800838179	-1.232646596	-1.65580639
G00459-3245	2	10.99	1	11.77360558	-0.691083509	-0.486593283	0.045415374	-0.858130822	-0.777366583	-0.386423515	1.088759346	-0.647608565	0.570899946
G00460-2748	2	11.52	1	16.26682697	-3.877623342	-0.059731236	-0.396002037	0.047916951	-0.396875648	0.119572254	-2.449984864	-0.880230112	-0.27096905
G00461-2906	1	9.78	1	10.23366623	-1.755583193	-0.376781467	-0.859651973	-1.628805126	1.805462644	-0.414148678	-1.227979973	-0.553911654	0.524210684
G00462-0500	2	15.83	1	9.713102767	-2.276707397	1.761661802	0.078262738	1.014672245	0.308374842	0.945946874	-0.208649281	-1.48861454	-0.857453193
G00463-0752	2	10.53	1	14.86499937	-4.135584748	2.843598495	1.244664408	1.584343325	0.000158598	1.161036339	-0.701244372	-0.676841724	1.019247485
G00464-2492	1	10.02	1	14.11236429	-3.938736748	-1.914002256	-0.686403977	-1.633365129	2.091211671	-0.784975254	1.594197066	0.712850628	-0.373399566
G00465-1450	2	15.05	1	4.293032051	1.717369516	-0.472438369	0.40506603	0.567987107	-1.421909714	0.351010498	-1.925627556	0.241941322	3.159093986
G00466-0043	2	10.66	1	9.564547653	-1.498167599	0.269150165	0.249119495	-1.744525931	1.330348936	-0.890729365	2.198920194	-2.976304226	-1.126446566
G00467-2863	2	16.72	1	9.882491402	-1.45703303	-0.361855993	1.107333637	1.27754913	-0.227259251	0.231260143	-1.528686593	-1.354981756	0.306778412
G00468-3052	1	15.82	1	9.742748033	-0.810592443	0.805344987	-1.296995612	-1.952522188	-1.881651871	0.122355798	-1.398752653	-0.057234088	0.514915584
G00469-2967	1	11.2	1	-4.361929931	1.497392446	2.206329779	-1.687371806	-1.097803359	4.040513707	-0.875986492	-0.379135795	-1.212218002	1.473703494
G00470-0113	1	10.72	1	11.62855897	-2.660054843	-0.897062048	-0.082037133	1.498223083	-0.596838445	-0.996950941	-1.143101785	-1.384400811	0.28501831
G00471-0391	1	11.3	1	6.127044696	1.705565221	3.113975655	0.678599381	3.977415084	2.16629917	-1.543119372	0.331263793	2.977066131	-1.769110136
G00472-0789	1	15.32	1	-4.418140449	4.652982883	2.906140712	-1.015111085	-4.611010028	-0.886188675	-1.318637581	1.173751302	-0.870536571	-2.389570202
G00473-1476	1	10.37	1	8.968093077	-1.13890661	-3.86054229	-1.067452178	-0.163519442	-0.464937175	-0.875999798	0.842339136	0.15851681	-0.106523034
G00474-0589	1	10.73	1	4.445265255	0.646203516	-0.140303783	-1.124141185	-0.389317602	-0.380111894	-1.501597011	-3.826881959	-1.87178266	-0.636282098
G00475-1444	1	8.62	1	0.762129337	1.88340082	1.822075342	-0.893962487	-1.070443773	4.85766775	-0.381944385	2.520741621	1.543756472	1.714893788
G00476-0129	1	11.63	1	5.137645644	0.41369692	2.967056256	1.77730369	0.422545234	0.444688231	-0.711663881	1.602393482	0.867827643	0.943945585
G00477-3050	1	9.07	1	10.56412813	-0.498437605	0.87977053	1.048447191	-0.102404746	-1.026388316	0.433203204	0.756292036	1.351353482	-0.486590141
G00478-3049	1	13.32	1	6.609458751	0.740292883	1.372279004	-0.373544496	-1.241070017	0.731968266	0.615173884	-1.50524043	-1.73516593	-1.662770284
G00479-2848	2	9.21	1	10.0846208	-1.46683027	-1.756944731	-0.190022438	0.533464913	-0.212961738	0.129040672	-0.747597514	-0.37843031	1.706619469
G00480-1086	1	14.55	1	11.23074933	-3.345804751	1.284575862	-0.796993796	1.6432285	1.155497004	0.707227659	-1.588093461	-2.065907419	-1.507405792
G00481-2760	2	14.95	1	-5.114557665	2.262864551	2.174343357	-2.425587112	-2.724432516	-1.770059919	-0.452432633	-1.109568274	-0.008869668	-4.598861119
G00482-0155	1	8.96	1	9.377500896	-0.525377864	1.102028397	-0.448026107	-1.465429634	-1.001195682	0.843631077	2.079286466	1.944846271	-0.763094334
G00483-3394	2	10.39	1	4.098291348	-4.710101418	-0.411437963	-0.517959924	-0.407957784	1.823990419	-0.235841116	-1.67733092	-1.505539342	-0.931340726
G00484-0472	1	14.14	2	-4.680757588	2.083978509	-1.234722525	-1.213100744	1.21047758	-1.024840664	0.614968511	-2.840012917	-1.504916484	2.088595283
G00485-3201	1	9.8	2	-4.6461479	1.95087178	-0.337151533	-1.02433137	-1.185510797	0.517715454	2.623617444	0.156350264	0.891083521	0.096528507
G00486-0114	1	17.6	2	-4.693355438	2.253786856	-0.108641604	0.628729346	1.52826538	-2.261305181	1.253889963	2.624265875	0.51399479	-0.498412859
G00487-0007	2	14.41	2	-4.378675837	1.017306042	0.81955898	-0.005245834	-1.081384955	1.303179821	0.054196977	-0.333374598	-0.902634245	0.778668141
G00488-3182	2	10.72	2	-4.411079518	2.87630398	1.393763801	-1.072516748	-2.033445061	-2.214820292	-0.548670778	1.154658976	-1.882200454	-1.809864918
G00489-1254	2	10.27	2	-5.069219298	2.369359019	1.130615435	0.023731911	1.76965023	-0.937550635	-1.991223253	-1.018687809	1.646537438	0.627306032
G00490-1246	1	12.71	2	-5.766872374	-1.50604943	1.631543947	-1.131125072	-0.009398407	-0.148830363	-0.063626431	-0.914931245	1.042313919	2.842385143
G00491-2275	1	13.24	2	-4.96242977	4.913633158	2.078154271	1.341762669	2.109845735	1.229126308	0.864291974	1.495922772	-3.25531928	0.319628125
G00492-2724	2	14	2	-3.892662952	1.367694169	-2.953521373	-1.803014392	-0.181476837	0.716475849	-5.564579142	-0.486879749	-0.737829223	-1.190749189
G00493-1485	1	17.99	2	-4.732189117	1.316125507	-0.976539402	-1.164609384	-0.128946586	-0.55539452	-2.560596082	-1.158857752	-1.293335836	0.97626588
G00494-1744	2	19.21	2	-4.488778654	3.596788213	-0.468004837	-0.722271865	-0.693623987	-1.043183033	0.435519819	-0.039930083	-0.14422679	0.787095706
G00495-1831	1	9.97	2	-4.585644781	1.419757711	-0.430791793	0.289073863	0.927408558	-0.185298837	2.604691388	2.824344655	1.528445831	-0.258391382
G00496-1181	2	11.44	2	-3.062754455	4.445536052	1.103437259	-0.339847757	1.099540214	-0.868350353	0.580904074	0.046601169	-1.328400295	1.868303654
G00497-2730	2	8.69	2	-4.977699828	0.857527897	1.135803765	-0.594699912	3.420264701	-0.062816763	1.238845036	-0.527120401	1.938365854	0.205119581
G00498-0062	2	11.7	2	-5.738297896	0.108631352	-3.50467404	-2.748970399	-0.630178437	2.480684135	-3.433503141	1.483568268	-0.191693086	-0.364328776
G00499-3141	2	10.05	2	-4.333971325	-0.716275116	-0.925397151	-0.98050216	-0.532872206	-1.685794664	-2.782709984	0.340898974	0.485394827	-1.045058514
G00500-1106	1	15.59	2	-6.770819325	-1.236989732	0.968489137	0.798854451	1.272267426	-0.733908327	-2.714485626	-2.870960987	-0.103546143	-3.784321308
G00501-2622	1	14.63	2	-2.874576605	4.134053361	-0.341676783	-0.07667228	0.149978323	-3.390770711	0.313677343	-0.69903145	0.016131023	2.234633275
G00502-1811	2	18.31	2	-4.998333678	4.862946976	0.206005108	-2.070954486	1.565569993	1.326117873	-1.32196064	-2.158415481	2.018972064	-3.404697894
G00503-0136	2	11.58	2	-6.867545824	4.65455845	1.332619545	0.872714233	1.22522944	1.41275155	0.223486263	-0.862705487	-2.545929593	-0.053320984
G00504-1567	1	13.84	2	-5.381130669	0.029978492	-0.740610396	0.07206369	3.256013903	-0.15056212	-1.299408739	0.023637789	-1.249501651	-2.440907947
G00505-2333	1	9.23	2	-7.655468875	-2.776677157	1.826536106	-2.503702645	-4.263380495	-2.572205407	0.765901093	0.751820765	0.927115055	0.12197329
G00506-0853	1	12.29	2	-4.843645868	3.07850126	0.569004636	0.057018224	-0.391644394	0.016247328	1.434644685	0.909838303	2.036315465	0.875047966
G00507-1935	2	9.92	2	-5.554468102	-0.027678085	3.398023441	0.667753866	-0.59510567	1.756588674	-1.20306646	0.731171706	-2.832354377	1.617513097
G00508-3672	1	17.13	2	-6.037310067	4.116354923	1.530939734	0.299376739	-0.12169751	3.03366187	0.766634167	-2.726853625	-0.684732694	0.821686086
G00509-3250	2	14.21	2	-4.596653065	5.461759726	1.606434773	-1.557835135	-5.235718611	-2.619055914	-0.320491625	0.219193306	0.678010669	-0.214252578
G00510-3259	1	14.52	2	-5.446213725	-0.646685725	1.206858927	-1.266523617	-1.339682335	3.976469091	-4.429598251	-0.210503374	-1.574459191	1.187256982
G00511-1473	1	14.8	2	-4.145724171	3.045362545	-0.716226751	-0.903873765	-1.722246922	-0.058055	1.324523855	-1.200870365	-1.469955221	-2.841909341
G00512-0777	2	12.38	2	-5.551676087	-1.116025484	-0.51840452	-1.199918568	1.538852252	-0.148287143	-2.816034614	2.437513355	-0.210380748	-0.788501804
G00513-3276	1	12.96	2	-3.866389494	1.266556925	1.272168218	-1.07745237	0.484133142	0.992902473	-0.871637747	-0.031376385	2.866377131	0.456591287
G00514-1018	2	14.82	2	-5.509086897	-0.277761065	-4.238525188	-2.311775516	0.084074031	2.66001301	2.773901622	-3.637865188	-0.167298943	-3.292572555
G00515-2659	2	19.49	2	-4.550178082	1.65347988	0.681101195	-0.952161513	1.471481992	-0.874705372	-1.524187666	0.481272824	-2.290524937	-1.034963125
G00516-2847	2	8.96	2	-6.438678415	-1.340943935	2.486491782	-0.238352206	-1.191570267	2.68959898	-0.702660291	0.863980737	0.091235093	4.003899184
G00517-2028	1	16.05	2	-12.79199769	-13.02045952	1.635726097	-0.044511254	-1.128393801	-1.095325657	-0.482798996	3.625527073	-1.605816589	-0.722234511
G00518-0056	1	17.42	2	-2.306472005	3.42673873	-2.393364859	-1.808559964	1.646165451	-0.82407644	0.46497683	1.556280142	-1.098211302	0.766655119
G00519-2291	2	8.79	2	-6.519426234	-2.122858398	0.340868896	-1.554836255	-0.215108802	-1.734864451	0.11040151	-0.373733577	0.077843827	-0.405748839
G00520-0239	2	18.54	2	-10.38525792	-10.96507627	1.764845537	0.110391593	0.69817187	-0.342188384	-0.813075192	0.368489721	-1.301483653	-1.814837316
G00521-1031	1	14.31	2	-3.901131	1.346681895	-0.701573524	-0.780083879	0.392245786	-0.643339554	0.565401561	-2.051518362	0.189270151	2.268237864
G00522-2061	2	17.01	2	-4.749576781	4.34803366	2.442528339	-1.189140994	-4.375346486	-2.141592789	-0.202435165	-0.437421742	0.264108786	0.348332542
G00523-1818	2	11.88	2	-4.095798463	2.192853724	1.988589553	-0.612290082	1.776010933	-0.733591228	-2.368566112	1.785048409	1.000402127	-0.254017372
G00524-1416	2	14.75	2	-6.373821159	-3.91765326	-1.282130812	-0.152914055	0.736981519	0.639572617	0.636672045	2.097455876	-4.457916161	-0.915227958
G00525-2484	1	12.73	2	-4.782565919	2.53759265	-1.854245611	-1.398456534	-0.965889445	-0.553491206	-1.382805888	-0.642230674	-1.740695644	0.865027832
G00526-2665	2	11.15	2	-5.888046737	-0.771401672	0.676017214	-1.702248015	0.302077116	-1.617958636	-0.429151592	-1.357028977	1.287166118	1.860122233
G00527-1670	1	10.58	2	-4.986507467	-0.449759826	1.885759935	-0.455548284	2.331755145	0.989533055	1.601572758	-3.900777454	1.030896383	-2.335737205
G00528-1336	1	10.11	2	-4.795791788	-0.516326606	-0.570691649	-1.515455773	-0.89405327	2.870036047	-2.60001004	2.145838792	-2.415588878	-0.747352091
G00529-2936	2	9.25	2	-5.847459241	2.250192165	1.391965812	0.336687535	1.177246556	-0.566600295	2.433863714	3.847183654	-1.759396325	-0.506793286
G00530-1982	2	18.38	2	-3.735994857	3.560213513	0.087836705	0.269069434	1.19632664	-2.163317352	1.270156	1.477284858	-0.570899045	0.64463831
G00531-0807	1	11.97	2	-3.83714534	2.18907472	-1.819065816	-1.469536554	-0.383097128	2.876906025	-1.554169446	1.830382581	0.710658278	0.912754931
G00532-2845	2	8.46	2	-5.635553083	-0.778663793	-1.420863505	-0.837512715	-0.033091697	0.920705474	2.583859078	-2.602192653	-0.73131533	-1.213507276
G00533-2500	2	9.51	2	-4.991351107	3.751559121	1.456404246	0.154175092	2.006540415	0.017272935	0.655100417	-0.093889926	0.236928628	1.146395797
G00534-1047	1	12.3	2	-4.702418633	4.221453471	0.556498865	-0.061423364	3.596079836	-0.073321757	0.675282017	-0.028324016	3.155837905	1.754413848
G00535-2700	1	10.02	2	-3.169958103	2.619223642	-0.281211192	-1.915348216	-1.352543728	4.897429655	-1.945724384	1.065093197	0.465315292	1.319445886
G00536-1394	2	8.5	2	-3.948507035	2.369759412	-2.126015112	-0.483376249	-1.038691419	1.965807512	-0.754002987	-0.96934087	1.002973619	1.115140785
G00537-2891	2	9.17	2	-6.590362315	0.062961449	1.908328868	-0.654293365	-0.281532703	-2.030869576	-2.807735157	1.756052426	1.054370726	-0.978636303
G00538-2674	1	8.99	2	-4.596687241	3.628229615	1.017730479	-0.262120995	2.388767837	-1.033910731	0.259846738	-0.607566845	0.444840054	1.241561978
G00539-2894	1	9.65	2	-7.268000721	-2.598687424	-0.353318164	-1.177586402	1.563818926	1.033177612	0.257381212	-2.754148346	1.577423547	-1.349154092
G00540-2389	2	12.12	2	-4.229466427	1.317266014	-3.332896697	-2.311097873	-1.86129777	-0.046260334	-0.693066234	0.732318364	0.46560218	-0.252200685
G00541-3590	1	13.21	2	-4.156066893	4.271411171	-0.429617581	0.61268722	2.42235889	0.418583987	0.616114208	-0.155778531	0.17461831	0.601252224
G00542-0363	2	8.83	2	-5.160260649	1.431975799	-0.712704816	-0.065017592	-1.011086937	-2.512609244	2.529389638	-2.590143493	1.265699978	-0.198839441
G00543-0722	1	9.94	2	-5.45404492	0.349757141	-0.952485639	-1.385188943	1.421193882	-1.470241497	2.011700157	-1.831567656	2.774397548	-0.557961295
G00544-0660	1	9.59	2	-6.493006995	-3.317421026	-0.650501677	-1.174002327	-0.374711968	-0.090147356	2.54162508	-2.715255902	-0.015942952	-1.618785247
G00545-1118	2	13.98	2	-4.666896889	7.146261118	1.563637201	-0.066630228	-0.184193613	-2.006349509	-3.736488548	0.925381821	-0.565086558	-0.321009543
G00546-0543	1	11.59	2	-7.430545206	-3.563895382	-1.415080247	-1.599512686	0.385002698	-2.757823997	1.148435475	-1.143601955	0.749430841	1.143848516
G00547-0367	1	9.95	2	-4.086677	2.669465093	-0.262413236	-0.420739409	-0.104115999	0.929916015	1.321780299	1.381740702	-0.134469968	-0.589624014
G00548-1455	1	8.9	2	-4.327408042	6.252295203	-0.09264831	-0.196641735	-2.672439802	-0.036294356	4.485848516	-1.481593153	0.928573652	-3.465893732
G00549-3540	1	8.1	2	-3.515680478	2.817472305	2.103794063	-0.183638024	-0.161689879	2.637661806	0.036180685	-1.176490535	-0.734546967	0.639731737
G00550-2161	1	11.25	2	-3.938753409	3.86713274	0.072553512	-1.849061508	0.989175782	0.525741747	0.489566422	0.424537403	0.255439715	0.788372242
G00551-2964	1	8.91	2	-4.817189445	5.532921012	1.487176737	-0.688965172	-1.856712363	-3.185857319	-1.524195411	2.702902898	-1.436993704	-1.028339576
G00552-3033	2	9.65	2	-5.173429651	1.51137676	1.073771734	0.083296573	1.005218632	-1.979509936	-0.435842815	-1.191321082	-0.835412384	1.492804599
G00553-0287	2	11.38	2	-5.910588931	2.891713238	1.415416245	-0.76785131	-3.61793474	-1.637913672	0.400338996	0.496189261	-0.076101042	-2.014811429
G00554-1238	2	10.1	2	-2.871902346	6.428317528	-1.594590858	-0.175470583	-0.979723908	1.37098432	-0.526392814	2.015073113	-2.49873148	-0.843051048
G00555-1382	1	9.39	2	-5.253223345	2.2042212	-1.740226154	-1.372209675	-2.599527868	4.656552551	-1.82675682	0.480506231	-0.563040101	1.089175221
G00556-1270	1	8.84	2	-6.383168908	-2.522194644	1.817246347	-1.140189123	-1.23543367	0.24039923	-3.302587155	1.581252294	-2.206852013	-0.499212764
G00557-0713	1	11.25	2	-5.439502595	-1.212885382	-1.24496532	-1.62849051	2.560578819	0.236985753	-0.752025298	-2.32843341	0.968089743	-1.46880204
G00558-3051	2	13.09	2	-5.170114314	1.461272172	0.688525728	-1.639678426	-1.160752112	0.366627784	-2.432008547	0.07052969	0.394412144	1.478012201
G00559-0511	1	15.36	2	-3.454792911	0.304025076	1.144524214	0.037152531	0.902599747	-2.054191849	-1.964426809	1.453067517	-1.986201976	0.217270661
G00560-1366	2	15.9	2	-3.967755495	2.469441414	2.954192656	-1.789661006	-3.09549895	-0.196093466	-0.008413253	0.554494788	1.801885268	0.127655845
G00561-0181	1	8.21	2	-3.931054249	3.662540172	-0.158975141	-1.965102227	-3.22898868	-1.183500409	-3.965849881	0.09869855	0.912835021	-2.016698033
G00562-1400	1	10	2	-8.712260019	-6.51080176	0.323109207	-0.127263891	3.50913146	-1.499038741	-2.010542032	0.102050665	1.043159483	0.221188158
G00563-2155	1	10.77	2	-5.838954203	1.811213877	-0.664787739	-1.637861083	-4.732077146	-1.721949686	0.728263069	1.321382768	0.941711934	-0.676303036
G00564-1552	1	14.19	2	-6.98018627	-4.555794225	-5.018911146	-0.325856735	1.544036099	0.128014475	2.215648605	2.361323669	-0.281940619	0.832973466
G00565-2031	2	18.87	2	-5.377629315	0.380122877	-1.06949139	-2.641520674	-2.790808154	1.071057898	0.057871275	0.496149571	-0.239601684	0.22064418
G00566-1965	2	11.62	2	-8.669956324	-5.806116494	-2.418813962	-1.657287647	-0.990442239	-0.126745004	-2.463802081	1.842448156	1.573828235	-0.956718653
G00567-2873	1	8.25	2	-3.804814892	3.832878213	-2.321404079	-2.096037947	-0.470877845	-0.87038042	-2.143147057	0.412407272	-1.313186943	-0.478264191
G00568-0902	2	10.33	2	-5.780781903	-1.905991944	-1.054864299	-1.40146709	0.287088572	-2.77951032	0.434870789	-0.512527616	0.825789304	2.007036366
G00569-2522	2	18.17	2	-6.15220223	2.749604688	1.997726851	-1.133180432	-1.648710321	2.581797415	0.993527756	-0.323292999	-0.150628237	-0.657904579
G00570-0872	1	10.16	2	-5.277443333	2.992952631	1.177178014	-0.901861253	1.285863567	-1.030675917	0.04382348	1.871730091	2.376375439	-1.314282483
G00571-2813	1	9.62	2	-5.065682543	3.023314688	0.719674973	-0.807711433	1.981908209	0.776868492	-1.199871139	0.019908886	-0.832404582	-0.05191868
G00572-2557	1	8.12	2	-7.084256901	-1.581845843	-0.202095124	-1.02764702	2.334392031	-1.057589345	0.626989541	-2.980128098	0.042110407	3.358988678
G00573-0739	2	8.47	2	-4.16083336	3.654295002	-1.479099342	-0.551825109	0.765883293	-2.339967133	-0.686542952	1.24729238	-1.167562566	1.021726973
G00574-0906	1	10.33	2	-4.870007935	3.564020519	0.954345165	-0.93326597	1.0356521	1.330489814	1.997007828	0.426120715	1.149269383	-0.883318331
G00575-3189	2	19.19	2	-5.324886402	2.686118515	-2.78346117	-1.274308691	1.052499399	1.486719905	1.837721328	1.706370536	-0.008437784	0.859688887
G00576-0438	2	10.26	2	-5.791305938	-0.896910154	-0.838056769	-0.488368954	2.337796911	-1.185281759	-0.392095559	-2.761497975	1.341359069	-2.529789176
G00577-1498	1	11.22	2	-4.604046163	4.259831054	3.166058233	-0.632909504	-0.763327525	2.671520967	-0.71786456	0.381627513	-0.388355327	4.088338015
G00578-2351	1	13.25	2	-2.975785358	1.291260186	3.021579004	-0.483353616	-0.343453738	4.969835216	-2.180944817	0.050658079	-0.521819782	2.279625261
G00579-1488	2	11.32	2	-4.542303599	4.383477984	-0.824997285	-0.078260011	-0.648351363	-1.395149937	1.045454795	2.483370627	0.270490067	0.277379923
G00580-3053	2	9.84	2	-4.094429823	3.071566906	0.221868578	-0.291888365	0.573943983	0.544360206	3.897502318	-0.163951001	-1.438319441	-0.890080908
G00581-2457	2	12.35	2	-6.552441274	0.598586332	-1.8292614	-0.176367976	-0.107523583	-1.274292637	0.48059176	-1.846267604	0.838818395	1.630709079
G00582-0971	1	9.2	2	-6.175697613	-3.797148237	2.653808292	-1.021684707	2.071271763	-0.359952917	-1.05485838	0.895957279	1.014825615	-2.453591017
G00583-0766	1	9.24	2	-5.594552319	-0.697450455	2.037373887	-0.92929461	-1.256245539	3.990636123	-1.781330961	1.338658426	-0.520312989	1.290186989
G00584-1393	1	8.09	2	-5.08104517	1.762659442	0.158702338	-0.439657367	-1.099145873	-0.255289321	2.313751723	-1.191531165	-0.360960183	-1.538706794
G00585-3549	2	8.26	2	-5.6836716	4.017953084	-0.870525441	-0.4025969	-0.667006852	0.517903644	-0.979915791	-0.548140046	-0.831480511	0.561551789
G00586-2292	1	18.14	2	-4.702454651	5.399898698	0.014997262	0.300162402	-0.721231549	-1.526838923	1.489607191	0.606957195	0.54222512	0.448244448
G00587-2272	2	10.9	2	-3.962312376	0.537610073	-3.069320684	-0.846958555	-0.030612642	-0.14755312	-0.206521012	1.781024644	-0.386529774	1.013776563
G00588-1404	2	9.51	2	-7.077967561	-2.536452846	-0.835220066	-0.27992202	1.414238272	-0.866176285	0.433677392	-0.853991723	0.97131181	0.995697572
G00589-0592	1	13.42	2	-6.855692926	0.536352435	0.500282556	0.47298571	-0.904388548	0.462072009	0.462466608	-0.586597016	-0.509993924	1.46347055
G00590-1797	1	9.91	2	-6.006900034	-0.478873187	0.499487087	0.001047956	1.234708764	-0.521603848	0.053320944	1.074001163	0.742946838	0.906742623
G00591-0479	2	15.35	2	-5.163404178	4.100834291	0.845866466	-1.551021787	-2.284594315	-1.699591397	0.130759444	0.096168495	0.879775143	-0.66452879
G00592-2962	1	10.09	2	-2.984755463	-0.164545956	-3.642246324	-1.883115462	0.241286652	1.65063335	0.471403644	1.383845771	-0.06908855	-0.870098952
G00593-0659	1	14.42	2	-6.913158562	-0.648343391	0.410050678	-0.999124381	0.070324677	0.375868884	-0.975854519	-0.29950264	-0.514890774	-0.185543181
G00594-1176	2	11.26	2	-8.638405047	-5.598858666	-0.731797225	-0.75533235	0.577800773	-1.13066082	2.500322199	0.714285168	0.801055438	0.758296644
G00595-2114	1	9.66	2	-5.060021452	0.701697608	-1.507240855	-2.424748467	-4.911201558	0.324985915	-2.059753367	0.606856817	1.313149812	-0.863066141
G00596-1381	1	9.05	2	-4.820755491	6.101441218	-1.055652459	0.480487202	-0.103439715	2.597593345	-1.147184786	-0.773898832	-0.206779667	1.238008787
G00597-2084	2	9.6	2	-5.330077696	3.445036857	0.922625069	-1.376349579	-2.374096684	-2.169950889	0.445787486	-0.140245577	-0.419648226	0.083177911
G00598-0286	1	10.49	2	-3.581444915	2.905868675	-3.247691183	-0.593839136	0.452624298	-1.252882971	1.313399832	3.81525335	-0.0529158	-0.420668468
G00599-2599	1	10.45	2	-5.127196772	3.773353966	0.007230771	-1.007371718	-1.810977119	0.507960352	2.964523243	-1.347913617	-0.653283513	-1.544127963
G00600-3583	2	8.52	2	-4.507836926	4.786213133	0.477350519	-0.639225564	-0.161707491	-2.174353715	-4.194359899	2.35883555	-4.600761781	-2.374411765
G00601-0080	1	13.48	2	-7.311731312	-0.403373709	0.935535942	-1.749441491	-0.752310192	-3.479104658	-0.213450586	0.933282151	-0.789631069	1.996820792
G00602-0581	2	11.78	2	-4.486709069	1.433290373	-0.109620698	-0.777079196	2.453762685	-0.621940269	0.771898996	-1.550387081	-1.08578006	-0.542271877
G00603-2539	1	9.78	2	-4.835685854	0.902380145	0.6241867	-1.960773152	0.733605059	0.189850257	-0.142005451	-1.709693604	0.231271784	-1.700288755
G00604-2548	1	13.46	2	-4.542899314	4.278112954	-0.172821626	-1.648250674	0.904935369	1.059285554	1.717535071	0.121681325	0.701030081	1.404343883
G00605-1584	2	9.4	2	-3.836665175	6.487695911	0.904232463	1.328230623	0.671354649	-1.546684454	0.665631826	1.37169767	-0.334469284	0.635040038
G00606-3664	1	12.78	2	-6.439869601	-0.616607316	0.902546501	0.067763873	-0.026533644	-3.58251576	-1.146416053	-0.325959658	-1.101473462	2.140075898
G00607-0356	2	15.92	2	-8.912350643	-3.802887802	1.935329187	-1.27592521	-1.680045404	2.05345021	-1.988205254	0.503819154	0.540783923	0.620955975
G00608-2460	2	14.47	2	-5.598654068	0.806413805	1.626011027	-0.981292466	0.870566475	-1.315547548	1.517097491	-0.684213613	0.193220991	2.44173752
G00609-0921	2	8.84	2	-3.712145216	1.933554165	1.046709783	-0.420306965	1.134289473	-0.972477812	1.103102457	0.612461361	-2.307041347	0.493709471
G00610-0263	1	12.91	2	-5.564495222	-3.104899079	-2.047024521	-1.788961882	0.067010947	0.031083349	0.170492414	0.901266655	0.601463258	0.273206268
G00611-0937	1	10.36	2	-5.834410021	-0.278115474	-0.648584109	-2.073819513	-0.000287194	1.49619543	-2.730400431	-0.15634021	-0.510986945	-0.535039296
G00612-3654	1	11.3	2	-4.576444251	1.393792346	1.554043884	-0.477519796	0.474142866	-1.045250902	0.677393817	-1.605573561	-1.34113348	0.810227075
G00613-3643	1	10.64	2	-9.523932337	-9.619868632	1.864593071	-1.098352624	0.268192262	4.104166382	-1.678272588	0.507301921	-1.06194555	-1.209971252
G00614-3696	1	8.3	2	-3.337163627	3.52769564	0.759842892	-0.269728444	1.463983786	-1.083185898	-0.754511048	0.809208304	-1.662238768	1.301488713
G00615-0545	1	10.02	2	-3.946039422	1.721446168	-0.606441527	-0.73810209	2.40362199	0.215222267	1.085705437	-1.706967658	-0.378528518	2.120946986
G00616-1466	1	8.8	2	-6.803377636	-0.220525691	1.652554841	-0.841775051	-2.02056329	1.760761961	-0.538671645	-0.573290391	-0.8045014	-0.684955846
G00617-0598	1	8.25	2	-4.996029897	0.968734953	-1.025547851	-1.193802814	-0.826260671	-4.435953133	-0.017922549	1.232509109	-0.272838963	1.69770184
G00618-2842	1	8.68	2	-4.868197254	1.831339308	0.561174401	-0.03906507	1.837370018	0.454164966	1.544878946	-0.338922843	3.288793492	-0.136920035
G00619-2312	2	8.45	2	-10.31858089	-9.877977503	-2.170890693	-0.785042755	0.908758103	1.657682508	1.18462071	0.565293169	-0.129298962	-3.104728357
G00620-1556	1	14.17	2	-4.850979417	1.230917526	-2.40472307	-1.895108422	0.533763366	0.248939215	-0.09721749	-1.925503013	0.559010905	0.949284269
G00621-0139	2	8.08	2	-3.657569641	3.422993323	-1.803240082	-2.061193976	-4.782885012	-1.850112681	-0.919237981	0.71865998	0.371388293	-2.728706361
G00622-0118	1	8.41	2	-5.150316069	0.459807365	1.096184286	1.332774042	2.451370228	-0.810812246	3.007947954	1.782139094	0.405463064	0.37976014
G00623-0177	2	8.01	2	-4.445881528	3.325136646	-0.699412036	-0.180533992	1.690027579	0.477701912	1.423634622	-1.123225129	1.895492823	-0.856894908
G00624-0831	1	16.83	2	-3.073069857	4.702400193	-0.536528136	-1.200976996	-1.529981725	0.468176758	-2.033623573	-0.391655688	0.27578343	1.683532005
G00625-1985	1	10.59	2	-3.439737173	4.066529315	-2.070877821	-0.974578802	1.050973268	0.317983528	2.36481158	-4.649254615	-0.047096499	-0.394415342
G00626-0176	1	8.23	2	-5.844284257	-0.429032206	2.24117807	-0.682457076	1.104938576	0.739509288	1.256229604	-0.525099906	-1.398761695	0.80129702
G00627-0826	1	8.06	2	-6.299241863	3.545932282	2.648146058	0.180176078	-0.540363113	1.106685852	-1.537771981	-1.500804976	2.599124794	-2.274994092
G00628-0299	1	9.45	2	-6.146973278	2.873835175	-0.177875439	-2.338134532	-3.563641115	-2.210555051	1.056612026	0.106045092	0.882914159	-1.661638657
G00629-0224	1	9.33	2	-6.975568486	0.023889836	1.614737165	-0.172760136	2.122865281	-1.021729061	0.008076791	0.907263738	-2.530950602	-0.851965153
G00630-3656	2	10.93	2	-5.845622375	-1.973971039	-1.182184936	-0.655802621	2.268604007	-0.986857685	1.42307177	-2.586429515	-1.063803525	0.787667126
G00631-1576	1	9.73	2	-4.868759034	4.730493327	0.880684706	0.132079007	-1.288709312	0.351767563	-0.326096646	0.8130894	-3.518442169	-0.177459083
G00632-3506	1	10.83	2	-9.42220874	-6.437175977	1.284224135	0.607651887	0.407442283	-2.739438523	1.560099134	3.495813574	-1.038271327	-1.179044685
G00633-0987	2	12.9	2	-9.298351974	-6.600061648	0.895927919	-0.89240837	1.639694851	0.995164006	1.883220944	-3.036570768	-1.703945582	-1.414501136
G00634-2394	2	8.63	2	-3.722687236	4.656129388	1.178359549	0.067082839	3.141197846	-2.845812759	0.340524083	2.241841921	1.810806328	-0.987294917
G00635-2811	2	9.43	2	-4.283214229	2.198916123	2.440792149	-0.168810957	1.60869815	0.777303404	-0.26771162	-0.165405049	1.672247972	-3.984760061
G00636-0109	2	9.63	2	-6.222064502	0.558594047	0.47448389	0.015477554	-1.350503751	-1.877808818	-0.601669906	-0.422533749	0.120351613	2.840304836
G00637-0998	2	10.51	2	-6.364297992	-3.029103977	-0.367417929	-1.322795452	0.760904422	-0.059023358	-1.451728707	1.297427323	0.060456415	0.379492999
G00638-1693	1	20.62	2	-4.383436324	0.501720567	-2.677391775	-1.800350437	0.032693474	1.200989339	-1.62271774	-0.507806255	-1.861220186	-0.323184887
G00639-2887	2	8.15	2	-4.888834187	2.386568781	1.713671277	0.654284684	0.699338182	0.584370821	3.779635676	-0.264844721	-1.077950993	-2.352988556
G00640-3054	2	8.93	2	-6.898953827	-3.437681771	0.083273257	0.74392665	2.878505568	-1.401833066	-0.269982597	2.127127659	0.018125297	-3.025699232
G00641-3508	1	8.81	2	-9.253688435	-5.7986754	1.426220002	-0.275450483	1.488888693	2.428638602	1.890035874	0.494243281	0.146323284	-2.372205379
G00642-0456	1	16.56	2	-5.827883029	1.726799558	-1.956765887	-2.05553333	-3.56228802	-1.364690451	1.162328297	0.664371034	1.005499536	-0.782792373
G00643-2080	2	9.73	2	-5.961665919	2.206826896	1.490905172	-0.901765093	-0.872934703	-0.374327903	0.89440575	1.352980815	-0.477327771	2.247957453
G00644-1545	1	9.62	2	-3.032890182	2.564200424	-1.205186051	-1.082061393	0.102618773	-3.252356303	2.210855844	-0.083710672	0.62522354	-0.35230351
G00645-3029	1	9.58	2	-7.436278609	-1.020190544	2.467454187	-0.235249787	-1.259432126	2.815079999	-1.137565314	1.462486417	-0.259990997	3.999089969
G00646-0744	1	8.04	2	-5.461106473	-0.654603098	-0.979755992	-0.475720443	0.096952224	-2.202374703	0.312690826	1.727322186	-1.242839833	0.070451653
G00647-0955	2	9.3	2	-4.748494713	-0.122398613	0.218196585	1.018472317	0.580846284	1.997880824	2.254102802	-0.524940939	-3.27145794	-0.775615587
G00648-0862	1	9.9	2	-4.879251759	4.889762993	-0.056279971	-0.773949894	-2.507141961	0.570335349	0.945103025	-1.525248548	-0.038557559	0.22423741
G00649-1139	2	10.04	2	-3.060877418	3.10682216	-2.07281672	-1.407891224	1.187273173	0.434793496	-2.575443969	0.755113666	0.813850115	-3.317825268
G00650-0462	1	14.62	2	-5.093200444	1.236181085	2.068748111	0.689517823	-0.361826812	1.468914571	0.02136978	1.552493606	-0.211024507	4.485881922
G00651-1822	1	8.7	2	-4.988460895	1.964635658	0.267271317	-0.368804929	-0.508701616	-0.338108214	1.147005967	1.719386452	-1.479687013	-1.097161688
G00652-0898	2	10.44	2	-7.683156714	-3.156067748	0.392181495	-1.513350932	-1.916687161	-3.58712917	0.296384859	-0.129059313	0.618643974	-0.583721661
G00653-0549	1	9.34	2	-4.535629201	2.65862863	-0.164648394	-0.954523656	-0.499890497	0.18384535	-0.71944579	-0.803180369	-2.017232523	-1.955375834
G00654-1653	2	17.21	2	-5.697477765	-3.95169597	-2.619269937	-1.390174237	1.130169315	-0.103047696	-0.47027308	-0.856398681	0.493400923	1.215531236
G00655-0913	1	10.43	2	-5.040504608	0.502426009	2.059229944	-0.339742834	-1.801136974	1.549394566	1.471429548	1.34761497	0.534193414	-0.161136212
G00656-1401	1	16.72	2	-3.942380298	1.153511718	0.73715008	-0.372232925	0.922527744	3.150552751	0.622429418	1.266069871	1.114500743	0.662407678
G00657-3484	1	8.31	2	-4.779670716	2.019332166	-1.587272443	-0.366540804	2.791301577	-0.835030741	-1.772662938	-0.751300863	0.15469253	-0.383329091
G00658-2196	1	13.26	2	-3.691963364	4.034873687	-0.510642982	-0.481590837	-0.92156082	-2.204221056	-2.237319198	-0.44419117	-0.531341017	1.695785884
G00659-2836	1	13.18	2	-4.110261759	2.342441037	0.102243823	0.160736813	-2.030459136	-1.07286588	-1.731371066	0.100006303	-1.006862838	0.618757131
G00660-2966	2	12.03	2	-6.364605701	-0.294438646	1.371901828	0.148419459	-0.865606885	-0.19658891	1.813918205	2.68229839	-0.182400325	-0.463654119
G00661-2444	2	14.43	2	-5.969469135	-1.131896443	1.262848039	0.302874809	0.730874917	0.141212352	0.498998216	0.130302746	-0.471992677	-0.566664763
G00662-3088	1	13.65	2	-4.847809346	1.992910596	2.026781383	1.717398074	0.430007896	1.358672069	1.176422139	0.725186863	-4.362077382	-0.526118081
G00663-1535	2	14.66	2	-4.016601592	0.118858343	-2.101217187	-2.30573084	-3.123454873	-1.151217386	1.142555065	0.240711221	0.641059247	-0.729164074
G00664-2480	1	14.58	2	-4.596565248	-0.105401156	-2.29432035	-0.126972111	1.423855361	-1.999421858	1.647911243	1.443154036	-0.873938442	-0.28916588
G00665-0731	2	13.13	2	-5.498172067	-0.093825265	2.196417748	0.706428779	-1.746269839	2.257628869	0.580682149	-1.428246383	-3.280793174	-2.289765506
G00666-3138	1	14.74	2	-4.3361164	1.534936703	-1.589495742	-0.529990536	1.694659954	-2.542644992	-2.548917126	2.337418764	3.166068537	-1.851721182
G00667-2293	1	12.27	2	-5.462734643	0.978563381	-1.6884103	-0.690348061	-0.363411891	-3.41773835	0.51916685	-0.857179693	0.752490363	-0.74357077
G00668-0182	1	12.48	2	-6.227379278	-1.996834308	-0.983794805	0.068545693	1.817447345	-2.810423498	-0.535150497	-0.074235655	-1.562515107	0.593593004
G00669-2560	1	11.97	2	-3.822277731	3.21752383	1.532160825	-0.488181812	0.018982083	-1.31700886	-1.517465166	0.363873677	0.780592736	0.834315881
G00670-0414	2	12.12	2	-3.878481486	1.223398064	-0.072359675	1.052529461	3.759081245	-0.338281157	1.670466165	3.643671175	2.368648329	-1.227030804
G00671-1940	2	12.31	2	-4.479048719	3.406497169	-2.073312479	-2.392149404	0.740238805	1.0547112	-4.135352002	-0.013209235	2.46281003	-1.629036342
G00672-0561	2	12.15	2	-5.866354312	0.792518759	1.135583034	-0.631513451	0.707766687	-2.324580433	1.76407963	-2.524935071	1.511177256	-2.379602467
G00673-1655	2	12.26	2	-6.344774317	1.393720628	-0.380699976	-1.137764493	-0.042859023	-0.232334495	-2.906920413	-0.744393826	-1.948927642	-1.384365217
G00674-2920	2	11.93	2	-3.858415187	3.698503123	-1.325205566	0.213812744	3.160115145	-0.326688975	1.389947606	-1.143600279	1.862946941	-0.621158815
G00675-2308	1	13.1	2	-4.342606002	2.856035051	1.472603962	-0.191884552	-1.303761752	1.67923465	1.390020177	-0.614954877	-1.026017299	1.170609039
G00676-3493	1	12.37	2	-4.349902255	2.811843479	0.389109777	0.218351047	3.693428106	0.101993057	-1.559869032	-0.433554083	0.98780642	-0.615232285
G00677-1996	2	14.26	2	-4.10053541	1.845579377	0.372015043	0.514292578	0.261562584	-0.479108116	2.12754936	3.194693014	0.378058598	-0.462175529
G00678-2556	2	9.75	2	-3.999960102	4.010216694	-0.042831635	0.725840525	1.38364077	0.542063877	2.751546396	2.705557322	-1.357516279	-0.746517385
G00679-3513	2	8.42	2	-5.710877416	1.067255076	-0.953017377	-0.960768945	-1.06254869	1.12921519	0.939424941	-3.950739717	-0.358764895	-1.850414573
G00680-1669	1	9.09	2	-4.199076481	2.255929358	-3.318536439	-2.066460574	-1.211662731	1.80170365	0.704928434	-2.526660483	0.229868245	-1.035152736
G00681-1453	2	8.76	2	-6.170980389	0.899250231	1.334273272	-0.167892934	-1.383965734	1.252309536	-1.570327074	1.191560831	-2.225543659	-0.615725916
G00682-0977	2	8.64	2	-6.682831259	-2.714810844	0.647533693	-0.753585506	-0.13333483	-0.944258062	1.656615191	-0.630563573	0.873424708	0.94233332
G00683-1763	2	8.32	2	-6.26900717	-2.526425142	-4.314736775	-1.674315669	-0.985662522	1.859386821	-2.577333703	1.496636113	-1.233318737	0.488486319
G00684-1816	1	9.92	2	-5.134872615	1.568250991	0.098913032	-0.849440153	1.085513432	-2.62006111	-1.179423861	-0.328184919	-0.154242069	0.81363614
G00685-0292	1	10.31	2	-6.87005575	-2.732830848	-0.12244668	0.193127099	1.962565582	-2.399645241	0.821620882	0.181707596	-0.491101654	1.021659605
G00686-0788	2	9.99	2	-5.448157718	2.879248797	-0.029306311	-0.360129583	0.004738947	-2.810043893	-0.698151506	0.255728113	0.384624888	0.831277626
G00687-1187	1	11.47	2	-3.23321241	1.392284128	-2.169872806	-1.160853908	0.476850842	1.740391268	1.013585367	-0.620878159	-1.713693557	1.305500143
G00688-1954	1	8.8	2	-4.873313159	-0.892034175	0.803062045	-1.000406625	0.814993476	0.237936332	1.271925682	-0.989917897	4.968106539	-0.868539151
G00689-1738	2	13.53	2	-5.433839977	3.773725375	-0.82354252	-1.246899757	-0.904234987	2.066805817	-0.08907606	-2.321369974	-0.313625228	-3.578416847
G00690-0991	1	12.64	2	-5.807419826	3.28039243	1.44542245	0.852250847	-0.004515049	0.862427155	-0.921648344	0.818426229	-3.463327222	-0.884610723
G00691-0050	1	12.52	2	-3.17284272	4.716099364	0.260881393	-0.861815125	-1.892559445	-0.212994931	2.608079538	-0.158463544	1.76430909	0.980243001
G00692-0674	2	12.83	2	-4.903320323	1.46755097	1.683475878	-1.081545372	-0.020997522	-0.272735946	0.8867604	-3.381521342	0.463591941	-0.786470864
G00693-2054	1	13.21	2	-3.191814983	5.670462698	-4.130882776	-1.386730218	0.080914028	0.230453748	-1.209509878	0.864980722	-0.35528752	0.800910302
G00694-2350	1	17.27	2	-3.980417618	1.984569748	-1.27395453	-0.906640879	1.840445211	0.365067207	1.930276993	1.238012429	-2.664810912	-0.085417584
G00695-0145	1	10.25	2	-4.424562242	0.913978515	0.199597136	-0.315379758	3.324874268	1.741202278	2.019852861	-0.896561087	-1.249245837	1.293070588
G00696-3478	1	8.68	2	-6.556123113	1.162757608	2.348053092	-0.189381208	-1.299649547	-1.326338385	-0.291648173	2.68081436	-2.988561258	0.367776289
G00697-1015	2	9.04	2	-3.7332845	3.551593168	-0.265194852	-0.88306475	0.050312406	-3.329583784	-0.240864655	0.181714561	-0.320678857	2.231666497
G00698-3483	2	8.35	2	-5.411535504	-0.408129452	-0.310370063	-0.550663895	4.709884405	-1.551952572	-2.4297925	0.314630642	4.528086308	-2.368664358
G00699-0430	1	9.96	2	-3.663126466	4.410092258	0.205771001	-1.297435785	1.12625672	-0.146216155	0.154275832	-1.245546426	-1.502445456	2.014265484
G00700-3524	1	11.29	2	-5.619751696	1.22662262	1.961431566	-0.218381175	1.276013795	-2.986273055	-1.798631592	0.832918235	-2.247189712	-0.735457351
G00701-3387	1	12.1	2	-4.643751697	2.20635769	-1.935749301	-2.100525154	0.773218614	-1.850252033	0.415813996	-1.23385043	-0.764310441	1.389893897
G00702-0958	1	8.25	2	-4.945754817	2.814343932	-0.244878892	-1.219750722	-0.87321754	-1.517270394	2.726241152	-2.209431041	-0.299081701	0.428102226
G00703-1158	2	15.73	2	-3.94277559	3.119542683	-0.069858149	-0.299912644	2.535892685	-1.748835198	0.978791492	-1.612264245	-0.967060696	3.229381166
G00704-2525	1	10.52	2	-5.075285974	2.955601128	2.05204115	-1.50858165	-2.061742851	2.974822018	-2.165494058	-0.122906252	2.311543363	0.715221521
G00705-2948	1	8.07	2	-7.03067322	-1.189333375	0.769656645	0.03362789	2.621433338	-1.409532295	-1.533269778	-1.568948738	-0.589097491	0.114190906
G00706-1963	2	8.19	2	-2.492181732	-0.121744923	2.597684169	-0.946402646	-1.677324862	-2.238625784	1.798707887	0.246178134	0.527169177	0.724800356
G00707-2743	2	12.12	2	-7.187815531	-1.49917747	1.050745703	-0.646925915	2.568166071	-0.016227725	-3.986650277	-1.84824069	3.073286737	-2.541266069
G00708-0758	1	10.4	2	-4.588514055	2.856107639	0.169753791	-0.627730495	0.915233853	-0.296846442	-2.917485125	0.033566128	-0.476344365	-1.389658887
G00709-1410	1	8.38	2	-4.294026257	1.876358025	-1.572514929	-1.354459814	-2.390249418	0.422221362	1.605372116	-0.931742196	0.948310871	-1.182109616
G00710-3218	2	11.13	2	-5.979368712	2.758973249	0.595113511	-1.173486647	-1.729635977	-1.689880737	-1.448302882	-0.18216416	-0.462685302	0.694790357
G00711-1003	2	12.13	2	-3.882207832	-0.739772777	-2.892561991	-1.837476416	-0.607883689	-1.271053604	-0.649364056	1.34498388	1.119245943	0.533691713
G00712-1296	1	13.99	2	-4.101752751	1.374349985	2.62543728	-0.137930051	-0.461624679	1.815559865	-2.481019966	1.646196594	-0.995405382	-0.582055752
G00713-1991	2	9.04	2	-6.133476915	1.724560853	1.524448828	-1.77656871	-3.941806427	0.346576487	0.749527159	1.282576656	1.461504047	-0.424622002
G00714-0532	2	11.66	2	-5.329451884	1.480128194	2.959378011	-0.841957743	-1.881703874	7.048498611	-1.451992334	0.919584701	1.121237344	1.282809943
G00715-1849	1	12.24	2	-4.292329419	1.851042585	0.532239214	-0.582231747	0.165246922	0.587824531	3.120700613	-1.32651245	-0.949236374	-1.904186921
G00716-0445	1	8.01	2	-3.674427586	2.165532104	1.379706458	-0.980922673	-2.113980018	-3.030005014	-0.78533824	1.443234752	-0.574546107	0.274177179
G00717-1074	1	14.14	2	-3.060031189	1.490983537	-3.183807888	-1.240278958	-0.653635683	0.569730517	0.392208231	1.691277798	0.715070233	0.610209896
G00718-1821	1	20.05	2	-6.751647971	2.709802358	1.652939886	-1.356379315	-1.7297914	-1.217539042	0.601694985	0.451930704	0.167532572	-0.348259306
G00719-1346	1	10.24	2	-6.055809343	0.952390778	0.419049607	-1.72474003	-1.191855931	-1.054297293	0.687610447	1.161179366	0.39816557	0.096557977
G00720-3115	1	9.02	2	-6.167319289	1.781847045	2.098595537	0.304642797	-1.597146363	-1.415943292	-1.048518965	1.810812385	-3.422342713	-0.318649641
G00721-2856	1	10.07	2	-5.804623266	0.245428148	-0.99247796	0.697196425	0.798475828	-1.582342779	-0.299015849	1.953390716	-2.619571024	0.231997939
G00722-2576	2	9.12	2	-5.576836859	0.160714404	2.549992277	0.852179366	2.663375189	1.46719122	-0.898695521	1.718219513	2.735594402	-1.593529316
G00723-1456	1	8.19	2	-5.064337513	0.426481009	-2.620632121	-2.045351002	0.477497435	0.00939622	-0.122811088	-0.438327243	-0.702933609	-0.046796466
G00724-3669	2	10.2	2	-9.497541701	-6.070488201	-0.812374521	-0.004010191	0.701719924	0.480528138	1.4800447	-0.733699396	3.075678312	-2.724738115
G00725-3129	1	9.41	2	-5.633586091	1.74744157	0.29316069	-0.316304914	0.228388112	2.107783743	1.994368868	-2.038946621	-1.025968218	-0.225817442
G00726-2677	2	8.18	2	-6.655377107	-0.944846743	2.019469793	-0.579339136	-1.303809427	0.568549474	-2.342481	0.066932302	0.027697899	0.60003227
G00727-2518	1	10.78	2	-5.404376248	0.452846622	-1.019162749	0.680634324	0.622352774	-0.220936685	1.446878592	0.719683113	-0.881896004	-2.112540104
G00728-3379	2	8.5	2	-5.018588713	0.154907538	0.445663308	1.094625828	3.654528095	-0.360919677	0.412325884	-0.927848552	2.329718862	1.909671295
G00729-2139	1	13.01	2	-6.049997484	-2.967558272	2.695981622	0.242935172	1.323752571	1.1632108	-1.956215068	0.156205478	1.839820709	0.347650452
G00730-2000	2	8.79	2	-4.558097732	2.702147262	-2.351424421	0.020953779	-1.614879867	-0.423566889	-0.876698634	0.684237019	-2.382696389	-0.656552535
G00731-1032	2	12.53	2	-5.611850744	-0.485827802	2.151035085	-1.349454002	-2.482031314	-0.327608657	-0.560562545	0.394271917	1.084540964	2.518927825
G00732-2347	1	13.65	2	-3.510477215	3.91190414	0.92223388	0.196049624	3.747760168	-0.177330451	-1.091372071	0.901024813	0.829296209	-0.790619114
G00733-0919	1	12.33	2	-4.198511183	1.382532761	0.292809291	-0.590869563	1.575922144	-1.732916377	0.956703654	-0.387900567	-0.585683092	3.643157117
G00734-2778	1	8.67	2	-6.416627545	-0.998461951	1.785172115	-0.696394867	-3.358389811	-1.910941206	3.511139459	-1.292490551	0.211792559	-2.606798677
G00735-2983	2	8.84	2	-7.645985817	-1.143988316	0.131757332	-1.150952191	-1.528082005	-1.851370904	1.87527673	-1.132886017	0.826928778	0.319859343
G00736-1902	2	13.77	2	-4.353120462	-0.214056296	2.358201509	-0.636986776	0.890550945	3.061470786	0.796465683	-0.754534966	0.314518203	-0.973651783
G00737-2598	2	9.24	2	-5.0650445	-1.736120495	-2.491165243	-0.619068006	2.158083417	0.930564461	0.06957902	1.114839059	-0.540446767	0.298685283
G00738-1681	1	11.95	2	-6.849490269	-2.614880844	1.0850261	0.045592778	-0.18439911	-1.946180708	1.152287031	3.710796401	0.140570683	-0.327285176
G00739-3191	2	10.14	2	-4.094820713	1.611196328	0.38104716	-0.825398358	0.235929444	0.621784525	0.473054758	-0.884375951	-1.478111618	-2.36333066
G00740-1029	1	12.43	2	-8.307874005	-4.555215258	-0.195074007	-1.909500278	0.998195781	-0.44458699	0.35720269	1.708208371	-0.091626459	0.871204049
G00741-2678	1	9.37	2	-5.881009504	-1.031497402	-0.248771093	-1.078659794	1.634513242	-1.539739029	1.794316695	-0.509461937	0.484452461	2.362775854
G00742-2998	1	9.57	2	-3.747048156	1.903132936	-2.527001119	-0.41782182	0.983661048	-1.700875489	1.43137113	-0.674570126	-0.068415	0.915053124
G00743-3417	2	9.29	2	-11.0703246	-9.254367182	-0.026206381	-1.648610902	0.297167495	1.209438614	-1.293985146	1.546361901	-1.428412007	2.579229867
G00744-2111	2	9.6	2	-6.090433913	0.133458957	0.82922033	-1.584026324	1.33619391	-0.096993989	1.446033606	-1.101756708	-1.936470381	-0.563070192
G00745-0190	1	8.33	2	-7.249368352	-4.951459916	0.839586378	-1.671894317	-1.29189305	-2.310746606	0.477849697	0.489887885	-0.304088455	0.848368447
G00746-1916	1	11.28	2	-4.139230407	-0.966445556	3.022616054	-0.377283617	1.130735441	1.431892175	0.268839081	0.653024413	-0.157689957	1.919552299
G00747-2432	1	9.78	2	-4.628871436	1.923691122	-2.626271278	-1.843466563	-0.549506943	0.385458038	-0.047526895	1.451953043	-0.212299322	2.567163537
G00748-0072	2	11.72	2	-2.465209999	0.78435269	-0.279305212	-1.445516472	-3.889819932	-1.152918938	1.276683399	-0.148909525	1.502997602	-1.896980459
G00749-1190	2	11.59	2	-7.85139712	-2.734115321	-0.961305617	-0.682990979	-1.688372833	-2.911225588	-1.986446428	2.087127925	1.873871889	-0.538991991
G00750-0594	1	8.01	2	-3.460509074	-0.454679731	-0.203945759	-1.860532696	3.820890081	2.410647502	0.064545207	-2.061717718	2.15259562	-3.662204903
G00751-3380	2	11.91	2	-10.15630275	-10.29661249	0.958295454	-0.670483313	-1.982668806	-2.915822991	1.540186842	1.823122593	-0.575118734	-0.846527821
G00752-1211	1	9.97	2	-10.09039755	-9.432198971	-1.356406209	0.077127761	0.692268017	-1.240343932	1.425587636	-0.831450843	-0.328998979	0.487214938
G00753-2116	1	11.59	2	-10.59451908	-10.86449644	0.907282465	-1.309854196	-3.52249468	-1.522606485	-0.532492681	1.610057652	-1.321311303	-2.10273829
G00754-2310	1	10.54	2	-8.95943007	-7.976363301	-3.49456589	0.538749566	1.269789185	-3.369123936	-0.173755191	0.509941985	-1.582146993	1.677125575
G00755-3239	2	10.43	2	-7.277864639	-3.756761476	2.272350199	-0.309385601	0.684677448	-0.877398259	1.178697686	-0.337252373	1.008357637	1.194382745
G00756-0819	1	8.67	2	-9.362215767	-10.00055297	-0.039514798	-0.295152607	2.254900745	-1.249365181	-0.566739364	1.894654349	1.352900124	-0.650407411
G00757-2651	1	12.81	2	-9.135254237	-5.807180276	-0.423490102	0.106904234	-0.827959457	-0.344210546	-1.47953018	-0.556275241	-0.692775753	0.937921686
G00758-1499	2	10.64	2	-8.755298562	-7.311861577	0.017395478	-0.804432112	0.634087302	0.957827333	-2.148603115	0.053502317	-0.908070356	0.325596197
G00759-2302	1	13.13	2	-8.145926782	-5.399235358	0.949127963	-0.802848835	-2.378018908	-2.012098635	0.160235025	1.422680513	-0.337505495	-1.832196532
G00760-0619	2	9.65	2	-8.79013408	-7.708985371	-0.064595166	-0.137178749	1.788851883	1.454729388	0.486141895	-0.485796192	1.154687693	-0.166034283
G00761-2685	1	8.31	2	-8.144712296	-5.236103654	0.491077648	-0.438667736	2.576198626	0.073746227	-1.875461475	1.162261243	0.828480839	1.631219322
G00762-1877	1	10.88	2	-10.33811713	-7.950778688	0.756569993	-0.255621609	1.942474855	-0.272220686	1.193795352	-0.976599748	-1.705037204	0.484645958
G00763-2030	1	10.52	2	-11.39762387	-11.86116207	1.164172325	0.313274863	1.106656209	-1.337770581	-3.648120758	0.968349926	-0.5953732	-2.027374322
G00764-1850	1	12.91	2	-7.170823985	-4.37985282	1.577868931	-1.79402598	-1.60715605	2.258737688	0.620609911	-2.807826853	-0.115085735	0.807610672
G00765-2321	1	10.37	2	-5.161175464	1.78400513	0.42852455	-1.105920958	1.267933552	0.478415802	-2.777680365	0.031472545	-0.438613204	-1.107085637
G00766-0175	1	9.71	2	-5.757170104	1.661282656	2.505372813	-1.197757849	0.121530863	2.579332141	-0.832922633	-0.761361605	-1.568212607	0.664881717
G00767-0483	1	9.24	2	-4.819094348	0.803440574	-0.515038299	-0.687130075	1.427379275	0.664359176	1.595798431	-0.803172732	-1.814812279	-0.335678808
G00768-3438	1	15.2	2	-5.653790449	5.497826646	-0.376202913	-1.681112591	0.535886117	0.997065387	1.900465969	-0.856373333	-0.174810866	-2.110703498
G00769-3448	1	9.75	2	-7.38833901	-1.642481701	0.27684864	-0.947481166	-0.307689962	-0.054327414	-1.461682375	0.992124491	-1.677922424	-0.492954699
G00770-1427	1	10.95	2	-5.555920318	-0.309046576	0.696624376	-1.312814474	-1.553995453	3.010321672	-0.702386856	2.035888019	-0.318718205	0.875931429
G00771-2866	1	11.19	2	-7.670357781	-4.859445975	-2.137565295	-3.175019803	0.081090142	0.148410924	-1.72351775	-0.526218783	-0.111340756	1.652949821
G00772-1829	1	10.61	2	-4.168530374	1.115060078	-2.82405217	-1.241755341	2.153291986	-0.69084388	-1.168530012	0.719476464	0.604798185	-1.338617161
G00773-0601	1	10.38	2	-5.82235231	-0.815722285	1.288604519	-1.371449918	-3.445621603	-1.144015114	0.199951075	-0.782624739	0.880841469	-0.250179181
G00774-3393	1	10.9	2	-5.662340655	-1.784507186	-1.784604954	-1.173658514	0.326004991	-1.395755204	1.92403689	-1.067818314	-0.80349113	0.920295903
G00775-1609	2	10.3	2	-4.073455367	0.941570184	-3.234445424	-1.031976068	1.188924726	-0.655648569	1.878304502	0.27938057	-0.694875326	1.128359358
G00776-1156	1	11.11	2	-5.754264372	0.402321272	-0.695346213	-2.194635732	-2.155586818	0.808453196	2.071921387	-2.376557314	3.4644171	0.234320267
G00777-2483	1	9.33	2	-6.058205902	1.605456716	2.455609205	-2.091984652	0.239528989	2.111074472	0.349241815	-2.529853761	-1.984336383	-3.521184006
G00778-2370	1	10.37	2	-5.299342417	1.775763971	0.548157926	-2.156400805	-4.099799874	-1.398973956	1.285427644	0.741133912	1.24098455	-0.829987476
G00779-2654	1	10	2	-0.259359996	-0.259163412	1.891947872	0.563699655	1.93977286	0.756751084	-0.75790314	-0.390900491	-1.595613035	-1.232474662
G00780-3268	1	11.44	2	-4.432070854	1.924371727	-1.818122931	-1.640551987	-0.106764857	1.668975392	0.81614625	0.656772288	1.025658415	-0.484860731
G00781-1497	1	11.52	2	-9.254164271	-6.788448168	0.739738619	-1.656495099	-2.2726058	-2.868508471	0.239415747	-0.652166363	0.573845424	-4.523186542
G00782-1326	2	10.49	2	-7.269541831	-1.827331349	-0.001377748	-2.006252951	-2.855938767	1.845136177	-2.113892443	0.92450706	-0.909309383	-0.252419381
G00783-1758	2	10.46	2	-3.225534204	-0.35130134	0.808052177	-0.639583888	2.950211928	1.170584018	1.206060932	-0.964768617	0.653862434	-1.735488248
G00784-0952	2	13.2	2	-5.681750928	1.50746573	1.364446446	-1.106374145	-1.409032764	-2.00858544	-1.62828666	-0.375138454	1.197987351	-3.875916498
G00785-1524	1	13.82	2	-4.594964592	-0.246083342	-2.185230335	-2.193277051	-0.705024489	0.806002553	2.704817737	-1.088931298	1.230557728	-2.233651499
G00786-0357	1	13.33	2	-5.161954228	0.119222317	-0.121539893	-0.772219296	-1.280961823	-1.872440033	1.219974334	0.550787899	-0.021351968	-0.278537592
G00787-0202	2	18.76	2	-6.053831526	-0.816346713	-0.172741831	-0.469987184	-0.736473839	2.466185299	1.77254553	0.831943472	0.145910898	0.939973797
G00788-0579	2	11.96	2	-7.908701621	-3.405180593	0.754910945	-1.029347889	0.569689088	-0.594810383	-1.197648945	-0.811427947	0.427356203	1.225612594
G00789-1195	2	12.84	2	-5.485838538	2.752609025	0.813779052	-0.838667676	1.194209517	-0.47359686	1.34810249	-2.385068963	-0.409993304	1.191590604
G00790-0504	1	19.97	2	-4.587535462	2.598033665	0.05337247	1.008080438	2.197931753	-2.193953043	-1.083290421	2.79612429	1.281274435	-2.353631331
G00791-3005	2	11.59	2	-2.813886314	1.11319726	-0.866204877	0.27170983	0.387684516	0.50348473	-0.356835528	1.382669238	-4.272223174	-0.841308075
G00792-3197	1	10.68	2	-3.751177471	3.433982119	1.926650406	-0.538473912	1.222462754	1.647388817	0.646881023	0.265353342	-0.024251255	3.430836996
G00793-0671	1	8.26	2	-7.269658913	-3.48680666	1.261224917	-0.559441981	0.050538337	1.083066528	-0.602765106	-1.801034594	-1.606818782	-2.435851438
G00794-1716	1	9.68	2	-5.018612653	0.45653633	1.543619216	-1.204094612	2.597619816	-0.330636317	-4.546723802	1.121358783	-0.733483473	-3.696898511
G00795-1695	1	11.4	2	-5.746846693	3.115726365	0.542553184	-1.050449199	0.025772047	0.587015913	0.175067547	-1.384626944	-2.96740455	0.962357902
G00796-3419	2	9.17	2	-4.195191078	2.786736915	-0.073658881	-1.268530602	-0.206830707	0.555991723	0.111405472	-1.301077598	0.191298824	0.95698263
G00797-3265	2	10.12	2	-6.318435478	1.111828566	0.505456482	-1.007744172	-0.187602801	-0.954743983	1.88047413	-1.583067654	-0.18189879	0.02986231
G00798-0782	1	15.57	2	-5.746365173	2.994792256	3.117267401	1.034411082	-0.48116873	2.0947964	0.353009805	3.251263048	-4.194924163	-0.367894367
G00799-1856	1	16.27	2	-4.97715102	-1.417557629	0.04457023	1.001535309	0.974191798	0.54713295	2.184200538	1.469595159	-0.566389771	1.355470688
G00800-1511	2	15.9	2	-4.376699212	2.771234504	1.051504609	-0.084313124	2.245693999	-2.42825722	-1.820872303	-0.675951324	2.089834611	0.838535971
G00801-3186	2	18.03	2	-7.68120641	-4.050506775	2.014205938	-0.027727362	-1.759450362	-1.221397765	-3.089199318	0.898018102	-3.294071238	-1.625369502
G00802-1421	2	16.24	2	-7.57931518	-2.399722234	1.724328499	-1.339061648	0.541381414	0.280394302	-0.255946771	-0.970410119	-1.644893458	1.189707938
G00803-2115	1	15.77	2	-6.390156234	-1.997165333	-1.450730476	0.171942429	1.504415343	-2.541379409	1.059244546	-1.364175225	0.041537472	0.035958287
G00804-3274	1	15.5	2	-6.415699119	0.117393905	3.14453167	-0.057681867	-0.282574611	1.277678296	0.560127894	2.412793216	-3.795414315	-0.55780571
G00805-0757	2	11.41	2	-4.407867294	0.783776703	-3.319344264	-0.956284386	-0.503233907	-0.037573854	-0.359002003	0.636672868	-0.015126279	0.83413573
G00806-3532	2	17.16	2	-3.423163131	2.707603049	-2.489592489	-1.052581087	-0.84720579	0.610507664	-0.265448919	0.860502767	-0.9647244	-0.903575339
G00807-2871	1	9.07	2	-4.464553167	1.160963279	-0.752280689	-0.661980204	2.896591009	-1.789079543	0.181803654	-2.045549191	-2.175325188	-0.660595948
G00808-0085	1	10.17	2	-4.416727415	1.659427937	-5.330354591	-1.26299104	1.113431559	0.865659498	1.095208089	2.333510733	0.411463753	0.642696953
G00809-0171	2	9.54	2	-5.531674058	1.283365972	0.477173902	0.18223511	-0.499221717	2.725327436	0.592487145	2.571607031	-1.881978499	-0.730613049
G00810-3168	2	11.11	2	-4.165042174	0.261394742	0.736653325	0.552104026	3.926494451	-0.720975864	1.848186569	-0.726419232	-3.255039112	-0.490711327
G00811-0403	1	8.7	2	-3.108078893	2.227888067	0.148738782	0.19594254	0.396552689	2.334300519	2.773165512	-1.736402222	0.617910835	-1.051420678
G00812-0246	1	8.75	2	-5.673182805	0.251830828	1.462946057	-1.474765767	-1.3392045	3.344765051	-1.430519406	0.628881228	-0.578781289	3.150355279
G00813-1778	1	11.24	2	-2.707421836	1.66522651	-2.431281173	-1.022838445	3.379895332	0.540050951	-0.699619604	0.291150237	1.877256689	-2.219150752
G00814-1271	1	10.99	2	-5.328989444	-0.362200549	1.324583909	-1.170058856	0.431987755	-0.778902094	0.382466412	0.999433553	-0.358029962	0.920745343
G00815-0217	1	11.59	2	-7.260042312	-0.981231792	1.877865545	-2.291451617	-5.273007202	-3.80751602	-0.362167416	0.366137093	1.377811239	-0.393008564
G00816-2952	2	16.64	2	-5.636885912	2.223663539	0.658424475	-0.538603312	0.222385638	-0.340583154	1.291051543	-0.544966567	-0.240836079	1.225084224
G00817-1534	2	17.33	2	-4.812045752	1.54272945	0.678957968	-0.695280051	0.128047741	3.119938997	2.648635867	-1.868356155	0.263053392	-0.707363197
G00818-3258	2	17.31	2	-5.552842555	1.882301829	-0.215888754	-1.383889353	-3.2009034	-1.239319056	0.678217352	-0.368645013	-0.337462843	-1.675749457
G00819-0591	2	17.25	2	-4.204465194	1.866911822	-0.11091045	-1.381636461	2.330889269	0.831708038	3.020973846	-4.171022128	-1.157631302	0.990490243
G00820-1295	1	16.91	2	-6.56889618	0.792056534	-0.444512296	-0.211686876	-0.330564808	0.095069024	1.518247379	-2.418064649	-0.459944082	-0.941234627
G00821-1443	1	16.42	2	-5.037450379	0.106564939	-1.749440966	-1.535884143	0.870997612	-1.727151342	-0.261744456	-0.675181341	-0.776514717	1.437396847
G00822-2946	1	15.44	2	-6.814815548	-5.78376761	0.759675814	0.216902619	1.914265385	-0.340025042	2.069118443	-3.140819518	-1.325602235	0.56350041
G00823-1815	2	17.55	2	-4.381449714	2.909288351	-3.887886422	-1.32997356	1.54087902	-0.566555492	1.357149096	1.105573666	-1.709719201	-0.375192941
G00824-0661	1	13.16	2	-5.945250416	1.668793421	1.310578571	-1.195654806	-0.291477297	1.764224448	2.29156878	-0.315767861	0.222813388	-0.644238539
G00825-1126	2	8.54	2	-6.75816613	-0.529269864	1.209847843	-0.837683932	-3.190925405	-2.500263227	1.76924336	1.091959031	1.028354555	-1.293301416
G00826-1253	2	10.36	2	-7.302003736	-2.925952994	-4.981448883	-1.307613803	-0.238309756	-1.197597274	-1.804620819	2.067298494	1.417326358	1.000920336
G00827-0152	2	13.25	2	-5.004328948	3.76911411	-0.13724556	-0.830081696	-1.023923303	-0.478778913	1.977798012	-2.458381838	0.65080658	-1.805434263
G00828-0147	1	14.01	2	-6.430234145	0.289997962	2.377862531	0.110602598	-1.551118778	1.903177383	-0.436898816	3.335261613	-1.429550309	1.615787594
G00829-2786	1	13.91	2	-4.868673045	1.339202685	-2.628895002	-1.302852022	3.144645441	-0.172856778	-2.012787624	0.472210927	-0.329503449	-2.532433783
G00830-0539	2	14.65	2	-7.656997622	-3.809481676	1.316243261	-2.015510365	-0.609179122	-0.103040861	-0.05937739	1.073666886	-0.816283007	1.273593511
G00831-0086	1	10.28	2	-5.901001604	2.615775333	2.6619039	0.605203354	1.74394404	2.357390849	-0.157219705	-0.624044119	-3.480191615	-2.408513295
G00832-0647	1	10.3	2	-4.812443021	-2.02745288	-0.250855459	-1.977478581	1.55143368	0.169902621	0.569285349	-1.713713772	-0.505051457	-0.977119575
G00833-0305	2	8.09	2	-8.427876123	-5.81715867	1.143080346	0.25906284	1.425813419	0.925300688	-1.437497486	-1.344546777	-1.078957212	-4.849170477
G00834-2963	2	11.92	2	-5.945649169	1.614399512	0.916600524	-1.234339963	-2.30165354	-1.598319499	1.298291418	0.335781652	-0.662540232	-1.717157832
G00835-0304	2	8.91	2	-6.246238452	-1.788410392	0.170120529	-1.147057014	-2.841322289	-2.610343057	2.591779408	-0.728708572	-0.549125492	-2.181397978
G00836-2902	1	14.78	2	-4.234299899	1.516684306	-1.888731525	-1.633493881	-0.236854169	0.87615838	-0.289424858	0.788344085	-1.41779337	-0.29076498
G00837-2687	2	14.03	2	-3.864598365	3.482774635	-1.279252162	-1.952347264	-0.707893375	2.027918019	2.715534554	-3.417356887	1.033002039	-1.384705483
G00838-3464	2	16.89	2	-4.104350119	5.555704996	-3.292729408	-0.950340024	-1.263194034	2.175474394	-0.831457774	0.21174678	-0.379860058	0.561937923
G00839-2851	1	11.55	2	-3.120709385	2.679741345	-3.634616625	-1.537891404	0.207382597	2.630364371	4.209412589	-1.276655723	-0.276612379	-1.514631002
G00840-2508	1	10.35	2	-6.552888161	2.520034805	1.525197623	-1.256003013	-1.906755687	2.197899603	0.748859112	1.732782797	0.944043766	1.713226376
G00841-2145	1	10.43	2	-4.680642073	4.325508569	0.546986859	-1.813966674	0.328554247	-1.189747725	0.552079941	-0.234432142	-1.434787235	3.119953604
G00842-2728	1	12.78	2	-3.596598523	2.60306477	0.935302056	0.304303695	2.160906359	1.606687006	-0.682485633	-1.646023541	3.217230044	1.843209037
G00843-2702	1	13.72	2	-4.620114055	0.736224041	-1.871116802	-0.174678886	0.027729856	-0.302877584	-0.258463625	0.496415396	1.023151176	3.41939246
G00844-2485	1	10.95	2	-5.856075177	2.332239881	2.247673289	-0.743253145	-1.258779892	2.638625035	-1.294706848	1.176329111	0.034016223	3.002183359
G00845-0786	1	11.26	2	-2.687808109	4.410321982	-4.892011251	-2.189284539	-1.570600137	1.655111039	-0.57640346	1.809039835	0.316868333	0.369802961
G00846-0962	2	9.62	2	-4.614777991	-0.098627922	-0.91367242	-2.074220701	-1.824390185	2.001360768	-3.428704054	0.934232335	-1.312506995	1.180218139
G00847-3537	1	14.03	2	-3.941210693	4.854405091	0.121210446	1.752577274	1.299184174	-2.415795006	2.477133623	1.841428862	-0.896948323	0.435700608
G00848-0576	2	13.86	2	-4.471598263	3.08435265	2.068472143	-1.640540071	-3.406666811	0.143002687	0.726914574	-1.400930736	1.749970499	1.985433445
G00849-0375	1	13.68	2	-4.165513047	0.0709983	2.906542133	-0.305110207	-0.900532715	-1.116894575	0.809994331	-1.095909952	-0.241832604	0.161712504
G00850-2239	1	12.8	2	-6.800021167	-2.035939539	0.392259873	0.402838528	-0.08226113	1.617561695	1.727301822	2.462366788	-0.605990968	-1.291895561
G00851-0709	2	12.33	2	-5.227583405	1.842535759	-0.19502614	-1.472178532	-1.292181346	-0.697966458	-2.387890993	2.166029392	-0.951101486	0.203796993
G00852-2166	1	12.05	2	-5.178886123	3.154190187	1.13792941	-1.391843798	-0.765238133	-2.104560918	-0.257135988	-0.711536544	-1.074064132	-1.169489852
G00853-2982	2	12.82	2	-6.092495912	1.559104166	-0.71416136	-2.165146222	-1.411524692	-0.883855855	-3.651793146	-0.147559934	-2.520567172	-1.05206298
G00854-1161	1	12.21	2	-3.830986169	0.392809279	-1.460126449	-1.452664572	1.530562933	3.29284605	1.260801157	0.667515678	1.914139404	-0.090606854
G00855-0138	1	12.05	2	-9.394228223	-6.486610595	2.362744122	-0.467761989	1.277283217	2.106041242	-0.883844583	0.308236666	1.116523039	-0.26787626
G00856-3544	2	14.41	2	-6.301869543	-3.829158251	-1.189178723	-0.603959901	0.548146306	-2.522926332	-0.14116685	1.237411084	0.047092988	0.588899538
G00857-3292	2	12.15	2	-5.666819295	-0.161141291	-0.414515097	-1.468842347	-0.64233338	-0.631712872	-1.129237861	-0.026822838	-0.221595231	0.991909945
G00858-3010	2	13.92	2	-5.206451002	-0.970222925	0.606112629	-0.085603346	1.167637808	0.680599425	1.364862756	1.486259751	-2.059772956	-2.46440264
G00859-1799	1	13.17	2	-6.344176144	-2.28828665	1.062514602	-1.305644104	-3.766676487	-1.560244043	1.140098333	0.759491947	0.320413701	-0.133280286
G00860-3187	2	11.76	2	-6.88515919	-1.307312152	2.013466861	-1.56397829	-4.265840857	1.558039787	-0.103402133	0.168421614	0.113206428	-0.181612932
G00861-1009	2	11.47	2	-0.434863991	-2.167865544	-1.062128372	-0.458922909	0.567675578	-2.098171263	0.566244789	0.493116762	-0.141414843	2.387723907
G00862-0760	1	10.54	2	-5.064344383	2.168792054	-0.264267178	0.60550429	-0.386781761	-1.215435491	-0.470968116	2.983102793	-2.88397902	-2.86448752
G00863-0847	1	17.15	2	-6.563464243	-0.91067901	-1.903926963	-1.457488746	1.240413383	0.701806791	1.061844882	0.044584777	0.900014489	-1.632242865
G00863-0847	1	17.09	2	-5.734713921	2.478520028	-0.925353601	-1.855289092	-0.984278243	-1.195015	2.748578109	-4.044531209	-0.412373515	-2.117006773
G00865-0307	2	17.29	2	-5.412766091	1.611919322	0.996554718	-0.76162128	1.536291113	1.037208989	1.162559566	-2.323581639	-2.450120247	-2.209915955
G00866-2162	2	17.83	2	-3.328979006	-0.747798958	0.41860908	-0.678193351	-0.161283795	1.660708614	-2.256329849	0.258880962	-0.797130296	0.020713133
G00867-3121	2	16.01	2	-6.790378957	-0.814782016	-0.865318065	-1.359306801	2.686172132	-1.190699195	-6.751061148	1.191220763	1.519689204	-3.569174548
G00868-3179	2	16.53	2	-6.702416978	-0.809412739	0.469655765	-1.223605757	-1.187117569	-1.197551581	0.781041945	-3.173298393	0.977392416	-3.810887769
G00869-3256	2	10.46	2	-6.237257261	2.306468975	1.195954463	-0.505051077	1.19975963	0.174965217	-0.417014049	-0.724547545	-0.784135935	0.869872626
G00870-1051	1	10.43	2	-3.614595239	2.242114528	-2.103041343	-1.582741402	-1.388499577	0.794924222	0.550869841	-1.417861196	0.074487196	-1.877154047
G00871-0361	2	11.81	2	-3.963609493	2.977363811	1.041825703	0.731651117	0.160781005	-0.204242069	-0.852168631	0.494540563	-3.221699934	0.940349744
G00872-1751	2	10.88	2	-4.258338532	0.165110036	-0.65497133	-1.495241753	-0.460717388	-0.482309936	2.463494486	-1.972151733	0.417158723	0.334017337
G00873-0350	2	11.16	2	-6.024603402	-0.181918849	0.704739483	-0.619279998	-0.67251648	1.135250799	2.118427279	-0.415516969	-1.630897322	-0.909137343
G00874-2443	1	11.37	2	-8.610079349	-6.855112498	0.778648537	-0.66880719	-1.02873316	-0.92028726	-2.731085701	1.279652095	-1.111292892	1.037769361
G00875-3208	2	11.14	2	-6.652030302	-2.818032618	1.13168061	0.908702552	0.214596774	-1.910336406	1.767633313	3.461026877	-1.577270458	-0.9125324
G00876-1259	1	11.45	2	-8.44592779	-3.44871034	-0.556740111	-0.647953004	3.665312055	1.342149246	0.567342855	1.268017042	1.740554618	0.23919803
G00877-0387	1	8.92	2	-11.56720581	-12.66923726	-1.928325783	-0.556433054	1.530532389	-1.83328424	2.108420154	1.265166196	-1.278476118	-1.040946326
G00878-2898	2	11.59	2	-5.838032642	-3.731881644	1.425882338	-0.634236786	-0.273455782	4.345515797	-0.982013568	0.843140467	-1.545172589	1.064360198
G00879-0633	1	11.46	2	-5.01638729	1.696898769	1.751109609	-0.423879776	-1.438675308	-2.643672293	-2.388592063	0.20987543	0.744510627	1.47334332
G00880-2413	2	12.04	2	-7.069276587	-4.588184145	1.492013435	-2.451956723	-2.749567571	0.565833343	0.812797184	-1.500240814	1.615997467	0.752749606
G00881-0084	1	12.95	2	-5.745375141	0.325958728	0.851994432	-1.294192766	-1.71979623	4.702559274	0.191978613	1.91469872	1.434470647	0.69214787
G00882-2367	1	11.38	2	-4.317898875	1.697211549	1.701276325	-1.275220483	-0.233857625	2.77439225	1.24823717	-0.155202967	-0.295331839	-1.688473225
G00883-2246	1	10.65	2	-5.197799827	3.667691586	1.925251751	-1.194703551	-2.199133416	-2.340521577	-2.610809517	-0.433597123	1.779404982	-3.079859039
G00884-1040	2	9.29	2	-3.168619	3.178109367	-1.119618017	-1.218957159	0.670565113	-0.01625443	1.692489987	-0.261799888	0.876980079	1.097313527
G00885-2228	2	12.67	2	-5.291222228	0.491647352	-2.908923474	0.054918713	0.336470988	0.558220926	-0.361638446	1.232990879	-3.668795502	-2.015289877
G00886-3174	2	11.46	2	-5.811534686	-2.081943312	-0.493949871	0.228079023	-0.448868388	0.636485472	1.919544855	0.304163157	-2.589273549	-2.640522869
G00887-1189	2	9.97	2	-4.106431522	3.065502485	2.066121193	-2.035402141	-4.877752122	-3.522129906	-1.225622704	1.963882643	-1.163204333	-2.268783045
G00888-1177	2	11.29	2	-4.933895803	1.557491481	1.871349316	0.364277734	0.3944196	-1.631188528	2.704353814	0.205863058	-1.257741996	-3.051537566
G00889-0507	2	9.5	2	-2.107244638	3.420600102	2.435258607	-0.967608505	-0.475769008	1.117101269	-0.214464297	0.026616459	-0.842402523	2.501068478
G00890-2266	2	15.47	2	-6.611823103	0.251855756	1.267504524	-2.688711123	-4.760067438	-2.243951216	0.896075692	-0.165271004	0.889140428	-1.33494065
G00891-1950	1	17.21	2	-5.003025292	0.797855499	1.578885999	-0.125627081	1.608687477	1.730347805	1.548604479	0.832331441	-0.967602491	-0.435787239
G00892-0199	2	16.52	2	-6.677997404	-1.333068282	0.512379042	-1.361003792	-0.807098729	0.303943447	0.723474452	-1.446437027	0.248942776	1.570070053
G00893-2315	2	16.93	2	-3.753874495	2.447519275	-3.301473828	-0.491403583	1.169191869	0.951591614	3.199497674	2.382452528	-0.360768669	-0.190134382
G00894-2476	1	18.28	2	-5.154847572	0.649415769	1.843937973	-1.252605917	-0.378893655	-2.682089788	-1.662786973	0.714321287	0.165749843	1.759228217
G00895-0237	2	8.46	2	-6.714510456	-2.043623349	-1.138303861	-0.006608474	4.70044339	0.478924473	-0.016091314	0.51378414	1.467140614	0.613088971
G00896-0123	2	9.48	2	-5.343597145	0.711144362	0.823800129	-0.189598402	1.72332816	-2.304137127	-0.595782181	0.004593679	-1.31050689	2.767009745
G00897-1053	1	8.19	2	-6.116372602	-0.202567133	1.335192075	0.002453431	-0.991950152	2.533912688	-0.571518988	-1.088267741	-1.04848571	1.366926347
G00898-0618	2	8.49	2	-6.04765874	1.932692286	0.211268788	-0.310489112	1.852105596	-1.668668261	-0.962947791	-0.913811874	0.924829284	1.54660326
G00899-0993	1	9.1	2	-4.23712919	0.37553081	-1.263094642	0.17568433	1.358781868	1.681577182	3.092904134	-0.750613158	-0.982231017	-0.286362113
G00900-0012	1	8.7	2	-6.145779024	0.643625908	-0.066286256	-0.798436533	0.530980921	0.595172783	0.428103338	0.494059633	-0.229300915	-0.098635463
G00901-1422	1	8.82	2	-5.510926707	-1.3439252	1.810364095	0.185558608	-0.089668387	0.35068179	1.607565576	0.097556864	-0.294988993	1.136574005
G00902-2553	1	9.06	2	-6.380947503	-1.511657944	-3.482177717	-1.655095539	-0.736097065	-0.221604846	-1.641760547	0.553430344	1.712772956	1.486139157
G00903-2503	1	8.99	2	-5.03538911	3.77185801	0.574688431	-0.579059596	1.398864699	-2.727656445	1.195580611	0.963260944	-0.40263651	-0.035374916
G00904-1966	2	9.11	2	-5.040877289	1.96701951	0.064717	0.813814581	3.258278805	-2.954359589	-0.383367433	2.099870203	0.449040553	-1.413349524
G00905-1837	2	12.62	2	-4.450133336	1.294503677	2.55166883	0.68268187	1.268949387	0.807948899	2.23626847	3.560055839	-0.414256016	1.332090423
G00906-1754	1	11.29	2	-4.59925954	-1.488655415	1.937004659	0.152453626	2.333076941	-1.363046239	2.14249671	-0.560037571	-4.480303227	-2.999954911
G00907-2300	2	12.34	2	-5.283780742	1.021119736	2.165200766	-1.165446365	-0.670817988	-0.71931101	0.356090011	-0.824457209	1.678938874	-1.085122014
G00908-0844	2	12.86	2	-6.876699557	-2.34396905	1.669120756	-1.169112354	-0.964254676	1.142772963	1.618637516	1.353240813	-1.745854946	-1.115563352
G00909-0983	2	10.35	2	-6.796613305	-1.124308042	0.062888732	-0.359601283	-0.114656981	1.92759726	1.881904928	0.439165111	2.111743709	1.417563844
G00910-2110	1	16.93	2	-4.989301226	3.59560529	0.73940995	-0.442413163	-0.380528132	0.055749042	0.665616872	-0.289690943	0.577216552	-0.346475415
G00911-1606	2	16.29	2	-4.882674779	2.64478745	-0.22703982	-1.029101031	0.339349389	0.676979719	0.963844375	1.399735997	0.833341855	-0.443605003
G00912-1631	2	15.39	2	-5.087606313	4.177901997	-0.239842225	0.407684384	0.944662526	1.258765862	1.57081228	0.12008744	1.074520669	-0.531276328
G00913-0071	1	8.62	2	-4.685038484	3.541123607	0.034997057	0.100603828	3.922917667	-1.115954069	-0.029145577	-0.591404253	2.586851522	1.310661626
G00914-1084	2	17.97	2	-6.123649014	2.911463913	1.060871784	-0.101354698	0.577470422	0.215107079	-1.982076427	-1.948494408	0.707385219	-2.72554022
G00915-0330	2	16.15	2	-5.694103578	1.797100092	1.120785563	-0.573640443	-1.089248597	-1.480369463	-1.55224866	-0.026108136	-0.264028656	0.345464534
G00916-3084	1	15.81	2	-5.171509774	0.103872097	-2.930600765	-1.693043016	-0.980419631	3.299817117	-2.393091882	-0.43706126	0.799569905	-0.238930043
G00917-1216	1	15.62	2	-6.007571518	2.272157341	1.1735709	1.021250692	3.144030989	0.581210903	2.556772351	2.754353293	-0.936672507	-0.034079436
G00918-2406	1	18	2	-3.634573282	2.635925928	-4.324341499	-2.216452826	-0.800202192	3.481168187	-2.074821173	1.19581694	0.806686806	1.799303471
G00919-1496	1	17.73	2	-3.852090788	3.546346116	1.798741569	-0.342916379	-1.967311233	-0.978409537	-2.937488985	0.01841906	-1.220705572	-0.039514652
G00920-2108	2	18.37	2	-5.399786675	2.562447712	-0.413660814	0.501960704	3.265668019	-0.999982148	-0.042401196	-0.419890634	1.928754572	0.793579086
G00921-1122	1	18.27	2	-4.280819563	2.574371549	-0.71253111	0.775764247	3.073537386	0.741311319	-0.059359724	-0.623313816	3.607533104	0.508062009
G00922-2113	2	16.01	2	-7.015958894	-0.437027994	0.22756641	0.15219571	0.447591714	-2.502445672	-2.295022486	0.593517302	-2.574704971	-0.063321359
G00923-1926	1	9.54	2	-6.8900453	-4.308736155	-0.585963332	-0.428552987	-1.566915772	0.951011343	2.774075504	-0.369236731	1.448928262	-1.409550194
G00924-2340	1	17.53	2	-3.33025034	4.324631729	1.693683621	0.910602678	4.380968319	-0.443041433	1.306023161	1.072743591	2.335048448	-0.893413817
G00925-2193	1	16.21	2	-4.339743687	4.665990264	2.37205911	0.423625063	1.57414855	0.754137899	-1.946701638	0.390868768	1.674236804	-1.463647067
G00926-2758	1	16.26	2	-5.028395235	3.251158539	1.256461638	-0.922930498	-0.356766894	-1.977438691	-0.987239651	0.531458877	0.079588052	1.977590973
G00927-0922	1	15.35	1	-3.655117043	3.712521032	-1.741280611	-0.406281297	-0.976467046	2.471954866	1.0494859	0.412135088	-1.025048446	0.050014599
G00928-1619	1	14.87	1	-7.366008611	-6.286876524	0.692102408	-0.764446953	0.469218556	0.382931621	1.33117345	-0.800342732	0.001852378	1.125446692
G00929-1987	2	10.14	1	-3.619295301	3.028204035	1.058691985	0.422706755	3.25432176	-0.772103244	-3.761842965	-0.221184544	1.43827909	-1.039828967
G00930-2763	2	12.63	1	-5.361415491	0.270244842	-1.583845044	-0.208185222	2.182210454	-0.191638701	-0.18453046	-1.131929845	-1.95113711	-0.793819177
G00931-1073	2	10.85	1	-7.233888899	-2.505777545	-2.09454645	-0.299576545	1.358370566	-2.913464721	-3.480124964	2.691717431	2.662303537	-0.551368772
G00932-1578	1	15.29	1	-2.988107836	2.976170546	-3.109639613	-2.077379121	0.39640406	0.917595522	1.013192145	-2.457419233	-0.491924401	-0.832642352
G00933-2816	2	11.95	1	-5.725461913	-1.590679284	0.174527771	0.102277915	-0.334843032	-1.567768608	-0.765083748	-2.005673583	1.248068505	0.957547588
G00934-2007	2	10.9	1	-7.263994707	2.729042149	1.13552102	-1.491069768	-3.228731572	1.19224719	-0.965290895	-1.050976279	2.120141183	-0.402446419
G00935-3338	2	13.26	1	-5.095800516	4.401969257	1.388387181	-0.284708722	-0.396498246	-1.58418996	-0.160973291	1.651495463	-0.644937334	-0.740004021
G00936-3305	1	12.79	1	-5.504771161	1.984464572	0.463272166	-0.378160789	-0.444364094	2.448115177	1.803943766	0.991843751	-0.08258906	0.061462787
G00937-3354	1	12.55	1	-5.113187507	3.685835297	0.626346908	0.167461375	-1.726544068	-2.787293103	-1.907124003	2.051725676	-0.842280811	0.367718862
G00938-3345	2	12.91	1	-4.765083102	1.201798955	-1.242541668	-0.188370666	1.251369277	0.386743562	-2.485068905	0.197202983	1.315873464	0.021362393
G00939-3363	2	12.24	1	-6.677644368	3.094935439	1.583145062	-0.404575095	-1.77749763	2.501793231	-1.889903828	1.16521893	0.074668094	1.140619589
G00940-3307	2	12.53	1	-6.542841873	-0.56801027	-3.460046948	-1.856378743	-3.398508724	-2.392092948	0.237515695	1.769848789	0.518828632	-0.858690501
G00941-3344	2	12.86	1	-5.192078711	0.966292797	0.382583266	-0.846319216	-0.14353849	-2.353875183	0.209244348	0.485903395	0.940380802	1.101153327
G00942-3329	2	12.84	1	-5.673709524	0.629411513	-3.735420518	-1.076571521	-0.703238789	-1.236015841	-0.986936882	-0.054501488	0.072937198	1.716972518
G00943-3342	2	12.21	1	-5.249492171	1.586622702	-0.02123797	-0.599710349	-1.519248926	0.498664908	-1.6023143	0.351513985	0.170368234	1.08774599
G00944-3318	2	12.99	1	-6.389108491	1.287882339	-2.550564721	-1.140429942	1.762136004	-0.73243325	0.971558245	0.252682464	1.240771981	1.330191549
G00945-3314	2	11.55	1	-4.899797031	3.883750107	-0.455463571	-0.893148992	-2.435710205	0.827330396	3.317763603	-2.341360974	-0.612072663	-3.046889342
G00946-3492	2	14.49	1	-3.805066558	3.273178324	-1.772318557	-0.834027283	1.023143027	-2.434513709	0.632099745	-2.637339973	-1.417168565	1.816748363
G00947-3481	2	13.34	1	-5.787621163	0.656490636	0.496830955	0.365144374	-1.128620967	2.674097153	0.89883032	-2.319362645	-1.019337693	-0.506947397
G00948-3526	2	13.88	1	-3.444304598	3.483145967	-3.595875119	-0.850023261	2.072747233	0.012924133	1.089705482	-0.845491929	-0.974578035	-0.227195328
G00949-3334	2	14.08	1	-5.536347436	2.193515703	0.312544297	0.013974984	-0.286492539	0.566167356	1.136321895	-1.174792087	-0.247064907	1.574612052
G00950-3353	2	14.14	1	-4.882847924	3.643818131	1.14042958	-0.985851549	-0.204096233	-1.008253476	-0.123015415	0.920820515	0.216272761	0.606711857
G00951-3373	2	13.88	1	-5.300250119	1.087279177	1.282356923	-1.171793919	0.783984366	1.154404807	-0.335782546	0.113870775	-0.796747997	1.552149743
G00952-3333	2	13.08	1	-9.092497246	-8.885740899	0.619385971	-1.613078339	-1.471368151	2.21552341	-0.761259267	0.24913668	1.363497884	1.358144087
G00953-3347	1	14.2	1	-4.58059362	3.089752965	-0.293780969	-0.055600476	0.882084857	-2.181624181	0.830860542	0.281405646	-0.197831359	3.245156457
G00954-3364	1	13.01	1	-5.310296899	1.055886603	-2.764844277	-0.492547885	0.253312051	0.118137618	0.317659089	1.65309508	-0.207318927	-0.171894267
G00955-3304	2	12.33	1	-4.544752968	2.750413857	-0.669336826	-0.184106828	-0.738617904	-1.112545332	0.436184919	-0.103055917	-1.030423871	2.113577691
G00956-3368	1	12.88	1	-6.047763848	0.146182705	-0.392822598	0.173771183	-0.614134847	-0.106185121	3.164041761	-0.733026537	0.35387762	-2.740640656
G00957-3323	2	13.08	1	-3.169699797	3.163383931	-2.868958089	-0.573488158	0.135762967	0.27239409	1.744935344	1.638313624	0.981224377	-0.756280639
G00958-3316	2	13.55	1	-4.108352754	-0.055545947	-2.280772331	-1.569557555	-1.771939287	-1.228282511	-1.550996379	1.047863931	-0.994700176	0.249952031
G00959-3352	1	14.6	1	-4.819632495	1.534309081	2.150193145	-0.273116717	-1.16788527	4.08328607	-1.646175699	0.021726016	-0.052790197	1.962000069
G00960-3324	1	14.86	1	-5.671219306	0.493437133	1.046175648	0.486194506	0.571412619	0.496995871	0.080799406	-1.760314936	-1.107958877	0.279524546
G00961-3369	2	14.55	1	-6.17362742	0.862478834	1.039089799	-1.402628317	0.581239851	1.608927549	-0.668721495	-0.087838691	0.903890437	2.202289855
G00962-3505	2	13.65	1	-8.242043437	-5.257550462	0.275926012	-0.698934434	1.115187376	1.079761928	-0.974282841	-3.373503925	0.926828274	-3.352510707
G00963-3315	2	12.68	1	-6.686766395	-2.7369949	-2.398959227	-1.00889327	0.686345569	2.870583351	1.133951196	0.499973305	-1.572508779	-0.854834295
G00964-3343	1	13.13	1	-6.493622838	-1.313969771	0.290173406	0.678659654	5.535053119	1.601272009	1.727316771	-1.170250279	1.313064583	1.22783905
G00965-3360	1	14.46	1	-7.195587583	-1.133029252	1.443378115	-1.032813744	-2.131481554	-1.640240793	-1.965917232	0.61590167	-0.475602504	1.279441722
G00966-3346	1	15.14	1	-5.198348676	2.669393848	-0.55767892	-0.780594683	2.369580341	0.51937286	-0.154694893	0.230670876	0.612521255	0.845796837
G00967-3319	1	14.38	1	-5.668058652	-1.590978127	3.505268905	1.610680213	0.671591702	1.201975693	1.369477781	1.228470299	-3.641496062	-2.734790359
G00968-3340	2	12.69	1	-3.823508308	1.067560974	2.415815047	0.550401154	2.751125316	1.308968712	-1.397975943	-0.145498513	1.401422853	-0.720977063
G00969-3327	2	12.76	1	-5.951265027	-0.608086508	-2.362805664	-1.015253743	0.258486151	1.858879373	0.152174742	1.947609204	0.121739811	-0.837678844
G00970-3365	2	13.49	1	-6.122498705	-0.961740864	-0.944851131	-0.977798472	0.577767333	1.555841654	1.712075944	1.644125616	1.288378316	0.650935315
G00971-3355	2	14.15	1	-4.78951872	3.315313589	1.631866004	0.025217055	-0.195079987	-3.056050894	-2.93502059	-0.37116775	-0.740517265	2.275218695
G00972-3434	2	15.01	1	-6.885580144	-1.508642581	2.150014125	-0.002805031	0.576426849	-1.696683559	-0.212771831	2.781593246	-1.740826354	-0.534142517
G00973-3390	2	15.76	1	-7.252208384	-1.305790522	-0.920264556	-2.523309926	0.10558639	-0.415102777	-0.950911852	-2.010109762	-1.027864862	-1.612539232
G00974-3452	1	12.26	1	-7.215082383	-1.105298196	2.306898098	-1.306950327	-3.465566545	-0.253902849	-0.585809204	1.688997734	-0.116112304	0.79169701
G00975-3389	2	15.74	1	-7.448271324	-2.927993741	0.334125622	-0.904010309	-0.529921093	0.785054115	-1.036236769	0.029923451	0.305852153	1.301195198
G00976-3405	2	14.37	1	-6.552610937	0.009992268	0.611683586	-1.114440885	-0.327576485	0.608102958	-0.132669243	1.439429083	-0.951299682	0.591997017
G00977-3430	1	10.89	1	-4.269237508	4.206680203	-0.059348444	-1.575456844	-0.345619185	-1.357352034	1.607557308	-0.181639691	1.8362105	1.244618641
G00978-3421	2	11.81	1	-4.254299917	4.384603457	-0.916855046	-1.430964831	0.562889806	-1.89591775	0.762496354	-0.774032513	-0.306530138	1.395724949
G00979-3413	1	11.12	1	-4.783889738	2.356928952	1.550820628	0.357729538	2.865357172	-0.789071317	-2.720224639	0.663181313	-0.045039602	-1.021503356
G00980-3398	2	11.73	1	-4.585138427	3.203887309	0.031309211	0.159226224	2.584175587	-2.290126096	-0.698442258	1.566023526	0.870741598	-1.787578065
G00981-3650	2	11.01	1	-4.262813083	5.378049754	0.179544664	-0.638171164	-2.700047711	-1.679124041	3.06928972	-0.435116577	-0.80704893	-1.605986148
G00982-3411	1	12.1	1	-4.246913132	5.743109285	1.716348064	0.427641971	4.6237244	0.19116628	-0.281815995	1.421083321	1.818763597	-2.594478528
G00983-3429	2	12.06	1	-3.822243609	4.404293766	-0.693320974	-0.827588956	0.697497409	-1.611743753	-0.392937884	1.520300023	-0.730196403	-0.486660725
G00984-3382	2	10.48	1	-4.654711502	5.342096385	-0.065075726	-0.777036793	-1.150461113	-0.754161029	1.490213024	-0.423132812	0.26419097	0.386787016
G00985-3437	1	12.95	1	-3.561828319	0.744227508	-0.419733821	0.114786209	2.223170653	-1.267930255	-3.32413557	0.593801475	-0.491816175	-2.234396741
G00986-3431	2	10.86	1	-6.835072966	-2.456256894	3.222990478	-1.097542561	-1.760435735	3.614301362	-0.727445864	0.333103525	0.527367447	2.869775516
G00987-3440	1	15.75	1	-4.803743446	2.184335878	-0.199778364	0.351249188	0.612820303	1.322186206	-4.331418195	1.848751235	-3.103099539	-2.003939241
G00988-3399	2	13.52	1	-3.629842373	1.363152148	0.070355202	-1.046464389	-1.732248124	1.661222731	-2.558231381	-1.815333535	0.449605384	-1.891229995
G00989-3626	2	12.72	1	-5.079175395	3.4405752	-1.955978824	-0.372892862	0.411312054	-1.309262045	0.868357476	2.787293569	0.197742654	-0.053688283
G00990-3383	2	8.42	1	-7.734171942	-5.937082146	1.117486898	-2.47468302	-0.058512431	2.107978604	-0.192248995	0.354957512	-0.989391939	2.174813533
G00991-3621	2	14.86	1	-3.275031483	0.210481587	-2.213059713	-1.17271895	-0.955998072	1.526716049	-1.475486079	-1.556116462	-0.2489577	0.330817991
G00992-3445	2	15.47	1	-9.490007053	-5.152337147	1.334789187	-1.313607507	0.447696983	-0.049012493	-1.811566177	0.577299186	0.159917496	2.043949551
G00993-3442	2	15.81	1	-5.421419754	-0.230608202	-3.553615605	-0.748628017	0.288104101	0.264879938	-0.775651125	1.095705642	-2.090960811	1.411689993
G00994-3433	2	12.96	1	-5.788542709	0.34737637	3.437264057	-0.687195854	1.912252561	2.188223727	-1.855559224	0.083271245	-0.23727835	1.039350255
G00995-3384	1	9.25	1	-4.224160716	-0.662878854	-3.766422363	-1.425745646	0.423973163	0.077696391	-0.090696001	1.307498849	-1.046773271	0.578466217
G00996-3403	2	9.27	1	-3.933727092	5.092852292	0.063115766	-0.765078469	-0.434968259	-1.808673474	0.460962314	-0.81362106	-1.063658931	0.906781056
G00997-3441	2	9.28	1	-4.938634679	0.898386678	2.008065912	0.17528482	0.457589141	-1.935130356	-3.308785261	0.638700082	-4.087952594	-2.665841564
G00998-3428	2	12.84	1	-5.642305904	-0.091562875	0.345816345	-2.257684726	0.003856614	0.937611304	4.588053087	-4.521035948	-0.369352009	-2.305008886
G00999-3465	2	8.71	1	-5.067531597	1.612776581	-0.131075438	0.209648943	3.206648973	0.832264287	-0.190208243	-1.386012781	0.532243543	-1.112484173
G00999-3397	1	9.26	1	-3.531301181	0.154217905	-1.268985998	-2.304819464	0.212890732	0.909986961	-4.268059595	-0.986047019	1.265240919	-3.597025639
G01001-3412	1	12.6	1	-5.270347556	1.140041736	-0.04366732	0.58986785	1.705469112	0.827210001	2.091669535	-0.126997416	1.531404172	1.306223947
G01002-3410	2	13.37	1	-5.02371227	1.054630436	-0.424816266	0.201345003	-0.812589691	-0.202687603	1.340504675	-0.16114193	-0.44867586	-0.480840093
G01003-3396	1	15.06	1	-5.544466788	2.11445402	0.11558498	-0.495682811	0.378831529	-1.066646835	1.968662337	0.641668405	-0.133067265	1.905727296
G01004-3409	2	14.85	1	-3.698527849	3.897996667	-0.240563897	0.140972373	3.346668671	-2.084126486	-0.625462885	1.910502641	1.825230624	-1.625066084
G01005-3416	1	15.66	1	-5.100996028	2.357494751	1.215572888	-0.098552833	5.25738544	1.025441354	0.743023056	0.125079905	1.897014992	1.73852958
G01006-3458	2	8.69	1	-4.168293949	2.21633388	-0.949423114	-0.748791185	2.755303731	-0.34153417	0.504629473	-0.791181762	1.799564374	0.401194134
G01007-3414	1	8.22	1	-4.416351591	2.538974528	0.020644959	-1.257216383	-0.641358627	1.140457881	-0.329177899	-0.836147133	0.894881392	0.120556482
G01008-3444	2	17.16	1	-4.997641259	0.183491506	1.456428747	-0.151323007	1.083599563	1.161697503	2.117142756	-1.630928881	-2.391026745	-1.935549135
G01009-3424	2	10	1	-8.058287845	-7.816618127	2.587135128	-1.09675388	-1.092333267	1.718079271	-0.237298366	1.168017528	0.793598616	1.463580777
G01010-3450	1	8.01	1	-6.567127097	-1.447529008	1.467637445	-0.190292281	-1.824319072	-0.357732126	3.028182774	-2.513093492	-0.371512322	-1.885861235
G01011-3395	2	8.94	1	-4.30049873	3.431778435	1.078954521	-0.938141155	-2.420763795	-0.736781161	0.741001692	1.391225817	1.70616313	-0.033390196
G01012-3439	2	11.81	1	-5.690170909	-1.454130428	1.668931073	-0.631199434	-0.108085441	1.231780105	-0.142697492	1.504594716	-0.085750837	1.71437775
G01013-3432	1	10.3	1	-6.053159456	0.655242339	0.342341317	-0.714843975	-0.171344504	0.295402121	-1.028376365	-0.758374799	-1.462605042	-0.28411049
G01014-3401	2	9.62	1	-5.578628683	0.997726928	0.257545637	-0.63984462	3.431118585	-0.646762575	-0.170856932	-1.666813975	0.927968044	-3.381671349
G01015-3406	2	10.1	1	-5.616934106	0.305913308	-0.982651565	-0.933311835	-0.63292146	-0.629924962	0.873012238	2.6612001	-0.354559729	0.638743525
G01016-3415	2	9.35	1	-4.87956859	-0.440437066	0.451223491	-0.064604836	1.744216535	-0.360953239	1.591549143	0.808816672	-1.194099183	0.550835652
G01017-3391	2	13.6	1	-6.050239403	1.050603599	0.252950242	-1.235676215	0.436370528	0.590588605	2.936085938	-0.031700225	-0.935729264	0.339847225
G01018-3425	1	13.82	1	-5.457508595	-0.879556049	-0.267775844	-1.494859726	0.192411195	-3.601732408	1.245279944	1.598672002	0.154470973	0.112828391
G01019-3404	1	10.92	1	-5.949324601	-1.163366551	0.397979991	-0.555163655	3.004608238	-1.964632382	-1.377045622	0.521971348	-0.084421977	-0.686079412
G01020-3443	1	11.28	1	-7.043927219	-1.623119136	0.734489853	-1.233964275	-1.293835905	-1.604894429	0.459568712	-0.916751697	-0.846564464	-1.763739023
G01021-3407	1	11.2	1	-7.186226514	-3.90082876	0.154388775	-1.274575242	1.517181703	1.441321366	1.891541686	-3.077942977	-0.638275597	1.199068061
G01022-3372	2	8.44	1	-4.035693433	3.082746428	0.394153367	0.850374673	1.572115997	-1.960154151	2.076571619	2.662623808	-1.84349197	-0.428856802
G01023-3377	1	13.2	1	-6.302404786	-1.360207023	0.388731319	-0.758405089	0.260354763	2.775565879	0.629880143	3.786662795	-1.691029901	-1.18635512
G01024-3350	2	13.42	1	-5.390618009	0.166045168	1.198507683	-0.232144589	1.613890452	1.614015642	-0.395189046	0.772198053	0.222799699	0.146248592
G01025-3348	2	13.35	1	-5.300374756	-0.275646593	1.03700925	-0.436713533	-1.432674415	-0.702646501	0.428602319	0.359289851	-1.272074139	3.580162326
G01026-3321	1	12.72	1	-6.260951275	-2.097463117	-0.590499056	-0.500074516	4.866530353	0.240033517	1.626633872	0.600893413	0.988489448	-1.452083608
G01027-3332	1	10.63	1	-5.094055542	1.103482511	-2.002360313	-0.196233799	1.458739435	-1.243092756	0.337257552	-1.492903699	-0.104373895	0.691598651
G01028-3500	2	10.04	1	-7.430786655	-1.744867985	-1.151859466	-0.120646255	0.635324449	1.091377519	0.912745251	3.491686709	-3.07009442	-1.91619342
G01029-3358	2	11.63	1	-6.772175095	-2.689000145	0.582314807	-0.072304052	4.493449079	-0.317390399	0.767120923	1.020619599	-0.405995153	0.303131565
G01030-3357	2	11.84	1	-5.444380138	3.532697301	-0.583819379	-0.345179253	-0.161039937	-2.811965935	0.450754203	1.321054692	0.988713453	1.327365999
G01031-3468	1	11.48	1	-7.091132891	-3.48807078	-1.291007821	-2.19563284	-0.184945783	1.89968389	-0.105373108	-2.591944995	-2.226263068	-3.603311585
G01032-3529	2	12.06	1	-4.845680655	4.65412119	0.802460388	-0.091976775	-0.88854038	-0.141118543	-0.587307934	-1.75884012	-0.42523419	2.366478486
G01033-3456	1	11.41	1	-5.647517638	-1.946875259	2.003693823	0.233197389	0.001989308	1.648355295	-1.297115923	0.479807659	-1.766148134	0.287316351
G01034-3519	2	8.64	1	-6.396500489	-4.360176706	-1.575642234	-2.633744332	-3.053666705	1.877023256	-1.629607904	0.275273974	-0.753447963	-2.658091047
G01035-3514	2	8.95	1	-4.501457389	-0.08281477	-0.980551564	-0.841067533	1.747735294	-0.158742839	-2.81488518	0.08170229	2.887148012	-2.130636251
G01036-3487	1	10.92	1	-6.667601272	-0.33203886	1.183611121	0.224959236	3.17737247	-0.955328385	2.90764458	0.892704344	-1.401560761	-0.335385129
G01037-3494	2	11.37	1	-5.609748961	3.089804389	3.243980543	-0.003405177	-0.313830726	2.601328289	-0.811822665	1.04487985	-1.072521429	1.488329796
G01038-3408	1	12.03	1	-5.884962001	-0.609063725	-2.143494535	-1.820279665	0.798404914	-0.660646073	-1.0595677	1.418448262	2.48156235	-0.811492322
G01039-3512	2	9.45	1	-5.560646435	1.692246638	-0.654506072	-0.712603407	-0.892313422	-0.965368993	1.023799786	-1.003044672	-0.961811699	0.094243613
G01040-3510	1	10.46	1	-5.839906309	1.165311482	1.123901965	0.382608586	1.193522883	0.35964902	-0.80006224	0.650131855	1.914889856	-1.457128538
G01041-3322	1	12.38	1	-5.386285098	1.786901813	1.485094823	-0.24326723	-0.189987649	-3.024393319	0.526607611	0.246620903	-0.409592693	-0.740288186
G01042-3488	2	14.7	1	-3.712335696	3.192805039	0.627295908	-0.019919189	2.705250861	-1.876759434	2.393919502	-0.519065654	-0.732339252	2.898302731
G01043-3376	1	8.22	1	-5.199626718	1.856164907	-1.099014772	-1.377269848	-0.934254684	0.975313943	-1.496239549	-0.408410092	-0.856646166	1.699902163
G01044-3476	1	8.33	1	-4.635854209	0.976743058	1.159339804	0.023803626	2.551694336	0.955914975	0.277491219	0.570676199	2.306940003	0.511656518
G01045-3522	1	8.92	1	-4.953877301	0.786066158	-0.526648752	-2.245564155	-1.812046199	-1.615460266	-1.038863588	-0.680560112	0.921663681	-2.117497701
G01046-3496	2	14.91	1	-4.570501509	4.204782581	0.943319503	-0.490894554	-1.744473091	-1.91876552	0.215494194	1.702109698	-0.444968535	1.861116994
G01047-3479	1	11.69	1	-8.41464716	-3.094364975	0.067680995	-0.477983566	3.003406501	-1.329522993	-2.393199925	1.009826697	0.888791438	-0.560106788
G01048-3474	2	11.72	1	-5.388004716	1.194110637	-0.441757503	0.066658289	1.91961329	-1.413914131	2.728983377	1.76875425	-2.109322184	-0.518196031
G01049-3466	1	14.35	1	-4.33448522	1.109347168	-0.923644804	0.201199216	1.226718303	1.102350852	1.176904442	-2.205969467	-1.03904544	-0.640453946
G01050-3534	1	12.27	1	-4.261083453	3.462055283	-1.445782053	-0.81717225	1.586275176	-0.430396748	-0.911874567	-2.593530601	-0.875806555	-0.419858502
G01051-3460	2	12.48	1	-3.868620364	3.041110667	-3.554304094	-1.234227591	-1.262905435	-0.119503964	0.135739072	1.115217005	-0.245820869	-0.274529215
G01052-3462	2	8.56	1	-3.832034385	1.768691811	-3.932424992	-2.033500928	1.055513726	0.957925693	-0.341479148	0.075322221	1.949606168	0.320514791
G01053-3367	1	9.68	1	-7.099708369	1.448829352	-1.595796519	-1.492865984	1.989363293	-1.902132017	-1.847157714	-1.466503014	-0.676585277	0.828307807
G01054-3469	2	13.03	1	-3.708797444	6.779415573	-2.437570373	-0.630466342	1.148762587	-0.660051213	-2.940199961	-0.948569451	0.484272627	-1.669239216
G01055-3511	2	8.81	1	-5.781135226	0.916044961	-0.14787145	-0.437079256	1.158466167	2.268556866	0.008784162	-0.527606782	-0.041966947	-2.115930325
G01056-3535	2	20.33	1	-4.987216648	0.878667949	-1.049832379	-0.096048053	0.257759856	1.250284627	1.263323244	0.04617451	0.370750966	-0.521133242
G01057-3490	2	15.95	1	-5.076365964	2.504022503	0.715396207	0.088206461	0.11371095	-0.7481641	-0.440751098	-0.613441428	-2.662110312	0.993794756
G01058-3477	2	12.14	1	-5.606645434	0.989316313	-1.845950878	-1.778715267	-2.088522971	1.754774352	-1.888682382	0.690710946	-0.99490539	-0.151220427
G01059-3455	2	8.79	1	-4.684599589	-0.579487122	-0.665410191	-0.845164297	1.468929283	-1.411929367	-1.916979771	0.661161825	-1.68600934	1.009333398
G01060-3576	1	12.61	1	-3.340103543	2.568264819	-3.249172157	-2.067956191	0.35871925	0.974226402	-2.809422428	-0.959560429	-1.776566752	0.024727552
G01061-3517	2	11.85	1	-4.965008477	0.668814365	1.366479232	-1.249418583	0.906393906	1.708542666	-0.840524761	0.191299809	0.917197105	1.726539037
G01062-3467	1	11.7	1	-3.895874925	3.935843588	0.493947575	-0.216423576	1.027651006	-1.917535818	-2.230779382	1.14959447	0.187801665	-0.230749053
G01063-3533	1	18.79	1	-3.152397047	1.963049494	-1.022718443	-0.812119229	-0.221770706	1.05963836	4.130083199	-2.712360566	-0.48535749	-4.05100116
G01064-3475	2	16.64	1	-5.73992199	-0.255436337	1.069221469	1.517328297	0.673041466	-0.245048676	2.078420108	2.654465364	0.584205772	0.804946421
G01065-3463	1	19.88	1	-4.847365898	2.060638383	-1.755445969	-0.799662445	1.821517593	-0.53898084	0.900950923	1.112902365	0.010453971	1.677343693
G01066-3317	1	13.24	1	-5.392236223	1.03247738	0.20805453	-0.825642033	1.36917645	0.135166597	-2.249329407	-0.742844632	-0.961242619	-0.151763864
G01067-3525	1	12.2	1	-4.9158647	3.306069283	2.397502576	0.67374849	0.705069518	1.404260344	-0.156864245	2.586937374	-5.736429169	-0.959301611
G01068-3470	1	9.65	1	-6.125300472	2.461014413	2.04492733	-1.200473946	-0.511879546	-1.018592017	1.299222059	-0.842506347	1.105991104	2.518751074
G01069-3459	1	10.86	1	-3.933590178	3.806028216	0.861298231	-0.925127016	0.018281282	-2.369567172	0.596090926	-0.541935216	0.020619682	2.100490759
G01070-3472	1	11.7	1	-5.417646782	3.92897832	-2.114202439	-0.093665571	1.582055933	-0.83562285	-0.095811453	-2.052507451	-2.512166067	0.838745991
G01071-3491	1	11.96	1	-4.791676855	3.307972229	-2.519749067	-2.16376224	-0.383858572	1.050562997	-1.969640092	-0.162200078	0.455443505	0.347171116
G01072-3732	1	11.68	1	-3.458824015	2.810100278	-3.04618165	-0.490628064	-0.333194252	1.502532148	1.183279217	-0.476260965	-1.665446067	-0.33972629
G01073-3457	2	11.06	1	-6.436143529	3.770070444	0.513901607	1.073192233	1.670689715	-0.076959057	0.991929635	-0.755593116	-1.918306313	0.782897588
G01074-3531	1	11.45	1	-4.102483069	3.536229918	-0.760421903	0.065016454	0.337292731	-2.587611744	-0.243225825	-0.667390079	-1.116860973	1.821226552
G01075-3427	2	16.19	1	-2.24038191	4.07742501	-4.123388447	-1.372197791	-1.217070859	0.539811646	0.427845018	2.642931466	0.210929381	-0.475666817
G01076-3700	1	9	1	-5.729286644	-0.67133938	1.027382061	-1.385167518	-0.832936645	-1.702018299	0.364090546	0.08945468	1.054037331	0.756145073
G01077-3366	1	9.45	1	-4.42232717	5.119494144	-2.728752461	-2.051563898	-2.16147915	-0.690892935	-1.229984728	1.97202101	0.953770222	0.874948785
G01078-3351	1	11.67	1	-5.981816662	1.045253717	2.831443631	-0.577936846	-0.045252459	6.273462508	-1.908949684	1.605255942	2.070478105	2.965654024
G01079-3480	2	12.48	1	-4.048036257	5.256603041	-0.296765176	-0.263176497	1.340155425	-1.968727179	-0.488852477	0.367491744	-1.790469077	1.553885658
G01080-3720	1	12.78	1	-6.81168081	-2.830233734	1.301101685	-0.431780658	0.571680673	-0.237585753	-0.497050655	-2.861308566	-2.023117494	-1.66599264
G01081-3523	1	13.17	1	-4.437443843	0.663323201	1.607732431	0.472274379	2.543811168	-0.799406007	-0.92920352	3.201317185	1.060158771	-2.587582787
G01082-3497	1	13.32	1	-9.887249883	-6.532205717	0.907849184	-0.343204196	1.271801384	0.212303851	1.709172052	1.194208948	-3.975026505	-1.643128994
G01083-3736	1	13.47	1	-8.725630137	-7.498576094	1.653965497	-0.585570578	0.11231874	0.587362405	1.254827187	0.726041861	0.028591391	1.725939976
G01084-3530	2	11.61	1	-5.953749164	-0.804738184	0.705341548	-0.357561861	3.011138429	-1.00467414	0.433901867	0.359768531	0.288530911	-0.643792922
G01085-3527	2	8.72	1	-6.989351003	-4.264714724	-0.767124173	-1.13167258	0.571969267	2.690179454	-1.326888054	0.366947083	-1.133786045	3.364856391
G01086-3361	1	11.02	1	-3.984563011	2.762221656	-0.103210596	-0.16336615	2.729549701	-0.398229898	0.056100454	-0.17317123	1.260888325	-0.499193296
G01087-3336	2	14.52	1	-4.167747697	3.31791683	-1.308276011	-1.962605439	0.500518578	-0.955015952	0.132638653	-1.443156496	-0.421204567	-0.737926963
G01088-3331	2	17.1	1	-8.106793522	-3.552705087	2.071970507	-1.323048852	-3.04727848	0.852142713	-3.252823316	1.282231085	-0.306108178	-0.42632729
G01089-3308	1	14.12	1	-3.231306088	2.841229938	0.005533126	-0.861063057	1.474632538	0.331564668	2.161246452	0.205715921	0.142885288	-2.47974777
G01090-3320	1	17.25	1	-5.794741634	-0.443093403	0.281799724	-1.291308597	-1.849954269	1.926176351	-1.392156211	-0.915542115	0.177646925	2.398829576
G01091-3325	1	14.9	1	-5.145994847	0.917189331	0.459733122	-0.698194765	-0.543890242	-2.170720408	2.218517272	-0.281803318	-0.299993376	-0.444833028
G01092-3577	1	11.72	1	-5.31201798	-0.546251002	0.089107288	-0.192267551	-0.310356627	-2.931031012	2.643141926	-0.252159104	0.920399388	0.835519731
G01093-3610	2	10.81	1	-6.330738235	1.062917076	1.127091148	-1.164603719	0.108641156	1.349042512	-0.27594671	0.908324104	-1.704181358	-0.62129052
G01094-3554	2	12.87	1	-4.076608389	3.956631877	-1.403647859	-0.964838509	0.325862006	-2.122701756	-0.639434575	-0.58270368	-0.336433894	2.815724068
G01095-3608	2	15.94	1	-5.054085244	3.93259163	1.425912353	0.560161466	2.578223861	-1.870633391	-0.989865684	1.975901263	0.312197883	-1.747366706
G01096-3568	1	11.33	1	-4.661704934	-0.131084569	1.587416308	-0.809728473	0.784371581	-1.688142443	0.757469193	-1.570138742	-0.788166255	-0.546705307
G01097-3553	1	14.38	1	-5.736461457	-0.762371379	2.983485266	-1.186491597	-0.174208225	4.221048148	-0.188571005	0.03765965	0.42845368	2.503556447
G01098-3565	1	8.99	1	-5.348896681	3.563572585	2.925999924	-1.830807457	-0.13492638	2.145071402	-0.797128473	0.1436877	0.842586822	3.743365138
G01099-3591	2	11.4	1	-4.012194533	2.929856512	0.835980534	-0.86293349	0.897099202	-0.229252037	2.085321405	1.717786179	0.265487492	0.185428231
G01100-3558	2	10.31	1	-6.108264472	0.452624393	1.081316564	-0.105795272	0.752488652	-3.149861021	-0.712905904	1.140261868	-1.512418246	-0.80414835
G01101-3573	2	15.75	1	-5.471173471	-0.905962849	0.760900739	-1.069853614	-1.112830464	-1.222705285	0.328295984	-0.811117852	2.011038815	1.362457836
G01102-3606	1	17.8	1	-3.541598829	1.051342105	-2.911845928	-2.019422032	-0.374307974	-0.95757779	1.864459434	-0.325734547	-0.150964529	0.427439048
G01103-3575	2	15.22	1	-3.555542356	2.506033219	1.753820503	-1.482679283	-0.109114949	0.713718876	-0.381517529	-0.714301462	-0.323912694	1.766831385
G01104-3569	1	8.14	1	-4.69322917	1.435077924	0.567642371	0.036795278	1.413018572	-0.268134812	2.192975954	1.895001643	0.003090606	0.630520828
G01105-3548	1	14.83	1	-4.100942636	3.660392257	2.606531545	-0.193712956	0.368891938	1.48502344	-0.38488085	-2.487927945	0.770163023	-2.307056048
G01106-3598	2	8.73	1	-2.78623819	3.493501773	2.958491512	0.779586768	2.326769218	2.090014047	0.670331553	-0.156874984	-0.106258349	-1.546523247
G01107-3600	2	12.03	1	-6.199132495	0.620008241	0.44054495	-1.211472151	0.938624259	-1.53081802	-0.007035424	-0.677365355	-1.870689604	3.232420425
G01108-3614	2	15.53	1	-6.287230053	-1.653261021	0.027932598	-0.043981919	2.780582839	-0.642133827	0.685434504	-0.627321127	-0.165349809	-0.112808578
G01109-3601	1	17.34	1	-6.576449437	-0.271756529	-1.746345396	-1.221228148	-1.875586156	-2.795843209	-1.470771316	1.58393164	0.821486834	1.990264967
G01110-3551	2	13.4	1	-2.294797192	2.4098599	2.023997873	0.938961521	-0.393547654	-0.071031114	1.177258221	1.562071076	-0.780708477	-0.618586944
G01111-3579	2	15.78	1	-3.766778791	2.403906496	-1.109325123	-1.219911694	0.303747496	1.043942944	0.643793913	-2.059807144	-2.197887762	-1.718740875
G01112-3605	1	20.83	1	-8.295350075	-5.008480809	-0.103071212	-0.55994398	-2.033469478	0.612674985	1.493714484	0.828746129	-0.401467374	-2.13535287
G01113-3557	1	8.42	1	-7.317188768	-2.219483864	1.784533612	0.20920625	1.57142011	-0.709606402	1.451673515	3.663799485	-1.430723953	-0.713768576
G01114-3592	1	17.89	1	-5.187706847	-0.271410241	0.415173719	-0.593955546	-1.742185363	-0.193623068	-3.754203714	0.320667278	-2.80853354	-1.036824345
G01115-3572	2	10.37	1	-4.080455129	3.1044307	-0.662752203	-0.383365702	0.507326191	-0.580470423	0.063530639	0.475205811	0.17681005	1.529872046
G01116-3556	1	11.14	1	-5.616874719	-0.035041303	-0.36470854	0.55387937	-0.029822756	0.233610729	-1.660143871	1.940199787	-2.982366395	-1.933466315
G01117-3584	2	8.27	1	-4.077383831	3.567130971	-1.758547939	-0.848263808	0.521454175	2.602048156	0.533691833	-2.573983763	0.059278993	-0.978361297
G01118-3594	2	14.44	1	-6.06226444	-0.457742653	-2.002022451	0.657255971	1.347777749	1.066158263	0.87157158	-0.017781826	-0.33964029	-0.233602183
G01119-3642	2	13.77	1	-4.94374111	1.365642773	1.850116297	-0.634575926	-0.257700826	2.145712909	1.309862312	-1.099174532	0.056998299	1.889341323
G01120-3615	2	13.13	1	-4.695569851	3.447502953	-1.208288099	-1.881962138	1.136915782	-2.159541754	0.135109845	1.091412059	-0.883655157	0.971877779
G01121-3596	2	14.1	1	-5.638238482	5.042107568	0.454777642	0.883788151	0.933520557	0.488103193	-0.502367262	-0.144280045	-1.311928964	-0.082141028
G01122-3560	1	12.26	1	-4.964534264	2.639368692	1.801704309	-1.053488055	-0.13241926	-1.31539516	-1.895758564	-0.611792273	-2.115668796	0.724379944
G01123-3585	2	14.6	1	-5.453913014	2.405313926	0.564908704	-0.291947891	2.9566179	-2.166653719	-2.325065474	-0.589129031	2.465012928	-1.0558365
G01124-3552	2	14.46	1	-8.44895479	-3.899337907	2.253633254	0.569396282	1.574847358	0.802083994	1.991163473	1.121960396	-0.559713379	0.653273795
G01125-3617	1	12.93	1	-5.840568201	-2.326069918	0.792237605	-0.551418269	0.858655073	-1.161494953	-3.745021991	-0.460388474	-1.884066866	-1.923751233
G01126-3599	2	14.62	1	-6.794948678	-4.149546312	1.39006206	-1.020066171	1.18299264	1.738793712	-3.346143374	-0.858489828	2.095828995	-2.809422985
G01127-3587	2	13.88	1	-5.936807509	0.640520672	0.598317401	-1.021374616	-0.121092953	-0.854980051	-1.013005123	0.127531476	1.68719301	1.257968816
G01128-3451	2	14.73	1	-6.604847962	0.932540329	1.139393042	-1.852439007	-3.778528721	-1.138919818	-1.013309679	0.177530326	0.055411466	-0.153998576
G01129-3609	1	8.76	1	-5.409266411	-0.113143775	1.948558424	0.683438059	0.163869712	-1.222272387	0.059684626	2.847968272	-1.6859193	-2.331539764
G01130-3580	1	11.73	1	-5.297965104	1.988446079	1.239385611	-1.288389722	-1.202154478	-3.904701417	-0.648880271	-0.248846947	-0.323381756	3.382510594
G01131-3571	1	13.16	1	-5.268608372	0.157322746	0.821167868	-0.539179387	0.317411003	0.713820415	0.231915948	-1.673395667	-0.936501416	2.164040818
G01132-3618	1	9.33	1	-5.551514938	0.34128297	-3.280138675	-2.06572933	-0.559477371	-0.918923734	-0.839192749	-1.775456303	-0.745579043	2.278978396
G01133-3543	1	9.34	1	-7.396125787	-2.012610237	0.247917965	0.69971237	2.291704829	-0.628467609	2.364196411	1.091326998	-0.836147786	-0.1026522
G01134-3538	2	15.98	1	-5.702661382	3.544544292	-0.662302861	-1.587737581	-2.72760925	-3.072709456	0.658525044	0.206528793	-0.08447763	0.454769238
G01135-3593	1	8.09	1	-5.666027152	0.370022954	-0.858954817	-2.397435493	-1.408641458	-2.000843142	-0.473300682	-1.0034283	0.356710691	0.888312498
G01136-3578	1	16.31	1	-6.579846299	-1.482635432	1.171830132	-0.916109622	1.052812648	2.199500944	1.867526302	-4.736349175	0.898559493	-3.091909924
G01137-3337	1	17.05	1	2.779031109	3.02812522	1.72983813	0.644611938	1.688180432	0.05775339	1.490298825	-2.593397853	-2.448834771	-2.507216166
G01138-3581	2	10.13	1	-3.742275898	3.022464096	0.487301721	-0.380464515	3.082890578	-0.53864203	-2.30010407	-1.077787522	0.320617856	-2.519777039
G01139-3559	1	9.43	1	-4.064792011	1.887099015	1.816680189	0.308797272	0.522479857	-0.124606281	1.700798833	-0.135705057	0.804533716	1.486316431
G01140-3586	2	8.63	1	-4.218802335	3.503887397	-1.010064517	-1.097863789	1.698879058	-0.585847089	-0.811250332	-2.487727805	-1.742070676	1.482477589
G01141-3435	2	9.45	1	-3.781306733	2.090117829	-2.340026543	-1.149263137	1.088060007	-1.266920836	-0.869422658	0.409267757	-1.565750535	1.08718224
G01142-3536	2	13.54	1	-4.014910699	1.570887924	0.715624504	-1.0146094	1.217316184	3.046613272	0.251002589	0.686645314	2.630597245	-0.666110602
G01143-3547	2	14.59	1	-6.302088293	-3.857624929	2.157345986	-0.350865073	0.147730863	1.747590141	-0.092769685	0.173406468	-0.076385212	1.028966233
G01144-3597	2	13.61	1	-5.382460175	1.14694753	2.154522216	-1.087427147	0.537845796	0.58545918	0.712686706	2.086710262	1.097870866	0.891633165
G01145-3566	1	8.71	1	-5.38458951	2.536352485	-2.913180261	-2.37288641	-0.629938471	1.372023718	-0.77748327	1.67102726	1.262296687	0.723519665
G01146-3555	2	9.16	1	-4.631387111	1.67854724	-1.57887241	-1.669507985	-0.687436421	3.077063387	-2.584859148	1.175290291	0.753709864	-0.146522254
G01147-3616	2	9.24	1	-6.850220084	-3.940308473	1.358113295	0.044140842	-0.397052279	0.914167204	-2.05258198	0.94128088	-1.973735733	-0.56945407
G01148-3595	2	8.2	1	-4.898009694	2.837803791	0.49674012	0.15898711	1.370568923	-0.882999077	1.509575766	-1.329598747	-1.34459618	3.178377413
G01149-3604	2	13.91	1	-5.963031481	-2.500346336	-1.173518785	-1.561416976	1.018916492	0.3973043	-0.591064927	-2.967942619	-1.925640579	0.779901423
G01150-3607	2	8.47	1	-4.538033936	4.19809341	-0.587695198	-0.601292007	2.287649081	0.496901149	-0.641946187	-4.525609238	-0.675679877	-1.360176426
G01151-3602	1	14.3	1	-4.715322959	0.074368689	3.854350361	-1.333695662	-0.330685826	4.056147379	0.249144766	0.59975309	0.558406485	1.07785031
G01152-3562	1	15.28	1	-3.143415825	0.942525901	-0.505303211	-1.619631473	-1.529955818	1.793363546	-1.428044764	-1.740448861	0.875476181	1.219312334
G01153-3588	2	10.37	1	-6.473838961	2.568023503	0.073575985	-0.074948788	-0.583082237	0.120811449	-0.447664563	-0.771593584	-1.391162765	-0.635522756
G01154-3582	1	9.15	1	-2.764052787	0.517244999	-0.497297834	0.111660919	0.991257077	-2.066596891	-0.254124237	0.785625257	0.674680179	1.174259765
G01155-3611	2	11.32	1	-5.730036364	1.846046908	0.141161481	-0.325883424	-0.054610047	1.802318137	-1.086473541	-1.459569702	-1.495112611	0.356308667
G01156-3546	2	11.12	1	-5.973015388	-1.553232285	2.93374916	0.098462399	2.806007398	2.525972272	-3.502559163	-2.256235127	3.414144799	-0.808231133
G01157-3309	2	11.27	1	-3.564798248	0.024114447	-1.150396349	-0.632352364	2.251520204	1.118157933	1.910897474	0.768064662	0.058372871	0.761700099
G01158-3311	2	9.49	1	-5.050129819	4.010084067	0.566653339	0.138481474	-1.761655822	-0.907271425	-3.310622328	0.111155388	-2.850139518	-2.109664145
G01159-3339	2	8.01	1	-7.265414935	0.795717282	-0.567838549	-0.868194339	1.219325284	-1.622637635	-0.674281278	-0.590483443	-0.069199419	3.370978588
G01160-3330	2	8.45	1	-5.85331191	2.583665808	0.034958428	0.76436102	2.131851406	-1.241707189	-0.433604013	0.39889273	1.069443856	-1.994242232
G01161-3362	2	11.96	1	-4.751040795	3.904923628	1.873372481	-0.960886136	-1.55336042	0.270361819	1.76217749	1.28321236	0.840632884	1.873294785
G01162-3313	2	11.76	1	-4.972538453	0.692891053	-1.557983587	-0.583973551	1.28837444	1.248851393	4.37916558	-2.719861256	-0.270965697	-2.728222411
G01163-3670	2	11.82	1	-4.612984004	3.161999321	0.770920672	-0.03554023	1.137509143	0.796895598	1.734490434	-1.878247063	-0.128360429	-0.893031254
G01164-3648	1	11.69	1	-4.599034791	4.009475647	0.887463308	0.136731438	0.927645714	-0.61962975	1.025193652	3.298866487	-4.084421607	-0.512769601
G01165-3671	2	11.53	1	-4.021014862	4.554246402	0.118263184	-0.677391905	1.656901142	0.186128394	0.503136598	0.628261781	-2.16793579	1.943625241
G01166-3677	1	9.16	1	-7.064266841	-1.966646171	-2.631159585	-1.238856702	1.585116235	-2.112199096	1.366928607	0.269973829	0.812656187	0.71804714
G01167-3625	2	12.1	1	-6.864764648	-1.792992723	2.166069647	0.394061225	0.822920739	-0.451682434	-3.310231232	1.252044025	0.438810247	-2.989087359
G01168-3694	2	9.3	1	-5.288313323	1.054986986	0.923210466	-0.803065116	0.372932602	0.029242376	-0.632794516	-2.395277613	0.17692024	-1.112579317
G01169-3658	1	9.16	1	-3.874453015	1.428708048	1.58115072	0.137287979	2.172346804	-1.470884033	0.002149839	1.757028696	-0.822942877	-1.239638817
G01170-3633	1	9.4	1	-6.601408755	-2.324124353	0.810223036	-0.717412537	2.009364853	2.478227899	-1.297596107	-2.981539988	-1.898168972	-2.942891579
G01171-3683	1	12.41	1	-6.396540309	-1.22135768	0.985365321	0.465813664	1.213067077	0.365536527	2.212228086	2.290186855	1.014395939	0.446235884
G01172-3657	2	8.7	1	-4.292508335	4.011605839	1.52489794	-1.63108084	-0.044578356	3.13564307	0.747008456	-2.455190869	0.771175751	2.80372316
G01173-3682	2	10.03	1	-4.529784958	-0.501551781	-3.747425586	-1.712246729	0.513420627	-0.481023368	-1.341326091	-1.512570822	-1.67688488	-0.770067964
G01174-3646	2	9.39	1	-6.654159981	1.034515001	2.344546759	-1.019090544	-0.612643946	1.688368686	-2.297738255	2.162682817	1.686154843	1.693540796
G01175-3691	2	13.29	1	-4.55568858	1.63951473	0.713850603	-0.463824868	-0.348197991	1.592519568	-0.950037392	0.815616325	-1.035807084	0.829773923
G01176-3402	1	12.33	1	-5.992799358	0.47917911	-3.129224733	-1.45805283	0.714568956	0.585998418	-3.282327415	-0.809678144	0.087852612	-0.918991902
G01177-3665	2	12	1	-5.024012739	-0.917386323	-1.803138774	-0.816059763	-0.015077447	1.654891629	0.181517991	1.160754598	0.259243875	-0.261027383
G01178-3666	1	10.55	1	-3.667619387	3.272210616	1.003616702	-0.661041502	0.463679555	-1.641208318	-1.097336153	0.960908047	-1.791759039	0.479996781
G01179-3644	2	10.97	1	-6.141047992	4.007424216	1.868003057	-0.269532175	-0.386108422	1.358897911	-0.465436179	-0.51687146	-0.323106122	1.11302333
G01180-3371	1	10.87	1	-1.224510467	2.878881817	-2.474104635	0.340311493	0.21951419	-0.706626694	-1.366317811	0.509491601	-1.675822532	1.405493746
G01181-3662	2	10.03	1	-5.608002687	2.06943224	0.919819922	-0.040198961	0.869528124	-2.26506484	-0.567396049	-0.348176551	2.444366546	0.930768074
G01182-3632	1	9.56	1	-7.054546658	-2.331260287	1.286350403	-1.272919394	-5.710809707	-2.627177596	-0.172853636	1.531946213	0.564249128	-1.153801108
G01183-3668	2	12.53	1	-3.955213515	3.104005357	0.224946653	-1.109667035	-0.739927441	1.995543484	0.000658335	-1.473529069	-0.621291846	-3.247048381
G01184-3627	2	9.68	1	-5.157428493	-0.38420972	1.105495375	-0.799892993	-2.215531849	0.614041818	0.25020619	-1.082119819	0.603057242	1.727793618
G01185-3693	2	16.46	1	-5.250629623	-1.67183122	-2.444010204	-0.253671442	2.066231424	0.802046077	1.177111227	0.30250076	-0.931602152	0.512410586
G01186-3630	2	15.4	1	-6.15687252	-1.77881652	0.623978191	-0.058828673	2.848477658	-1.508665441	-0.176574308	0.666384871	1.571695719	0.212739627
G01187-3695	1	13.57	1	-4.098806226	4.019631013	-2.618802276	0.002033447	2.830953983	-0.783825721	-2.373287649	1.379274025	0.440758046	-0.022943771
G01188-3663	2	17.93	1	-5.09519713	-0.207897138	2.064264617	-0.806417013	-2.299665449	-0.441179257	0.7991384	-0.92488076	1.139405297	0.731329812
G01189-3635	1	17.14	1	-5.022486512	0.354268442	0.638212586	0.038527995	-0.133343374	-1.567017622	0.601998183	1.32958236	0.350232205	0.916224246
G01190-3653	1	18.05	1	-4.833548522	3.274072042	0.728926325	-1.055700575	3.304903235	0.105095766	-0.601542831	-0.101054075	-1.988812437	0.503902021
G01191-3678	1	17.62	1	-6.721769284	-2.349063594	0.806466375	-1.623459903	-0.459672727	-2.992368757	0.699582834	-2.251683066	-0.147184904	-1.785255679
G01192-3623	2	17.75	1	-4.087879221	-0.611295333	1.023941485	0.531273838	2.513661648	-0.812135625	-1.506197641	-1.00409668	-4.211563283	-0.589169588
G01193-3688	1	18.25	1	-4.866181202	4.288828184	0.405037179	-0.622947103	1.912469207	0.002405032	-0.051331981	2.623732625	-0.385261946	0.084086807
G01194-3674	1	16.31	1	-4.901309218	0.499213883	-0.14266976	-1.230988185	-0.962172145	2.644097097	0.746146246	-1.729360855	-0.102684443	-0.947317901
G01195-3639	1	12.12	1	-5.532501289	2.334127922	0.084712066	-1.102496505	1.550102647	0.28429285	0.521106881	-3.48245945	-0.30915997	-1.053175037
G01196-3638	2	8.56	1	-3.941353219	1.257362691	-2.34849288	-1.232190336	0.618036483	1.023282389	-0.503073691	1.65880087	-1.344687865	-1.648119812
G01197-3692	2	9.14	1	-6.971672282	0.732187265	1.741985312	-0.739215509	-1.254811315	0.413773129	-1.356459139	0.377528646	-2.214857829	-0.216179953
G01198-3647	2	12.57	1	-4.801272772	0.774778194	0.4017182	-1.311359001	0.223139727	-0.046710792	2.194488748	-2.790567456	0.224670267	-1.052596353
G01199-3667	1	10.09	1	-4.266785901	1.957750332	0.5731944	-1.025050006	-0.137450617	1.04178521	0.347378782	-2.902185991	-0.828449354	-0.352800527
G01200-3622	1	13.05	1	-5.603517176	0.903234677	-1.534901813	-2.157231926	-0.360481386	1.511722561	-0.430054079	-0.481941097	1.321778891	0.592982063
G01201-3689	2	11.02	1	-6.218518205	0.878214583	3.002799208	0.123016784	0.058485799	2.517733676	-0.530896175	1.017786635	-0.379088013	1.159626969
G01202-3651	2	13.79	1	-5.487488109	3.618848281	-2.843275497	-1.237349986	-0.053982241	2.38588523	0.225800241	-0.523230091	0.086414539	-0.036270434
G01203-3634	2	13.67	1	-5.135751472	0.480071542	1.07708501	0.047750349	1.221486617	0.492362405	0.692028053	-0.86883573	-0.688382384	-0.03211282
G01204-3687	2	15.13	1	-5.119754286	3.58906752	1.991810315	-1.423439828	-0.306201551	1.951022597	-1.927076951	-0.167746893	0.851247288	2.71954585
G01205-3637	1	15.09	1	-4.484314108	2.792093649	1.454613423	-1.633283317	-2.932893598	-0.891095863	0.171776638	-1.134088494	-0.07138597	-0.049564154
G01206-3684	1	15.24	1	-4.868073303	1.743953263	0.966597721	-1.764247105	-1.371029983	2.161496987	2.010385542	-0.045159722	0.390039829	-1.421091718
G01207-3636	1	12.59	1	-5.801718018	0.55961343	-1.65822037	0.208294134	2.512967622	-1.20647384	1.922093618	-1.010980783	-1.095341187	0.842754016
G01208-3649	1	13.26	1	-6.84003096	-0.376939081	-0.19712344	-0.055421403	0.979942066	-2.164088618	0.90041471	-0.364274899	-0.000310299	1.709349331
G01209-3453	1	15.12	1	-5.199285708	1.226640238	-1.737204694	0.20191523	-0.650101614	-0.587434055	0.280726017	-0.592108876	-0.167007668	0.720267666
G01210-3675	1	15.8	1	-5.393928887	-1.918525898	1.405124425	-2.123932195	-0.535281501	1.688353322	0.463806681	-0.715351973	0.220146596	-0.337717966
G01211-3690	1	15.56	1	-5.556404269	-1.652019162	0.556147503	-0.645928601	0.660204133	-2.35311058	1.191544306	1.002302899	-0.351126101	2.3445529
G01212-3628	2	14.88	1	-6.198192844	-1.070656426	2.06677382	0.700154917	2.975885169	0.218240432	-0.849603658	0.265316453	1.004840147	-4.564455696
G01213-3631	1	12.3	1	-3.089768917	4.899849018	-0.091569089	-0.598218309	-1.212556777	1.156867665	0.643101747	1.708329722	-1.780998347	-0.56417412
G01214-3673	2	15.26	1	-4.576072548	3.188775268	-1.059585923	-0.92805156	-0.253865896	0.61637737	1.809198698	-0.885832727	-0.103907624	-1.285244714
G01215-1110	2	16.55	1	-4.427691976	-0.353331374	1.603961711	0.564372484	0.193933843	0.717589172	0.267239684	-0.07122722	0.188115847	-1.743225103
G01216-3629	1	14.55	1	-5.286527805	2.686372323	-2.138861384	-1.087435665	-1.16500048	0.175201927	-0.477778498	1.178893962	1.609418509	1.762694121
G01217-3676	2	14.81	1	-5.003000173	-0.189306795	0.465635577	-0.151930585	-0.737639905	0.432513593	-1.119936386	-0.821082648	0.283275163	2.877356253
G01218-3660	2	14.59	1	-5.305982827	1.378280676	-0.673422356	1.31553634	0.796448083	-2.390471245	3.189120412	2.367441358	0.174499598	-1.402262977
G01219-3655	2	15.19	1	-3.934938237	1.87901065	0.785267008	-1.200081	0.358272983	-2.85734754	-1.423229303	0.54707648	-1.279070181	1.247845872
G01220-3640	2	11.92	1	-4.766911669	1.968446805	-0.839070901	-1.988716097	1.328457701	2.3716193	0.550753561	0.472349366	0.976386627	2.635269771
G01221-3755	1	14.88	1	-5.67186796	-2.091699226	-0.761117266	-0.298929436	2.587600516	0.031916118	-3.369529705	-0.12555545	0.078812399	-0.240839552
G01222-3738	1	15.26	1	-8.044637912	-7.166257906	-2.497680249	-1.336284556	-0.095990926	-0.000905134	0.078538605	-1.266730672	1.405726792	1.182469053
G01223-3762	2	15.09	1	-5.84685191	-0.238082734	1.071936273	-0.74531062	-0.290489826	-1.211024409	-0.812397846	-0.965987322	-1.344011896	0.950997889
G01224-3756	2	12.57	1	-4.846229222	0.497507522	1.28652739	-0.441132248	-0.818698152	1.769850479	1.013094298	1.741680673	-0.664610566	0.408931558
G01225-3746	2	15	1	-7.379955259	1.849939978	-0.988214396	-0.017348946	0.91529106	-0.392117708	-1.243433411	-1.395251493	0.836670014	0.130290558
G01226-3753	2	13.22	1	-6.137129358	-1.82074857	2.725638787	-0.478866026	-0.952378146	4.774652042	-1.570529613	1.084303095	2.60033881	1.705603194
G01227-3725	2	14.23	1	-2.75620555	-0.454893786	-2.843615682	0.073781257	0.307579027	-0.566445205	-1.058216309	2.78147281	-0.095983476	0.079466564
G01228-3726	1	15.04	1	-4.753121378	2.173089937	3.734393428	0.795609964	1.786857537	0.425574469	-0.314333194	1.012203602	-2.63078503	-1.419283432
G01229-3758	2	14.35	1	-4.411219748	2.580305136	-0.696365784	0.088521308	1.258828933	-2.393686461	0.468877414	0.468349812	-0.034753252	2.632318997
G01230-3719	1	14.52	1	-4.104630888	4.592166849	0.271032002	-0.399329241	0.92085179	1.048711624	1.476546396	-1.001507774	-1.011707403	1.711745685
G01231-3709	2	12.56	1	-5.407681212	-0.663878187	-1.444524617	-1.129670219	0.355317083	0.516843034	0.199287671	-1.056294635	0.053866162	0.305183595
G01232-3724	2	13.07	1	-4.17228889	2.027967181	-1.1555049	0.209650526	0.313729863	-0.745983125	1.770297381	1.236894113	0.658720954	2.976412731
G01233-3447	2	12.77	1	-5.222174797	2.906304645	0.702046518	-0.317214874	-0.693126074	-1.642016169	0.167566859	0.452019329	1.291164196	-0.310331912
G01234-3731	2	12.8	1	-5.788586676	2.530727189	0.341755259	-0.165794647	1.517993366	2.866476293	3.072091633	-2.649655835	-0.318644739	0.422047646
G01235-3716	2	14.48	1	-7.817726858	-6.680063502	-0.042428916	-1.24983487	-1.146370161	0.407520507	1.171948241	-0.061957251	-0.904894895	-1.276856054
G01236-3752	1	12.63	1	-3.631450728	2.047686306	-1.814849027	-1.257060474	1.410106892	-0.463702217	-1.046996553	-1.472103087	-2.16073381	-2.076954334
G01237-3759	2	10.12	1	-3.386357522	3.926572332	-0.883815599	-0.081337004	0.350465569	-0.624225618	1.270227034	-0.264806303	0.983009193	0.307484225
G01238-3482	2	13.57	1	-3.719971925	4.42591149	0.996186984	-2.198447784	-5.871056264	-4.749066874	2.013573781	-1.726386729	0.902991783	-2.985309509
G01239-3718	1	13.23	1	-3.877322857	2.756325299	2.415287357	-0.008389025	-0.462200878	2.926285669	0.805885147	2.42781523	-2.198865339	-0.463477138
G01240-3349	2	11.83	1	-6.630185698	-1.269056145	0.605181571	-0.355279893	2.632842599	-0.85035519	2.212837306	-0.044897714	-1.080508531	0.683960722
G01241-3747	1	8.9	1	-4.959336591	3.282557299	-0.66066793	0.078664689	2.686159671	1.142628708	-0.779423742	1.578518993	1.101634492	-1.589519676
G01242-3770	1	11.88	1	-4.363393043	1.416937686	1.436472635	-0.112889477	-1.475699941	2.235243715	-1.829358128	0.439524026	-0.567676143	-0.547691631
G01243-0426	2	14.37	1	-6.012016467	-0.661756696	-2.321900753	-1.7336365	0.086866968	-0.188820743	-1.261673289	1.795270831	-0.876747507	2.120748072
G01244-0881	1	14.63	1	-5.617249009	2.34021918	-0.186569771	-1.469669218	2.002525531	-1.028150245	0.910795749	-0.02830876	0.781065378	0.451095434
G01245-1861	2	13.49	1	-4.771146805	2.908429919	2.194282732	-0.677155452	0.768830744	2.511348663	-0.539942644	0.056791387	-0.393674119	2.74235427
G01246-2883	2	13.72	1	-4.286159329	3.08063609	-1.56503876	-0.769967409	-2.394462493	0.187923673	-0.874556128	-0.370516912	1.130895264	-0.051152537
G01247-0366	2	14.14	1	-3.849682202	4.089125529	-1.045929156	-1.54480572	0.137509905	0.647180634	-1.983222774	-1.643631864	-1.070468706	-0.376643549
G01248-2257	1	14.96	1	-5.156559563	0.625276013	-0.169156659	-0.93351796	3.066611041	-1.992340397	-2.403800593	-0.251090358	2.466242466	-0.605033724
G01249-0673	2	14.53	1	-7.370721253	0.48678947	4.095027436	-1.649703608	-0.979179622	6.45971101	-2.882531733	0.974907442	0.581123918	1.743841304
G01250-0513	2	14.24	1	-3.229698704	0.514396938	-0.62378251	-2.329108816	-0.782614082	1.765096953	0.00015359	-3.586284566	-0.087151538	0.119123214
G01251-1392	1	12.67	1	-5.683316255	-2.487393189	-1.60560278	-1.757990324	-1.96053965	1.473938572	1.027371214	-1.515861633	0.059199784	-3.452675216
G01252-2945	1	12.85	1	-4.708425128	1.32887111	-0.635961554	-0.244468054	2.634674335	0.762307533	-0.427829964	1.075311624	-0.654409203	-3.440560531
G01253-1994	2	12.07	1	-5.121947419	-0.08013831	0.564452004	-0.239070646	0.531701201	-0.767774018	1.240015423	-0.011183208	0.009155678	-1.285165471
G01254-0498	1	13.16	1	-3.001556866	2.770716899	0.88480723	-1.008462611	0.329097664	-0.103588961	1.219611522	0.626369734	0.721801549	-1.412104931
G01255-1418	2	15.59	1	-3.483251662	3.660147456	-0.720841866	-1.512222992	-0.589421571	-1.53292102	0.110344656	0.502897614	0.425396977	0.555429845
G01256-1712	1	12.98	1	-5.091657758	2.270537147	3.050129262	-0.741298792	0.370884599	3.933026723	-0.554820052	2.010928728	1.343369591	1.021370513
G01257-1136	2	13.32	1	-6.602055563	-0.981267803	-1.712671603	-0.64256637	-0.248785777	-2.056694801	0.009358311	-1.325711035	-0.271329184	2.119849831
G01258-2670	2	13.82	1	-5.108406635	2.378591236	0.732873722	-0.749183939	-2.776658314	-2.601012612	1.678878362	-0.361860338	0.743896201	0.738140797
G01259-0039	2	14.09	1	-5.152738151	2.903204145	0.956711499	0.466493905	-0.3665913	-1.411633413	1.089535809	-0.190505158	0.072366485	0.038411425
G01260-1676	1	13.46	1	-4.714598368	0.371150435	-2.281144203	-1.662454862	-0.660941608	1.048720948	2.479216447	0.344991344	-0.559437057	-2.13844379
G01261-0846	2	13.12	1	-5.582387879	3.593362856	-0.901829493	0.092307804	1.742712377	0.357139673	-0.017966767	-1.8978628	-1.345985657	0.409959077
G01262-0441	1	12.15	1	-4.836205731	2.296811295	-0.052743037	-1.475856962	0.050206454	0.867750124	0.672350107	0.054860852	0.615198278	0.587344494
G01263-0406	1	14.99	1	-5.040696603	2.114472217	0.033162445	-0.552612796	-0.440017458	-2.242458761	0.887233111	-0.626708266	-1.694511959	3.778255138
G01264-2725	1	12	1	-7.053436435	-0.519331195	-0.700760818	0.189778544	0.57204247	-0.169945169	0.230554437	-0.439993212	-0.697488195	0.947705495
G01265-2136	1	15.78	1	-3.529806114	-0.373547064	-1.674129998	-1.139042881	-0.09130637	0.010838479	-0.058901076	1.196597738	-0.644092631	0.67874041
G01266-0318	2	14.37	1	-7.355068261	-3.075917503	0.974034897	-1.509091988	-2.351418771	0.681849151	1.344344541	-1.760250991	0.705531284	0.758807633
G01267-2304	1	13.38	1	-6.73114186	-0.308198967	1.836534651	-1.868641061	-1.938801561	-0.65334838	1.062182321	2.093570478	0.975540964	0.31040105
G01268-1134	1	13.72	1	-7.109267966	-3.432469516	1.909970851	-1.304990798	0.94200426	0.39057608	0.944238923	-0.925265048	-1.681470542	-0.641832976
G01269-2683	1	14.96	1	-7.405011214	-4.331598546	-1.215791141	-0.69570483	1.068775543	0.579872453	0.91615831	0.681732517	-1.230076423	-1.446873371
G01270-1843	2	13.47	1	-5.663750369	1.262851382	-0.385957595	-0.490622255	0.197319194	0.087609271	-0.59660607	1.111296195	0.694270099	-1.93926777
G01271-0197	2	15.45	1	-5.966967394	-2.953285412	-0.112068499	-1.825040447	-0.907134849	1.756372818	-1.385457585	1.684010022	-0.805553118	-1.45611999
G01272-0424	2	13.6	1	-5.516672977	-0.577590416	2.988300276	-1.966013735	0.623879833	0.590938701	-0.830530444	-0.931847343	1.046078347	-0.368643968
G01273-1308	2	13.44	1	-4.795519109	-1.156682804	-3.073682406	-2.209532461	-2.10040754	-1.506670438	-1.645213045	1.866894298	0.264797072	-0.013511594
G01274-2044	1	13.94	1	-5.750212467	-0.781033044	-3.709063485	-1.176037696	0.617104925	0.872344328	-0.917228275	0.846312408	0.578148763	2.270343442
G01275-0953	2	12.16	1	-6.614589916	-1.440379847	0.628678055	0.117097158	2.306129157	1.21194331	-2.647882439	-0.847539919	0.59839524	-1.769015449
G01276-1244	2	12.44	1	-6.489382053	-3.090895564	0.675826534	-1.650389964	0.717885791	-3.685974971	-3.231059018	0.706781511	2.241744004	-0.486909896
G01277-1079	1	11.32	1	-4.879508706	1.186256782	1.646755334	0.292787524	4.526269622	0.41731619	-1.848592174	-1.615779817	4.611161817	-1.095026347
G01278-0006	2	12.33	1	-5.757525302	0.20922039	-1.590000172	-1.437969916	-2.573504793	1.052224267	1.012447947	2.989933113	1.831469381	-0.236976186
G01279-1389	1	12.4	1	-4.590301265	2.596041931	-2.9589706	-2.003524425	-0.583018032	0.372105782	-1.209651414	-0.661861132	-0.506429971	-0.348602538
G01280-0384	1	13.98	1	-3.503875978	2.610663476	1.334644002	-0.900004117	0.995580725	-1.484503767	0.429365437	-0.50142856	-1.429438216	2.056553559
G01281-1742	2	12.4	1	-4.852880806	2.00085076	-3.831902215	-1.349382443	0.148302475	0.128476474	-1.82230913	-1.941170854	-1.032675511	0.147562549
G01282-0001	2	15.33	1	-4.341393106	1.803077251	0.059254582	-1.216039246	1.259928781	-1.295525421	0.975919919	-0.466647131	-0.335712478	0.795098606
G01283-1319	1	12.02	1	-6.715415602	0.772717014	1.233751842	-1.192382175	-0.151134616	-0.694552189	0.933688785	-0.77616202	0.318791628	2.883418672
G01284-1717	2	12.98	1	-7.222470862	-3.358567308	-0.424277389	-0.925936265	1.273395951	3.198926818	-1.13694599	1.558194968	1.127460844	1.224460106
G01285-3031	1	14.32	1	-4.094169171	2.606340474	1.318534664	-1.245176762	-2.670927967	-2.140746862	0.083646583	-0.298721301	0.651018726	-0.767885548
G01286-2071	1	12.3	1	-5.42317966	3.859645539	3.108537694	1.571191784	-0.554571642	2.531059721	-0.338481758	2.322149642	-6.230989883	-1.122312692
G01287-1577	2	12.38	1	-4.139490589	-3.007740759	1.461529181	-0.852371036	1.847862918	0.798277363	0.141301466	0.692461233	0.415924776	0.599368679
G01288-2416	2	13.66	1	-7.654969924	-3.230701873	-1.440600809	-1.165210259	-0.879077427	1.053197461	-0.100186118	-0.697481471	0.965277344	1.65709093
G01289-0586	2	12.69	1	-4.01510419	4.119604436	-1.274368277	-0.917043951	-0.083948266	2.941045564	0.106467121	-2.056807148	0.762325232	0.335605696
G01290-0245	1	14.23	1	-5.28308283	-0.783960008	-1.878764945	-0.372920544	0.768871966	1.087443912	2.06098477	2.08272227	1.281628614	0.145063805
G01291-2197	1	12.62	1	-7.91254172	-3.899624651	-0.232924456	-1.730470161	-1.433228082	-0.908347302	0.849922024	1.915361933	0.876500941	0.737446655
G01292-0024	1	13.01	1	-3.643287086	0.100360178	-3.359423171	-1.583816314	0.606878101	0.048550652	0.85502576	-0.490505931	-0.632826389	1.782650476
G01293-0555	1	12.92	1	-6.810083856	-1.903225686	2.167402683	-0.789723565	1.066852595	1.52814975	0.031316968	1.20270438	-2.655718788	0.085019868
G01294-1658	1	12.22	1	-4.817772685	0.288069975	-1.531520202	-1.210155867	-1.423930353	0.925908094	-0.27007519	-0.342955433	0.176892197	0.75543296
G01295-2954	1	12.99	1	-5.399352233	-0.994642888	-2.136737616	-1.51348093	0.974948194	-0.526695877	2.584973064	-0.525721234	0.575766723	0.664931774
G01296-1013	2	12.72	1	-4.344018395	1.569086924	-2.143366193	-2.312750019	-3.066920177	-0.748957799	0.934828965	0.081979655	1.377838278	-1.137822775
G01297-1165	1	12	1	-7.492269241	-3.15365997	2.525173292	-0.220104223	0.839763292	4.795209963	-3.069311067	2.090793075	2.214449436	2.44702339
G01298-3096	2	13.4	1	-6.178300523	1.362177578	-1.593788541	-1.256143432	-0.95857088	-0.798053067	-1.250491899	0.822942748	0.629983961	0.539060227
G01299-0486	1	12.53	1	-5.917149019	-1.61901357	1.346907038	0.28412455	-1.284742593	-1.325744672	-1.462135689	1.56011909	-0.674318523	-1.249201103
G01300-0702	2	11.89	1	-4.641510606	-0.281313001	2.171554683	0.240077266	2.115281697	1.494483792	-0.210184406	-1.063953254	1.482150443	-2.966923975
G01301-0574	1	13.63	1	-5.869476248	-4.311657693	0.632180646	1.338953977	1.201280476	-1.666314157	0.154654215	2.439960659	-3.263644244	-0.194466442
G01302-0824	2	12.03	1	-4.050000485	1.858277846	-2.506156378	-1.950154361	-0.444097787	-1.177827669	1.19179087	0.034068772	0.361211563	-0.591574942
G01303-2323	1	11.5	1	-4.429725766	2.267677037	-0.574941877	0.19947678	2.530722371	-0.513805365	1.313659253	-0.202131556	-1.483440441	1.927557121
G01304-0253	2	11.85	1	-3.5612369	2.239982118	-3.4169443	-1.792137931	-0.983423014	2.054040891	-0.593204796	-2.087089419	-0.169549562	-3.62395124
G01305-2319	2	9.39	1	-3.771208987	1.911849819	1.171079829	-1.507482557	-1.639583161	-3.150091316	-0.263456644	0.030243211	1.10155273	2.228775056
G01306-0093	1	10.54	1	-6.976651173	-1.251424474	1.022966125	-0.905555271	2.447476582	1.053260069	-3.102311916	-0.405739079	0.934587269	-0.810220062
G01307-2913	1	11.56	1	-5.508462872	-1.188703784	0.697977566	-0.981052441	1.756922602	1.150703826	-0.950385081	0.442174618	0.704617748	-3.794516063
G01308-0634	1	11.56	1	-5.672023607	1.386339073	3.203100388	-0.426701224	0.941509521	1.206511887	-0.537459541	3.050888923	-1.807770504	-0.439549283
G01309-0302	1	11.7	1	-5.190736515	-0.45567463	-2.485635564	-1.614248169	-2.414762878	-0.21489464	-0.915031217	-0.753490386	-0.440919874	-0.698293167
G01310-1924	2	16.36	1	-5.119166456	3.319961427	0.324148927	-0.564233239	-1.440673852	-2.423104872	0.098694561	1.716485823	-0.334758113	2.231608606
G01311-0778	2	17.53	1	-4.876982446	4.301651597	2.126949114	0.490639644	1.265249446	0.937409807	1.645933614	-2.145101828	-4.284410375	-2.170685076
G01312-2515	2	17.38	1	-4.424001727	1.483509734	0.796517625	-0.156581886	-0.574323033	0.974647083	1.897282165	-0.145627363	0.42818419	-2.228652814
G01313-1017	1	15.18	1	-8.167946497	-3.472017124	-0.274937031	1.038931993	2.746840442	-2.591715256	1.582189459	2.276284705	-0.351805705	-0.179200604
G01314-1330	2	15.41	1	-3.437238939	0.780309987	-4.600849346	-1.981481839	-0.365385844	1.23173395	0.286249314	0.841593938	-1.255724904	-0.105764981
G01315-0787	2	12.68	1	-5.039290141	2.474911151	-5.421823816	-1.512012049	1.354266297	2.016422255	2.787046096	0.589483954	-0.341833628	-0.963112123
G01316-1731	2	17.47	1	-5.22573403	-1.15683615	-0.859661879	-0.518232088	1.836435968	-2.452427136	-3.805917299	1.041916681	1.493315805	-1.010697718
G01317-0653	1	17.96	1	-4.905438921	-0.981704646	0.561892736	-0.866909471	-1.9419603	2.447762032	-1.38357555	-2.157348618	0.240922687	0.917902075
G01318-1280	2	17.47	1	-5.006267133	1.125060603	-2.654691136	-2.683821557	2.320856415	2.556610454	-2.125422393	-0.526557807	1.658527168	-0.07817794
G01319-0988	2	17.56	1	-4.256124417	2.828985961	-2.240197711	-0.24714717	1.370038559	1.286399511	3.126826617	2.591210829	-0.920714724	-2.798977575
G01320-1132	2	17.94	1	-4.377178641	-1.243432502	0.12590903	-1.488470779	-0.364466947	-1.616132335	1.451102881	-2.345478444	-0.191346081	0.832169322
G01321-0740	1	17.75	1	-6.5161101	-1.150425141	1.269292	-1.475943902	-1.574144629	4.247725277	1.049033563	-0.491713587	0.640271327	0.791811504
G01322-0510	2	13.01	1	-5.564372616	-0.020128807	-2.409900152	-0.623448422	1.581560071	1.366068441	1.821216217	1.515015652	-0.465318655	-0.380202515
G01323-2855	2	13.43	1	-5.857561974	1.622421347	-2.599752629	-2.080194764	0.526246243	0.466412055	-3.245821317	-0.993718592	-3.095980108	0.02324824
G01324-1327	1	11.99	1	-3.153849489	2.370867623	-3.48477177	-1.556092667	0.097084407	-0.593495122	-1.122350217	0.690503607	-0.224540826	1.048188824
G01325-0836	2	12.21	1	-5.109191959	2.793896169	-0.366813779	0.591572811	3.378212335	-3.074781255	-1.075476486	-0.04497583	1.537872083	-0.123936838
G01326-1411	1	13.57	1	-5.881493812	-1.540688573	0.91326612	-1.022907913	-1.965664592	0.840332225	2.283142202	-1.491075731	-0.510858304	-0.596094422
G01327-1962	2	13.84	1	-4.421057296	3.383003929	-0.317824779	-0.732334309	0.309561365	-1.042929444	0.930160872	-0.063553053	-2.785131078	-0.712599815
G01328-2001	1	11.59	1	-4.58592462	1.341440673	1.848796616	1.159672426	1.164325967	2.306065437	0.894258119	-0.961026747	-4.388036128	-1.970940883
G01329-2591	1	12.96	1	-4.37218386	2.777634521	-0.286866917	0.693620058	2.340479265	-2.000257932	2.0581218	0.619412963	-1.829323954	1.968554361
G01330-0820	1	13.58	1	-3.083653539	4.734948019	-1.248566373	-0.394468929	1.477902582	2.010711014	0.328606572	0.206451493	-1.097288236	1.727163721
G01331-3131	2	13.08	1	-4.138553707	2.406801091	0.691690057	-1.230927316	-3.29562486	-0.918378718	2.423056553	-1.847898709	-0.289086819	-1.94290151
G01332-1354	2	12.18	1	-5.756845598	-1.513012979	-1.783297903	-1.378402146	0.576809431	1.231192421	0.097048853	-0.444450673	0.473839524	-1.552552937
G01333-2711	2	13.85	1	-4.58347929	0.451013538	-0.492822611	-0.541187291	1.284131617	-0.780660465	0.062790677	-1.293803979	-1.902748657	0.039631829
G01334-0541	1	10.35	1	-4.82132123	3.694563147	-0.387918451	-0.953665345	-0.031268935	-0.640049268	0.225740005	-0.134868825	0.005525834	1.498673056
G01335-2474	1	12.18	1	-5.420577867	3.364853842	1.479486546	-0.951655857	-3.862845935	-1.590141371	0.827346139	0.540543475	0.975303486	-0.813683463
G01336-0924	1	14.62	1	-4.370448102	2.658470189	1.284289404	-0.985309708	-0.6880278	-0.352882951	-0.921168607	-1.065724014	-0.781834994	0.165005194
G01337-2889	2	12.71	1	-7.819377364	-2.306304869	2.001047453	-0.675233674	-0.37612955	3.287389689	0.676744776	-1.01536196	1.018217927	-0.652639633
G01338-2234	1	14.22	1	-3.945815856	3.539739117	-0.691660932	0.481865829	0.783854368	-2.205980519	0.596441534	-0.75378252	-0.512374585	2.855329959
G01339-0823	1	15.3	1	-5.612015148	0.069432059	-1.120803358	-1.051104015	1.794185061	1.283668412	0.277446168	-1.898018159	0.817157508	-4.924556883
G01340-2727	2	9.75	1	-5.729065811	-0.666702169	2.26499588	0.177989945	0.451205334	0.675766962	0.841535056	2.267253561	0.448069095	-0.229790405
G01341-3105	1	11.67	1	-7.096907772	-2.805835599	-0.624312843	-0.867687021	-0.372938354	-1.578143791	0.929522149	2.383642611	-0.872098976	-0.274247744
G01342-2628	2	11.9	1	-4.038236385	0.317825915	-2.345764298	-1.350415937	3.729554755	2.387757114	0.757109554	1.556557077	1.841676104	-0.675720553
G01343-0399	2	11.96	1	-5.278989511	0.548392985	0.028155267	0.404800535	2.874426679	0.443898517	-2.633322541	2.532619728	-1.44469734	-1.915847793
G01344-1352	2	14.2	1	-5.082051298	2.499022411	2.245834143	-1.130756255	-0.812875278	2.024981634	-1.70674821	1.608137856	0.475909643	2.501798682
G01345-1874	1	12.05	1	-4.141599898	1.084126103	1.090205692	0.443688006	1.64547762	-1.234761601	0.48104417	0.163089999	-0.59422182	0.966608838
G01346-2520	1	11.21	1	-6.366816917	-0.120113468	2.397880579	-2.317962352	-4.356447375	1.145569816	-0.456486959	1.253925194	0.594117122	0.994791033
G01347-0562	2	12.21	1	-6.330625045	-1.377715266	0.087572653	-2.914745467	-1.859804339	3.494079438	-0.344149655	-0.719215581	2.664870773	1.630531602
G01348-2709	2	11.93	1	-5.238050196	1.665896294	0.247351576	-0.948649653	-2.732156697	0.015432307	0.789130484	-0.571705349	0.80132249	-0.354604848
G01349-2417	2	11.71	1	-4.037261959	2.40155789	-4.454211565	-2.168649702	-1.304351646	-0.47506339	-0.192271497	0.700422648	-0.514457491	0.528895427
G01350-0322	1	11.62	1	-0.261312167	0.292096526	-3.839385917	-1.833727394	0.768314843	0.385432415	-0.844818633	-0.207051188	0.067676089	0.296479522
G01351-3750	1	10.63	1	-5.685716692	0.903912961	1.337112815	-0.074680599	-1.301382802	1.954498529	1.865634539	-2.170443024	-0.268046644	0.869987742
G01352-2051	2	11.86	1	-4.146322652	-1.227365899	-1.16501266	-1.241894136	2.863435477	0.915981457	1.600817632	-0.295985677	0.406485904	-1.220930338
G01353-2164	2	12.13	1	-6.292743341	0.563745851	1.050769601	-0.495855718	-0.070423006	1.698579997	0.075331173	-3.482000328	-0.890278712	-1.270824442
G01354-2274	2	12.16	1	-4.935891069	-2.483326327	2.952795489	-0.775442483	-0.518393664	3.207045657	-1.544239747	0.809351016	-0.146079756	1.072432771
G01355-2240	2	9.58	1	-4.432554116	2.182020461	1.439096514	-0.691849416	2.539448338	2.911671694	-0.920092572	-0.043428372	1.574511506	-1.109966031
G01356-2356	1	11.54	1	-2.768660237	4.663095788	-2.998857565	-0.966499421	-0.241892848	0.81821351	-0.569040505	-2.741756542	-0.292261744	0.505028188
G01357-0268	1	11.33	1	-6.245039221	1.281308005	0.433142945	0.116386065	2.401549077	-3.398963324	-1.452185658	0.65747281	1.813453473	-0.930485307
G01358-2741	2	15.91	1	-5.510856985	1.57085277	-1.590146457	-0.954345693	1.05948809	-1.3633154	-0.661970096	-0.896690109	0.278293187	1.182774988
G01359-1387	2	16.76	1	-4.965494627	1.869635477	-0.087274869	0.917604647	0.435690134	1.033302232	2.027026257	1.484974923	-4.042356975	-2.771605442
G01360-2430	1	16.73	1	-4.640807777	2.459975212	-0.887802928	-0.079486089	2.40453068	-0.606087438	2.406222313	-2.660888218	-1.808460262	-1.094996994
G01361-2933	1	16.1	1	-4.741343589	3.792455307	-0.253772473	-0.354107893	-0.167823253	0.576425091	2.53189596	-1.070419292	-2.427040392	-2.91698348
G01362-3293	1	16.32	1	-7.420209198	-1.932554477	2.584731322	-0.569670619	0.102407697	1.522922371	1.059672696	4.298798226	-0.473378851	0.891046029
G01363-1054	1	17.1	1	-6.527558956	1.636567624	0.237492733	0.298275621	-0.477134739	-3.14247038	1.87551021	3.964315772	-0.211569651	-1.233874614
G01364-2271	1	16.44	1	-8.147324044	-5.377021176	1.438420106	-1.444283282	-1.60303101	3.046542583	-0.168746944	-0.533061717	1.588235525	1.120992946
G01365-2133	1	12.06	1	-3.842061813	3.244731337	0.27566765	-0.879268836	0.853250524	1.377265058	1.233357338	-1.85737698	1.603110999	-1.148992965
G01366-1840	1	13.82	1	-5.466613772	1.600817585	0.08646973	-2.033834419	-0.279585243	2.988286179	0.1788141	-3.160990612	0.778036073	-1.965427157
G01367-1180	1	10.94	1	-5.094465924	0.345506026	-0.149163612	-0.929561711	0.963975588	-1.658416293	-1.282220268	-1.854370055	-2.502295069	0.11840564
G01368-1059	1	13.73	1	-7.32112999	-5.557078734	3.825248895	-0.217367018	2.208672275	-0.365245709	-2.04066562	3.606668795	0.751001699	-2.815415625
G01369-1481	1	11.83	1	-8.174581412	-4.322965512	0.105982748	0.362595489	1.801628379	-1.078403906	0.341628056	-0.194306098	-0.887395109	1.676911146
G01370-1235	2	12.68	1	-6.738435218	-1.495299009	-0.479730341	-1.105586993	2.171893285	-1.803828185	-0.732782652	-1.470047709	-0.454915889	1.179161117
G01371-2120	1	12.07	1	-5.974976853	0.172440477	0.482744395	-1.501197733	-1.655980764	-2.4659513	-0.872158043	0.829617035	0.270439842	2.145704971
G01372-0323	2	10.22	2	4.626706356	0.013162742	-0.076519674	-0.057200657	-0.193916354	-1.032477778	0.886893798	0.976052202	1.16906141	2.0788685
G01373-2055	1	13.77	2	2.344266329	2.95681884	-1.268446191	1.477206434	-0.539864891	0.381742262	-0.764881532	0.399253187	2.110705359	0.324600509
G01374-2565	1	9.45	2	8.012070887	0.036170096	3.038043571	1.514512723	2.57131548	1.115163384	-0.953689966	0.775834535	1.710659321	-1.983139649
G01375-2487	2	9.13	2	8.965760242	-1.085602998	-0.861057096	-0.356025742	0.096562229	1.065375033	-3.65262346	0.992899193	1.746078654	-2.889349606
G01376-2280	1	13.13	2	4.85649675	1.354775547	2.289629537	0.229937726	1.202935064	0.533252784	0.079685407	-4.209891555	-0.175932979	0.951703398
G01377-2079	2	12.67	2	3.876281004	0.746569037	0.719208164	2.055893371	1.346559482	0.179336982	1.307606687	-0.942002726	-1.734563282	0.705152004
G01378-0584	1	10.71	2	5.167724182	-0.536079998	1.13829323	-0.499581104	0.230295582	-1.135631969	-3.70882607	-2.127034344	-0.214152607	-1.553913038
G01379-2222	2	11.58	2	3.557476017	1.19193307	0.284118033	0.908506384	0.49709415	-1.864547534	-0.146346498	-1.186687092	-0.973091407	1.90744501
G01380-2697	2	8.74	2	4.49535039	-0.070829836	1.402776777	-0.569497635	-0.32778614	1.659036585	-0.867832306	1.060996732	-2.494606976	0.045563317
G01381-2977	1	8.99	2	6.407638158	-0.169149477	1.13598792	1.276730193	0.092011798	0.902012417	0.968199577	1.963108551	-0.56211026	-0.55663208
G01382-1167	1	11	2	6.504196409	0.129570636	-0.792521186	0.686265977	0.072434066	-1.893100344	1.533258371	1.529468393	0.002232199	-0.183391507
G01383-1720	2	15.68	2	2.916049726	1.945903143	3.386563486	2.173795698	1.488298617	1.541291515	0.560926473	0.225914668	-1.678896559	1.440737739
G01384-2211	1	16.02	2	6.032415756	1.850015285	1.97647919	0.733758676	0.699955593	1.04066004	1.225121061	0.072263436	1.625646436	2.020256342
G01385-2223	2	15.66	2	3.596869394	-0.290071841	0.805453495	0.623150221	-0.115795754	0.334330396	0.773327567	0.032317075	-2.20628493	-0.717195115
G01386-1316	2	12.36	2	4.671674464	0.065924655	0.65680666	1.442093102	0.658061937	-1.205544338	2.787445279	2.768291677	1.449406558	0.405066764
G01387-0776	2	10.41	2	8.860210542	-1.132174013	-3.073021602	0.095149635	0.282358601	-0.682791631	0.10055051	0.028861463	0.006908295	0.372047772
G01388-1114	2	14.4	2	4.217147121	0.908127271	1.881945569	1.676306485	-0.537742279	0.418870699	2.266236817	1.327700814	0.511140366	0.193600673
G01389-0038	1	9.9	2	3.412915141	0.580270381	-2.353855398	-1.925042488	-3.289968075	-0.24223073	0.135120629	-0.452186959	1.013234687	-2.054514916
G01390-2355	1	10.38	2	0.442445693	3.648449039	0.919243259	1.149773914	1.675534338	-2.705072937	-1.998695143	-0.832774124	2.079981543	0.010041169
G01391-1743	2	15.8	2	2.139265484	3.612094736	0.363878667	1.159259519	-0.568285611	-1.696711658	-1.321762582	-0.362429608	-1.05864561	0.520535995
G01392-2065	1	9.93	2	7.366991146	-1.767847533	-0.824913352	0.290529139	-0.349237457	0.197505672	0.140558118	1.908336615	0.775763335	0.700005538
G01393-0892	1	15.71	2	3.775336908	1.074170536	-1.679635872	-0.076399868	0.603990522	-0.689694846	-1.769305359	-1.023655442	0.453829474	0.302517014
G01394-1614	2	10.97	2	2.955903743	1.509955325	-1.258929194	-0.636531932	0.131980424	-0.389460916	0.368301869	0.326277619	0.410627472	1.484709358
G01395-0657	1	14.89	2	8.335447919	-1.169398543	1.146641572	-0.12996434	1.256933141	-0.126250362	1.250643258	-0.527623766	1.473780428	0.953574332
G01396-3298	1	11.12	2	4.004818579	0.154563937	2.904203303	0.076331931	0.224409829	-0.826605681	-1.874512305	0.79910382	0.764146791	1.423297631
G01397-0916	2	12.65	2	6.493745231	-0.624152976	0.494399445	-0.276303681	0.968960624	0.040800867	3.17668501	-3.545311632	0.703206803	-1.15914863
G01398-0011	1	13.31	2	12.5591542	-2.68296854	0.299022645	-0.889135037	-0.031050542	-0.115954359	-0.164523445	-1.575587782	-0.245337906	1.373196819
G01399-1544	1	13.55	2	3.193510482	-2.493934029	-1.211981243	0.406398524	0.77984887	-0.992559056	1.477062811	1.540243311	0.882639924	-0.908834078
G01400-0582	2	12.26	2	2.054113624	0.844121785	1.743478029	-0.835988414	-4.56643279	-1.081231346	0.459744632	-0.949646827	0.704739844	-0.844488753
G01401-1892	2	11.41	2	9.439031717	-1.717588897	-1.092562421	0.121599516	-1.84725636	-0.766293608	-2.15315528	-0.487762115	1.251031061	0.38087665
G01402-0974	1	14.31	2	5.247926289	-2.117361507	-2.093291022	-0.940226822	0.330803589	1.401137342	1.623935452	0.169111133	1.318660662	-1.661534129
G01403-3223	1	14.27	2	4.923284159	-0.081083177	1.655699086	-0.685894235	-3.030318119	-1.321091717	0.85789327	0.767868276	0.505261613	-2.144076099
G01404-1920	1	8.93	2	3.936542477	0.794782112	-2.442167369	0.41251986	0.534560459	-0.639348419	1.010019934	-0.113334884	-0.297678298	0.580564199
G01405-1557	2	9.13	2	6.515097249	0.065891833	-0.84083375	-0.521540882	0.910958061	-1.320730071	-3.013825828	-1.212919779	1.941691372	-1.310700498
G01406-0476	2	14.08	2	9.540103417	-2.951257858	0.511846929	0.066317344	0.295028072	0.078477855	1.415693115	1.490561393	1.775075863	0.016701044
G01407-1747	2	9.55	2	6.208310471	-4.916353069	3.458597919	0.229037995	0.062579008	-1.539221792	-0.327044441	0.07002256	-0.866794656	-1.200029777
G01408-0719	2	13.73	2	4.278656062	1.000995603	-0.48471334	-0.02712752	-0.887946452	-0.805422166	0.926579183	1.515785325	1.106313754	0.891499058
G01409-1539	1	8.8	2	4.188702861	0.612358192	-2.002441595	-0.436510999	-1.090212894	1.209371662	0.095390342	-0.050365832	-1.191093025	0.381137068
G01410-2414	1	12.13	2	6.099018761	-0.263870913	-0.073408337	-0.568629976	-2.587662241	-2.29260074	0.880791248	1.099311288	1.300435558	0.010833892
G01411-1896	2	10.32	2	7.043149453	-0.846032454	-0.555940929	0.069379935	0.489486698	2.115542649	0.455260962	-2.499385244	1.425693206	-1.854654666
G01412-0571	2	10.18	2	7.507408762	0.044191283	1.20689468	-0.486916539	1.075450659	-1.756695488	0.431615208	-0.800541863	-0.054446778	0.748089173
G01413-0336	1	10.79	2	1.143638742	1.230076728	2.38304691	1.173697937	0.425111331	-1.632591584	0.547009465	2.721946017	0.139483206	-0.056112915
G01414-1757	1	8.53	2	7.746052284	-2.184870037	-0.59072163	1.252507583	-1.057692337	0.272516521	2.340945014	1.62081603	0.730340045	-1.417315533
G01415-1806	1	9.38	2	2.550991134	2.633425262	-1.45475815	0.269219934	0.285483959	-0.466588443	1.520469643	0.231403873	1.259441254	0.583168967
G01416-1390	1	9.56	2	3.298989313	0.423989254	2.108298341	1.235623479	0.311006001	-0.91617411	-1.369816731	-2.138062894	-0.844488132	-0.32223885
G01417-1635	1	11.75	2	6.392526683	-0.855000044	0.440259834	-0.127593466	-1.089593872	-0.181504251	1.573191145	-1.100702601	1.457506302	-0.201572273
G01418-3299	1	16.08	2	10.51620358	-1.284001384	-1.74633317	0.648511281	0.621302108	2.33423397	0.881735685	0.967932508	0.487397651	-0.819550781
G01419-1791	1	17.26	2	2.644717083	2.392688013	-0.909999446	0.372304148	-0.097033552	-1.057105615	0.865962525	-1.416002527	1.77096089	2.826740382
G01420-2343	1	8.9	2	8.153467433	-1.834708752	2.550097459	-0.100708648	-1.352383254	-0.923479135	0.14809087	-2.162628327	0.489716049	1.597744037
G01421-2475	2	13.69	2	3.698134441	1.530238634	0.999337801	1.042350884	-0.866858242	3.810458552	0.039767566	2.276259131	-2.190647722	-0.359239689
G01422-1141	1	13.01	2	10.40824766	-1.058045508	1.508120757	1.159665525	-0.629308151	-0.687419524	2.158377771	0.6304661	0.632414292	-1.272428419
G01423-1170	1	16.83	2	4.50958341	0.510584512	-1.915027996	0.327422896	2.813052629	1.44262397	0.668368182	-0.636944578	2.682569484	-0.77066595
G01424-2993	2	20.96	2	8.588329454	-0.714385032	-1.531388482	0.080135944	0.869897843	-0.897392795	0.939807597	-1.414794365	0.736569784	0.883098698
G01425-1083	1	12.51	2	4.157941735	1.090651471	2.597518718	-0.339565818	-4.8790654	-2.7018948	0.917050732	0.121793279	0.327473167	-2.856330343
G01426-1886	1	18.19	2	4.937479778	0.731199405	-1.476070743	1.027145	-0.062741724	0.513103844	0.071310184	0.811462333	-0.927359026	1.389592906
G01427-1024	1	9.48	2	3.842098384	1.160973637	-0.369203361	0.751097323	0.113559561	-0.185357675	1.160536867	0.729459953	1.783454058	2.594027619
G01428-3169	1	9.62	2	2.153114889	2.52457069	-1.602404375	0.606594075	-0.120142689	-0.307228637	-0.604513892	-0.448741235	1.806827052	0.510712711
G01429-2026	2	12.48	2	11.61380251	-2.13254699	0.056025286	-0.542577919	0.107337465	-0.126934023	0.412461123	-0.256254629	0.319321262	0.575715683
G01430-1864	2	16.39	2	1.540448138	0.698599455	-0.750451508	-0.290458728	0.518757764	-1.672906699	1.004012849	-2.526196092	-0.196980723	1.544424329
G01431-2118	1	8.57	2	4.134925739	-0.635660747	2.695301541	-0.605564529	-0.853809211	0.10834427	0.175544414	-2.213080335	-0.68639391	-2.403917314
G01432-1951	1	9.58	2	11.25986344	-2.99396807	0.896705799	1.620062684	-0.322199405	0.498659825	1.044130259	0.210909772	1.248308019	-0.039809251
G01433-0433	1	12.41	2	7.283501108	0.414575409	3.229414378	2.476119175	-1.187245679	-0.379891226	-0.469991701	0.978870549	-1.421047176	-1.652281343
G01434-0784	1	9.73	2	10.79591887	-1.067814043	-3.010281703	-0.845708023	0.1446501	1.016875082	0.382257717	0.343353136	-0.358626885	0.287762494
G01435-0927	1	8.23	2	11.20009868	-2.324276936	2.942418822	0.745557726	1.369669978	1.429167802	-2.571129701	-1.142232902	2.108625013	-0.948381632
G01436-0173	1	15.3	2	4.539869137	2.174596856	-1.501961425	0.460012374	1.761686225	-0.670898582	-1.041586163	1.656354936	1.988411697	-1.585707956
G01437-1067	1	11.89	2	7.124969936	-1.016859617	-1.158471323	0.586101201	1.534788052	-0.183614608	-1.421955522	-0.563747913	-0.699430924	0.325718375
G01438-0258	1	10.9	2	4.529083127	0.453066398	0.1821849	0.837774069	0.864735475	-0.871285687	0.122938773	1.149092295	-1.048846803	0.035900887
G01439-2542	2	21.59	2	0.370553608	3.024248095	-1.050411661	-1.229068393	-4.080864339	-1.868184464	0.902840071	0.543977226	0.914084495	-0.185619891
G01440-0538	2	10.95	2	4.668242205	1.236931344	-1.329979304	0.238669252	-1.448322353	-1.442364034	0.933055309	-1.771268001	1.083042907	0.121704922
G01441-0144	2	16.87	2	4.664609334	0.312009261	0.538211979	0.769585579	1.484339788	0.088053267	-0.326813764	-0.885796263	0.371499548	0.806494111
G01442-2399	2	9.6	2	6.746492972	-1.801107647	2.817136404	-0.301445443	-2.528507125	-2.092769616	2.245788499	-0.395793013	0.699896906	0.221896107
G01443-2634	1	13.59	2	3.337336529	2.279414558	-1.503320731	0.930241516	0.231278519	-0.730168779	0.906110687	1.773179113	0.069357161	-1.071565602
G01444-0793	1	12.88	2	7.189896392	0.864885657	-3.3315343	0.172616328	-0.230078543	0.769227988	-0.463822457	1.298716014	0.256274276	1.514370936
G01445-1803	1	12.16	2	6.266902011	-0.165723798	-0.666671337	-0.253225653	-1.061218353	0.439956121	-0.158606084	-0.315894649	0.841659312	1.279312221
G01446-1596	2	18.13	2	1.755094975	1.603745702	2.649045171	1.502025217	1.549882231	-1.239694584	-3.641156472	-0.277862519	1.143306611	-2.927294483
G01447-1640	2	8	2	2.993160532	1.564492162	2.207178887	2.037729222	-0.992114054	-0.567517524	2.232935804	1.185635841	1.632832288	1.100099562
G01448-1291	1	14.7	2	6.059204028	0.89399182	-3.926714835	-0.534005274	-0.226196556	1.991870917	1.747940762	1.729359255	-0.699349495	-0.459641764
G01449-0751	2	9.5	2	10.7880683	-2.574594253	0.943850732	-0.78150103	-1.396197051	0.77575321	0.886172686	0.603646519	0.819889428	1.706866968
G01450-2377	2	8.05	2	3.256113233	1.332371289	0.366855433	1.299088346	0.011193667	-2.25851014	0.666540425	-1.504781537	0.322403804	3.878247541
G01451-0585	2	12.79	2	8.840438161	-1.884541106	1.096577595	-1.214771693	-0.731936307	1.467145872	0.754260906	0.292376999	0.866299048	1.163107117
G01452-3092	1	13.11	2	7.439420443	-1.875494911	-4.757564902	-1.879153563	-0.638052227	0.422076512	-1.226280894	0.167699236	-0.248445691	-1.946539921
G01453-3083	1	9.78	2	10.25874582	-0.758632607	-1.079708242	-1.033819227	-1.452621263	-0.165383743	1.379018401	-1.241207998	0.059512911	-1.064177322
G01454-2755	1	10.83	2	6.979334363	-0.711044668	-0.089877855	1.343523347	0.556573672	0.588372193	1.262851152	0.812430827	0.747528803	0.270851205
G01455-0150	1	11.88	2	9.253177142	-0.084979726	-2.993670549	1.140454799	-0.068806454	1.54592329	1.160272777	2.401555725	1.184773359	0.111228887
G01456-0679	2	13.43	2	6.174244338	0.899379101	-0.890239119	-0.395274541	-0.899252814	-2.577209528	-2.362746717	0.816914307	-0.64322965	0.555444812
G01457-0884	2	18.42	2	5.518997401	0.53886073	3.156357237	2.2390581	-0.089500714	-1.711119499	-0.215561235	0.490432204	1.126013219	0.114061589
G01458-2067	1	9.84	2	1.965513695	1.504011956	0.683838233	0.289567082	1.445768462	1.369856766	1.597508186	-1.895150909	0.842443948	-0.896834159
G01459-1307	2	15.85	2	5.252598691	0.817360311	-3.518612964	-0.141812356	-0.318622301	1.36891228	-0.499005662	0.13770435	-0.712649531	-0.47075472
G01460-0220	1	8.49	2	4.395943136	-1.118166963	2.599763342	0.190747752	-1.731476227	-2.864003223	0.360514192	0.445087539	-1.068046598	0.794796039
G01461-1091	2	13.07	2	2.017132078	3.322338539	-0.573468375	1.802664896	-0.27814545	1.388405718	2.29231446	1.924117417	1.939083797	0.571530164
G01462-1025	2	10.14	2	2.320747901	2.985061146	-0.445476695	-0.019334961	-0.515988225	-1.972074666	1.543384414	-0.660240718	2.072631445	3.192640724
G01463-2385	1	14.63	2	7.173365959	0.773007347	1.117202185	0.369857643	1.345895607	-2.200742221	-0.890821985	-2.221652715	-0.669167214	3.166068227
G01464-1728	1	16.22	2	2.903010259	3.315381326	-1.180126803	1.835902626	2.630873958	0.019373972	0.420174491	0.879399107	3.163964325	-0.676144257
G01465-2332	2	14.21	2	4.884076692	-0.163657645	2.716193315	1.026654078	0.685209688	0.919591599	2.717831648	-2.305826074	0.824934161	0.582546814
G01466-3228	1	16.9	2	4.4996838	0.916825512	0.000273071	0.595681016	0.061787004	2.03517813	1.271672724	1.221641381	0.592555241	0.394724264
G01467-2545	2	18.36	2	5.185046505	-0.960529256	3.576317898	1.040329403	-1.853336595	3.435479522	-0.438950012	-0.028072851	-1.518883052	1.334563804
G01468-0244	1	13.47	2	6.876566267	-0.904455435	0.152055691	-0.034275732	-0.654335225	-1.476493185	-0.679550759	-1.623804128	1.471140588	0.432535699
G01469-2153	1	14.03	2	6.111806203	0.450632669	1.018991719	1.144757909	-0.35625228	-0.347629158	1.957894287	3.008366263	-0.003432824	0.952416602
G01470-1465	1	14.04	2	2.095436171	2.355560255	-2.190877177	-0.333428476	0.111984484	-0.576145933	0.841868462	0.142925521	-0.331035723	1.720418846
G01471-2062	2	14.07	1	5.826471333	0.418872736	-0.813219607	-0.044976006	-0.3323545	0.741587847	-0.082429577	0.594004733	-0.113844753	0.279379262
G01472-3454	2	12.81	1	2.883692902	1.334285009	2.111343278	0.316169224	-0.014746675	-0.478717226	-2.284359049	-1.879660492	1.757029772	-1.650394777
G01473-1226	2	9.56	1	5.648351439	-1.812149285	0.331266172	-1.074898304	1.488604595	0.113284571	-2.181013334	2.171414992	1.611877209	-3.507351517
G01474-3400	2	11.36	1	3.849728807	0.660395419	2.43513781	1.447205893	0.394996476	-0.043120369	2.820036644	0.168212853	0.401743223	2.022190018
G01475-3449	2	12.37	1	4.456693105	0.935769433	0.840437472	0.531813148	1.045913568	1.10334204	0.820802411	0.519595926	-0.349826941	1.854735584
G01476-2909	2	14.01	1	4.401469361	2.932782572	-0.372541529	1.466402041	0.44416515	0.926249472	2.16157526	-2.456522109	-0.360602921	0.725296916
G01477-1540	1	14.64	1	2.393733839	1.812783943	0.169168407	1.374726533	-0.088059209	2.580427301	2.170338924	-0.002477664	2.335021234	0.010491099
G01478-0917	2	14.34	1	4.64002831	0.117043664	1.086278503	0.677164545	0.772798219	-1.291245567	-0.794972785	-1.169657532	2.810440948	-0.794217048
G01479-1587	2	17.73	1	4.463403508	0.641064214	1.137610297	0.254309902	-0.484918989	0.478197322	-2.64192764	-1.632083084	1.343036713	0.209731975
G01480-1659	1	8.16	1	11.41424328	-2.226066483	-3.887774324	-1.761290862	-0.430338394	0.358179958	-1.499018265	0.804961836	-0.106974146	0.38561978
G01481-1030	2	15.57	1	8.204919056	-0.157817216	-2.722082722	-0.08154624	-0.228751906	0.55105487	-0.041723794	1.895894389	0.776752404	0.307082141
G01482-0149	1	10.28	1	2.356694811	2.988242465	0.342265247	0.631524728	1.419094085	0.266546	1.876276528	2.577402668	-2.034948622	-0.800813947
G01483-2093	1	14.02	1	3.874920894	0.612666289	2.569310201	1.684091295	2.386223788	-2.694497382	-1.007517983	2.144480502	1.18916877	-1.360553357
G01484-3370	2	9.19	1	7.475394352	-0.441473046	-4.705036822	0.252397516	-0.140029452	1.007811521	0.906381444	1.827554086	0.608408381	1.245523005
G01485-0266	1	11.55	1	4.623309596	-0.970063031	3.168339528	0.963552746	-0.223349932	1.137225088	-0.517297772	-0.357548895	-1.469314914	0.15552771
G01486-2875	1	14.02	1	3.960185641	-0.39116892	1.127406431	0.0925564	1.330469104	-0.727019264	2.223982565	-3.408110435	0.000746907	-0.835936456
G01487-1103	1	11.81	1	8.503160668	-1.091289842	0.219617647	0.664143502	0.188458034	-1.769083084	-0.653234371	0.32008614	-1.457194946	-1.26853023
G01488-1229	2	16.67	1	5.225871273	0.801353769	2.042778643	1.224899438	1.795963944	2.400211423	0.925913915	-0.641587714	-1.778207348	1.946168172
G01489-3422	2	13.72	1	8.995717321	-0.844908357	1.967037326	0.058287371	0.806842109	1.760258494	2.060213975	-1.567223824	0.052877711	-0.705872144
G01490-3386	2	16.98	1	2.37696111	1.335690451	-1.761095093	0.394602689	1.014270846	-0.26608659	0.309071819	-1.381587849	0.858291833	3.573463013
G01491-1897	2	11.7	1	2.138302045	-0.864293845	3.959895266	0.879787866	-0.569368965	-1.377857935	-2.491036325	0.510067595	-0.194510934	0.450966341
G01492-2714	1	10.73	1	5.369206238	1.94596537	-1.184802973	0.923028734	-0.640909919	1.934146851	1.437322984	1.16910947	-1.228487551	-1.116164704
G01493-1666	1	13.18	1	5.375814175	-0.015827214	-0.496920432	0.009514136	0.394914808	-0.465254653	-0.067261429	-1.332578613	-0.234052716	2.362835335
G01494-3471	1	16.32	1	2.083567573	3.247802439	-0.502900399	1.008369526	0.154114434	-0.824084892	0.361633596	0.787588435	-0.255145268	0.430912064
G01495-3520	1	8.27	1	8.751661573	-1.900388497	-0.594515399	0.654712008	1.130690991	-0.541214037	1.005992343	0.335557362	-0.43737174	1.318472508
G01496-1237	1	10.74	1	4.528685014	0.405410969	-0.647415882	0.412458998	0.444147753	-0.230587184	-0.673602665	0.662250168	-1.543338447	-1.053049246
G01497-1817	2	10.35	1	7.985175089	0.027246363	-3.295499815	-1.177332757	0.127327367	0.486055564	-1.265947657	-0.304712994	0.232798058	-0.076133554
G01498-2232	1	12.18	1	1.422298069	3.489440592	1.380464947	0.426486356	0.886671514	-1.279353708	-0.763474057	1.344380155	0.401793256	-0.284448883
G01499-3489	1	8.86	1	8.253617602	-1.112157404	-3.50972457	-0.752190989	-2.041761082	1.335967434	-2.114682299	0.82133913	-0.463175375	0.50732681
G01500-1072	2	14.61	1	1.32553366	2.512017756	1.256317863	1.726419292	0.562846964	1.132523931	0.463426953	3.216737336	-2.402758938	0.15385582
G01501-3501	1	9.1	1	1.190040958	0.551846114	2.075722455	0.245768921	-1.682825534	-0.019167548	-0.368071483	-1.296677822	1.763976045	1.051399437
G01502-1124	2	11.23	1	7.729729988	-0.82925873	-0.986972721	0.293449964	1.841839637	0.41992278	1.709698158	0.515530788	-0.331508322	-0.516230015
G01503-3504	2	12.91	1	5.726530344	0.966133953	2.93873865	0.25965942	-3.133822609	-1.114341379	1.01204435	-0.282001458	-0.251679885	-0.321147568
G01504-3503	1	10.13	1	2.759690856	1.151670105	0.566873249	0.442963593	0.274895472	0.235391211	-0.480845723	-1.24817145	0.973990507	3.220738765
G01505-0395	2	11.21	1	12.48989054	-4.285818992	1.394203801	-1.130166301	-0.991733075	0.901703263	0.822866457	-1.850750994	0.538432597	-2.036963672
G01506-0355	2	11.78	1	2.544601214	1.823575433	3.051049772	0.723345811	0.034454311	1.656950115	0.255896457	-0.788848975	0.483480098	1.189163926
G01507-1168	2	16.48	1	5.030675702	1.368045772	-1.414488334	0.278010813	1.039411337	0.101269271	-1.082476797	-1.05941145	1.852406639	0.98326273
G01508-2446	2	10.6	1	7.06405369	-0.641341463	-2.515361881	0.255995807	-0.617622025	-1.826561808	-0.626949847	0.116218556	-0.495512906	1.676087514
G01509-1565	2	15.44	1	2.793364085	0.976481472	-0.801086234	0.807113209	1.109876764	0.207961624	-0.141520562	1.729931855	0.20360949	-0.313798534
G01510-1212	1	15.2	1	4.985066227	1.397126623	2.689231466	0.039981354	-0.148208789	-1.601108895	-1.288549755	-0.402722995	2.370381833	-1.045291307
G01511-0464	1	10.3	1	9.973420308	-1.934320084	1.589927809	1.040548014	3.531258964	1.572666463	0.589647646	1.219791116	4.164650677	-0.206694906
G01512-0676	1	9.31	1	6.341053728	0.75425053	-3.218865583	-0.167757093	-0.923583738	-0.234295534	-0.345962186	0.470482427	-0.651466577	-0.902128374
G01513-2400	2	8.04	1	8.861857428	-1.247554266	0.25092109	0.183647673	-0.724982571	-0.863931774	1.229705986	0.231171451	0.4210819	1.937889522
G01514-2296	2	11.69	1	3.37317041	0.444639311	1.587503413	0.39082062	-1.260680281	-0.603205517	2.049288461	0.828602334	1.868588747	0.020052697
G01515-1929	2	9.24	1	6.05246042	1.039230847	0.947450741	-0.026776796	-0.169685314	0.284562015	0.558533114	-3.096748904	0.027973415	0.329596723
G01516-0031	2	10.26	1	3.683608311	1.37251952	-0.345240006	0.589217271	-0.576439298	-0.951730372	-3.033087379	1.40352638	2.647928515	0.439886614
G01517-1016	1	8.53	1	4.670956429	-1.433152999	-1.295357375	-0.267420082	1.562442499	2.575451436	1.6860157	2.707330822	1.271870238	-0.846965477
G01518-1129	2	10.2	1	7.706996014	-0.535794207	-1.097934918	0.432944326	0.561754484	-0.933568815	1.517444943	0.174131272	0.610778627	-0.550122065
G01519-3012	2	12.96	1	4.453842084	1.460470106	-1.897196625	0.384726506	0.372548561	-0.964580403	2.143944453	2.094116211	1.472179926	0.621085068
G01520-1583	1	17.54	1	8.053002006	-0.249687234	2.230455955	1.270955809	1.032953699	-1.244421262	1.334905551	-1.956796924	0.835879997	0.140076918
G01521-1368	2	11.38	1	-4.60991724	4.885471368	0.882649189	0.360536844	1.554887582	-0.275243797	0.031571481	0.54253768	2.395882242	1.078869398
G01522-1787	2	8.35	1	6.899757539	0.519802943	0.986846243	0.615873637	0.27079054	0.110340743	1.558494867	1.505571139	-0.29344562	0.24169198
G01523-1698	2	10.04	1	6.248958571	-2.0891984	-0.057124888	0.658384403	0.196449189	-0.37449268	1.79164454	-2.419956637	1.140745117	-1.652815223
G01524-2827	1	10.64	1	1.249371481	2.071945208	-0.69609184	-0.072068495	0.197970918	0.763456172	1.586947556	-0.150290851	-0.107575006	1.96286086
G01525-2418	2	13.95	1	0.961915194	3.556748254	0.523137468	1.189938974	0.304439267	0.110284518	-0.294042878	-0.543695489	-1.381922068	-0.393243011
G01526-3507	1	10.6	1	7.043915477	0.087846878	1.968217571	1.560885433	3.321578828	-0.116488406	0.451899999	-0.400776474	2.371496927	0.788107737
G01527-0716	2	10.93	1	11.57922064	-2.936037993	-0.812987334	-0.521881985	0.979293991	0.043560962	-2.801051857	-0.534633149	-1.232851694	1.253107309
G01528-1342	1	8.85	1	4.271084151	2.079282985	-2.028115455	0.257825415	2.394695135	1.220891834	-0.88703165	-0.392865843	-0.526804715	0.690719972
G01529-0981	2	12.52	1	8.380962019	-0.622978451	-1.868319076	0.892373395	0.555747045	-0.759586773	0.952438015	0.267601565	-0.547225955	1.241315561
G01530-2298	2	15.13	1	2.813293554	0.110749082	2.316741333	2.318256988	0.652292456	-1.12760637	0.207569836	1.693231223	1.686646022	0.541102474
G01531-1065	2	10.56	1	5.943292472	-0.472430401	3.923922403	1.042084555	-1.80972552	0.387282428	0.565024397	-0.626779301	0.517777498	1.75299158
G01532-1486	1	10.26	1	2.349202902	1.842071953	-1.736425302	0.261676172	0.254775833	-0.075925464	-0.126771642	-1.478093199	-0.253800112	0.887793574
G01533-3495	1	11.82	1	6.908919047	0.030054107	-0.670202795	-0.551145475	-0.677633087	-0.406303221	-0.267637689	-0.894233361	-1.23614351	0.203860916
G01534-0161	1	10.9	1	4.161763738	1.485718909	-0.832095231	-0.31482295	-1.406197315	1.991279032	0.235700484	0.31731748	2.69355668	-0.72853086
G01535-1772	1	9.39	1	2.217577359	2.156299544	1.948973391	0.727370374	-0.169446578	1.151869673	0.855507397	0.79928781	-2.116261636	-1.052301814
G01536-2596	1	12.68	1	7.07700764	-1.802977833	3.221793702	1.630580157	1.677537681	0.479768659	1.395365022	-2.466195743	-1.543972543	0.295444103
G01537-2168	2	11.11	1	13.24384483	-2.855457983	-0.77554076	-0.978697767	0.188698645	-0.426433959	-1.149321126	0.040574486	-1.474455645	-1.362012912
G01538-3515	2	12.34	1	12.54116262	-2.693407455	1.009211749	0.721906044	0.924238587	1.159169874	0.593098121	-0.127290799	-1.738912864	-1.437141484
G01539-1595	1	10.93	1	11.31235142	-1.57722855	-1.040268139	0.298524729	0.791683656	-2.134601951	-1.246605849	-1.03122793	-1.780099186	2.080274798
G01540-1592	2	9.56	1	2.807494733	2.322594186	1.454221714	1.113973219	-1.5558447	-0.222788558	0.173887294	-0.071682178	0.541744485	0.353459514
G01541-0447	1	12.5	1	5.378717883	0.307144355	1.340218711	-0.019595586	-0.368493382	0.527272336	0.274345156	-2.206346209	-0.344234667	0.399416347
G01542-3485	1	10.57	1	6.295002721	-0.841272965	-1.174980366	-0.238612295	2.817735775	-0.887056753	-0.078246571	-1.168383489	-0.099478878	1.094043526
G01543-2326	2	10.61	1	4.423659033	1.013112836	-3.873968936	0.477164235	-0.175542074	-0.25031356	0.31152086	0.183129291	1.217101689	1.431638918
G01544-2199	1	10.86	1	4.965018197	2.167869875	-1.872923554	0.636903223	1.265336134	0.263820698	-1.12228622	1.518366138	1.898822055	-3.132567061
G01545-2704	1	9.14	1	4.083390041	0.501002445	0.45949336	0.213867102	0.62037219	0.490229766	0.32664585	-0.820327282	1.092344411	3.196091275
G01546-2882	2	11.7	1	5.655073206	-0.367580303	0.291873768	1.004573749	2.124485564	-0.508819894	-0.834124262	-0.576045489	-2.20159525	-0.367630693
G01547-3518	2	11.51	1	6.853950358	-0.828204195	-0.051520009	-0.235057755	-0.086089145	0.876730396	-0.117611047	0.735947508	-1.886567779	-1.321869186
G01548-1391	2	14.02	1	-0.482809626	2.462956142	1.901487413	0.983742686	0.322274943	-0.858307855	-2.603477135	-0.173984593	2.710782822	0.207191863
G01549-2175	1	9.27	1	3.179458876	1.974505751	-0.644683837	-0.64120167	-0.133216028	1.383773088	0.410750426	-2.015262383	-0.796105729	-1.109758019
G01550-1949	1	9.46	1	7.910803241	-1.080414879	-0.338845884	-0.278243891	-0.571871875	-2.266728885	0.651587798	-0.224032873	1.23866309	2.392040985
G01551-1732	2	8.15	1	1.776878812	1.254958953	3.009710194	0.42352766	-4.803583109	-2.693103001	0.948788491	-0.234117378	2.502981209	0.820965339
G01552-2141	1	10.16	1	0.306004892	2.977930591	-2.040776649	0.171230503	0.056848372	0.557351803	0.574416434	1.857162092	-0.369273458	-1.323538292
G01553-3561	2	9.99	1	4.395961429	0.054857167	-4.00194979	0.543144633	-0.056404842	1.459696138	1.040347827	1.079810512	0.735458765	-1.569363867
G01554-0215	1	8.87	1	4.179288889	0.501115305	1.523268572	0.799539794	2.592961805	1.980252344	0.2482657	0.785091965	3.839485612	1.975440773
G01555-3022	1	10.28	1	14.64118275	-3.192918914	1.072520478	-0.784838538	0.597158986	0.475938032	-0.259317555	-0.475771287	-0.884780089	-0.258600636
G01556-0553	1	9.41	1	8.501416738	-1.38901187	0.638264457	1.089650409	1.137595869	0.847633028	2.082747841	-2.591766808	-0.054403092	-0.767976956
G01557-0698	1	19.94	1	7.107748039	-0.843732697	-2.490579696	0.065042968	-0.270098958	2.85009797	0.872894245	0.989393818	0.21895565	0.539484619
G01558-1776	1	18.51	1	7.89507802	-0.305953683	-3.757560282	-0.388730468	-0.699820249	1.11302661	-1.942346186	0.221666383	-0.919748895	-0.746146987
G01559-2379	2	10.33	1	6.663736116	0.181494387	-1.731520256	-1.17121096	-0.814624179	0.14312232	-1.222533847	-1.386603082	-2.085799565	0.399674702
G01560-2973	2	11.98	1	2.691159792	3.334791119	-4.658468967	-0.630422408	-0.260274178	-0.216685424	-1.418046714	-0.560477333	-1.639283053	-0.030996348
G01561-1052	1	14.23	1	9.003569716	-0.867099316	0.734584914	1.531625733	0.429094574	0.70625345	0.937268626	1.743259991	-2.187629483	-0.006945969
G01562-1795	2	13.76	1	3.34585856	0.123102688	3.972514819	0.627930369	-1.243057454	3.706634908	0.336829987	-0.364580183	1.106393194	2.011047347
G01563-3550	1	12.33	1	1.190301185	3.285373891	0.576800266	0.039458411	-0.342485241	-0.753966323	-0.503050663	-0.750717345	0.571589891	2.050337776
G01564-2237	2	13.94	1	7.786169278	-1.014709845	-0.075003574	-0.273147007	-2.18282487	-0.268854459	-1.531828089	0.021040123	-0.36527074	-0.96794039
G01565-1875	1	11.1	1	7.275709185	0.35960994	-2.199508655	-0.341719544	-1.310600095	0.679663593	-0.879370205	0.014710002	1.20712902	1.114407364
G01566-2461	2	10.51	1	7.947918489	-0.648681641	0.407438842	-0.828498076	-2.783413567	-1.807717128	1.325054717	0.379360816	0.569451759	-0.655818653
G01567-1800	2	10.53	1	4.015447555	1.19511608	-2.063040102	0.537245456	0.670848888	0.046734244	1.696497257	1.219245453	-0.72410846	-0.416280038
G01568-0605	2	20.76	1	2.085579371	2.009262904	-1.0987349	-0.346355782	-0.355265727	0.494910241	-0.086028077	1.713551405	0.345389985	-2.20166829
G01569-1351	1	14.74	1	8.032482071	-0.378050491	2.604379348	1.699470271	1.54466021	-0.78393543	0.281122113	-0.033966165	-3.751704272	-0.925178898
G01570-1483	2	12.19	1	4.787176655	1.48421535	-1.654225418	0.213375089	1.064795685	-0.50328522	1.195914105	-1.498603329	-1.59270902	0.258022771
G01571-0165	2	9.57	1	6.35990735	-0.769044792	-2.446045493	-0.715838698	-0.140215826	1.693608678	0.123695309	0.845335248	0.491135417	-0.333142803
G01572-3094	2	12.42	1	7.667344059	-1.729360441	-0.807095913	-1.18981702	-0.418130902	1.473672886	-2.482334826	-0.94903365	-1.95876696	-1.35869491
G01573-0055	1	11.82	1	14.64180883	-3.015626097	-2.549914625	-1.008361329	-0.51160532	0.525684771	0.230380753	-1.782899675	-0.120918043	-0.654317914
G01574-0590	1	19.95	2	-2.959494001	0.433737604	-2.655931812	-1.153617981	0.319101113	-0.004289984	-0.61494934	-1.040998368	0.716101955	1.157154561
G01575-2398	1	12.87	2	0.53660961	1.095457559	1.363944351	-0.336882085	3.669926138	-2.287702442	-0.864117855	-0.160517881	2.088471073	-0.898261328
G01576-2048	1	19.77	2	-2.988018816	6.53185856	-1.325518066	-0.006080715	0.426255328	-1.489588061	0.051169789	-0.462512659	-0.6519029	1.99783711
G01577-1218	2	19.1	2	6.550180475	-1.046893816	1.690240596	0.655557705	-0.328846529	1.183114432	-1.251895437	1.142076443	-2.843134468	-0.161587738
G01578-0874	2	15.96	2	-4.94495896	2.647494762	-2.293754725	-1.20199417	1.757936743	1.102825533	0.166521768	0.408366831	2.189343897	-0.927173688
G01579-0125	2	16.76	2	2.121896969	3.152908849	-1.795024223	-0.35235728	2.87643605	1.00452807	-1.221130955	-0.081110104	2.498664565	0.75526031
G01580-0989	1	12.99	2	-6.449298894	-5.006895637	-3.820401054	-1.166795552	1.37854711	1.18409074	0.03288271	0.179894374	1.842388761	-1.146051869
G01581-1332	2	13.23	2	3.995232259	1.021080002	0.944953875	0.505695722	0.090998374	1.539260469	-1.769320976	0.782954764	2.033199106	1.433185352
G01582-0644	2	15.31	2	9.599713043	-1.929454867	0.001203097	-0.197527161	-0.981208876	0.053284885	1.028895376	0.151593916	-0.206997939	0.164177701
G01583-2655	2	21.37	2	7.155123945	-1.170312573	-1.292118968	0.474841385	1.517124997	-1.971409958	-0.693327456	-1.322390122	0.30391405	-0.867029251
G01584-1200	1	16.89	2	5.011853435	-0.738945662	-3.203966272	-0.000529869	0.740800276	0.514657035	0.792979546	1.446693284	-0.368120064	-0.40560373
G01585-2747	1	16.02	2	6.362225318	0.072227415	0.221145197	-0.003176315	-0.456119811	1.106522813	-0.993070713	0.250251794	-0.480738268	0.267462597
G01586-2226	2	13.07	2	8.150549715	-0.50205063	1.686723663	0.697396837	-0.574009368	-0.455630407	2.13282029	-1.34174072	0.878932334	1.401065637
G01587-2171	1	13.42	2	1.563995926	2.273761195	-2.39436933	-1.543640365	-0.063255147	0.885301652	1.082150169	0.391436711	2.512435477	0.738449757
G01588-3563	2	14.16	2	4.258767663	1.392184376	3.512612144	0.76336702	-1.700985694	-0.748962504	-2.012501224	1.163354155	-0.781101179	1.347018803
G01589-1120	2	14.21	2	-0.225896567	3.228838308	0.54294213	1.040737421	-0.588754036	1.271749344	-1.347936296	-0.40872125	-0.451025083	-0.362829656
G01590-2357	2	15.62	2	1.906519062	1.98012276	-1.149022012	-0.111121078	-0.425187232	1.045241888	2.023194331	0.398454442	-0.936208029	-0.047452433
G01591-0999	2	18.49	2	2.97443274	-0.794407919	3.157457211	-0.452980201	-0.824366988	0.309578599	1.034745399	-0.754127846	-0.462844741	1.403893812
G01592-2647	1	17.25	2	4.507275091	1.503868256	0.553634832	0.308749704	-0.175840838	1.334324591	-1.09552777	0.797243146	-4.512931778	-1.379930338
G01593-3564	2	16.37	2	8.732703974	-0.754727086	0.599451533	0.329040105	3.268610098	-0.576650551	0.706765552	-1.069363327	2.680924303	-0.322178756
G01594-0948	1	12.02	2	3.078128596	3.75388656	0.294739905	0.237821409	1.845165698	0.580636223	1.290196051	-1.379931897	-0.91277143	-0.581595124
G01595-2629	2	19.19	2	2.469998796	0.440207105	1.435853635	1.172762602	0.541323067	1.093835889	0.451831617	1.077370202	-3.207900437	-5.194360403
G01596-0558	2	21.43	2	6.993930171	1.372148464	2.169229673	0.466594284	0.496112916	0.262026478	-0.186708944	0.909098064	-1.849752053	0.654854589
G01597-1558	2	16.46	2	5.44212591	1.826241395	-1.81484192	0.13356888	1.625583388	-0.636490188	-0.282953851	-1.148867963	-2.485250693	-0.022872454
G01598-1191	1	16.91	2	5.173240905	-0.472538003	1.082677216	0.509780967	-0.563707	-2.233170442	0.400916919	-0.156885539	0.558380897	3.285802543
G01599-2510	1	18.09	2	2.180256907	1.507080394	-2.820393253	-1.082600384	0.10055781	1.386515141	-0.350406385	0.99257798	0.012394783	-2.183735424
G01600-3251	2	12.47	2	11.77111003	-1.911994133	0.008153793	-0.923642226	0.153953876	0.440627141	-0.673020015	-0.866584614	-0.063305292	2.284119816
G01601-1199	2	12.56	2	-4.604337936	7.186715015	-0.017639543	2.37781836	2.658379798	0.567634061	3.069979917	1.163082338	-1.714143796	1.075648866
G01602-3612	2	12.8	2	11.14825176	-1.716624825	-0.403314058	0.126003636	-0.199924066	0.919195515	-0.026298879	-1.87644255	0.794664843	-1.949110384
G01603-2764	1	17.7	2	0.949716239	2.678054764	-0.646250899	0.519238868	-0.014795709	1.620371902	0.893152574	-0.426181181	-1.162601402	-0.302530344
G01604-2134	2	20.86	2	4.818700206	1.860707607	-0.248456707	0.417187842	0.659616621	-2.016435849	-0.863567664	-0.340869002	-0.611692454	-0.080234404
G01605-3290	2	13.71	2	6.95406617	-1.148113963	-0.925854327	-0.314835601	0.728520619	-1.169045121	-1.033974464	-0.463629278	1.538183913	-0.482707119
G01606-0599	2	15.36	2	12.89007733	-1.812175881	-1.213516261	0.420797319	0.720198156	1.008342232	1.357561467	2.520703015	0.55042947	-0.694788573
G01607-3541	2	12.29	2	1.461128839	2.269270672	2.620087492	0.638500448	-3.174168527	1.330639837	-0.206622938	0.928865656	0.153240928	2.405473415
G01608-0680	1	15.6	2	12.85447054	-2.889127022	-1.57902375	-0.526376848	-2.026605917	1.876003895	-0.99889003	-0.045016915	0.087535625	0.228562168
G01609-3143	2	12.11	2	4.61012037	1.282548517	1.298547862	0.302834519	0.3721926	-2.513962628	-1.294597242	-1.045342909	-0.532049359	0.165264252
G01610-0835	1	15.67	2	-0.727088295	1.036727408	1.434028157	-0.034296311	1.9477512	-0.168463877	0.473407372	-1.000417158	1.634617255	-0.638911487
G01611-1562	2	13.93	2	11.02864154	-3.00885252	2.554142716	0.22192064	-0.699656903	2.495435683	-1.384647819	-1.392252448	1.781529112	0.098715609
G01612-2824	1	16.99	2	4.19077313	1.796332099	1.396908847	0.676171681	-0.410993548	-1.339822832	-2.35210408	0.199745989	1.646981486	-0.557321265
G01613-1108	2	16.41	2	-3.118669405	3.669801601	-3.118597826	-1.598028741	-0.581317808	-1.482748949	0.717151291	-0.291883955	-1.074079103	0.458503103
G01614-0164	2	13.1	2	5.948562055	0.673447337	0.150828132	-0.526427741	-3.167170687	-0.744171963	0.455995218	-0.161525682	0.526092046	-1.099730928
G01615-0293	2	14.95	2	-3.477266237	1.687797885	1.46916186	-0.598146904	-0.026755497	-1.408531799	0.901281159	1.061470313	3.288500983	-0.747612845
G01616-1464	2	20.09	2	5.674806771	0.60979748	0.061623426	1.167133528	0.59479053	0.221942691	-0.047655522	0.287961807	-3.488382993	0.627306761
G01617-0400	2	15.22	2	10.33289772	-2.522105678	1.471019236	0.20999986	-0.615359938	-0.726664366	0.079854681	1.856411014	1.697226266	-1.567076743
G01618-0270	2	13.53	2	7.301920654	0.09255947	-1.398796251	0.184918052	-0.039429435	0.68893238	-0.328707453	1.007773754	-1.317110053	-0.258854071
G01619-3567	2	17.7	2	3.163741515	2.237110861	-2.055896697	0.63250891	-0.692164449	1.906295581	0.643289519	0.166333246	0.030984242	-0.258916746
G01620-2035	2	13.5	2	8.325778135	-1.943623308	-0.472036173	-0.287995893	-0.383775971	-1.533339803	-2.914022443	1.158650407	1.848088555	-1.765060631
G01621-0386	2	20.11	2	3.01308417	1.522088712	1.328123456	2.100928427	0.284392767	-2.270684901	0.919897896	0.577063949	-0.747383159	0.254966272
G01622-1487	2	20.07	2	9.112314627	-1.601430787	1.756644251	0.732770104	0.638103072	-2.477328975	-2.141373998	1.048536903	1.250964379	-0.809657254
G01623-3207	1	16.15	2	7.783120704	0.069344884	-2.878645004	-0.98427266	0.55892628	1.037700116	0.108735263	-0.603932281	-0.951806394	0.468053704
G01624-1492	2	17.85	2	5.076885522	2.118729086	-2.06994445	1.120219493	-0.818648155	1.400008536	1.999087256	-2.397280032	-0.603736852	-1.048598467
G01625-0864	2	12.02	2	12.3118567	-1.484598707	-2.404173421	-0.843939653	-0.438623948	-1.142614929	0.141246486	-0.689396668	-0.01265497	1.043043027
G01626-0503	1	13.52	2	6.999318898	-0.32573517	-0.256537047	-1.329394412	-1.961667058	-0.516073574	-1.253263342	-0.995618187	-0.440490926	0.460830672
G01627-0754	1	14.5	2	-3.340921177	7.428913259	1.757658751	1.470588027	-2.414624369	-0.617766675	2.041792759	1.915227803	-0.425811371	0.370622941
G01628-0103	2	13.57	2	2.108696743	3.301426735	1.873733974	1.255120395	1.242861071	-3.330675097	-2.218368077	2.002954441	3.526034151	-1.946533253
G01629-0327	1	13.48	2	7.430239372	-2.932560778	-2.699904732	-0.812151303	0.471778129	0.509839892	-1.923587787	-0.019681378	-0.084236838	1.28086867
G01630-1589	1	20.65	2	5.152459751	1.222586953	1.196536265	0.375066989	0.174376902	2.965261717	1.275631496	0.577544084	0.431416186	1.130714945
G01631-2497	2	16.15	2	11.1222157	-1.640577334	-1.669232755	-0.472493644	0.826989532	-0.309774933	0.622586165	-0.366946579	-0.009229507	1.289591459
G01632-2600	2	19.88	2	3.983857266	2.600824494	-1.967651861	1.035014913	0.92954135	0.048687201	-0.973388732	-1.557215018	-2.558272973	-0.342774864
G01633-2537	1	17.56	2	-0.754746874	3.796542205	0.270456896	-1.392888509	-4.075934493	-3.735134058	0.890886199	-0.004248829	-0.04360076	1.339778471
G01634-1783	2	19.16	2	7.07519077	-0.792202495	0.85255807	1.001573248	-1.0095314	-1.219270992	-1.293981304	-0.13978412	-0.794480114	0.125430189
G01635-0646	2	21.86	2	-4.496997365	0.844485138	-1.670624351	-1.756957435	-2.095705459	1.713971722	0.110789065	1.273208164	0.887749538	0.52870426
G01636-0184	2	13.29	2	9.712811926	-1.926098508	-0.015003846	-0.785239192	-2.895336	-1.758066745	-0.196307361	0.709933201	-0.113860261	-0.17611901
G01637-0533	1	12.22	2	-0.224822805	4.559289372	1.991058806	1.472126792	0.552433218	0.979454606	-2.532201561	-0.685624424	-0.462771025	0.289327708
G01638-0308	1	16.14	2	-4.609270648	2.564514485	2.151671411	-0.560051635	0.545242957	-0.226917521	-0.149769402	-0.133156178	0.036064109	-0.651562626
G01639-1845	1	13.22	2	3.452746672	0.646571544	-4.330040732	-0.520283048	-0.339408853	0.055372345	-0.992547237	1.20575079	-0.766235018	1.796132749
G01640-1608	1	13.11	2	4.896795645	1.535369679	1.87598746	-0.603804891	-5.094983041	-1.408046037	0.107365042	0.10973344	2.252047529	-2.250444993
G01641-2613	2	16.38	2	10.71590355	-0.984844072	-1.677299721	0.637599953	0.079014833	1.110932739	0.016155837	-0.558084925	-1.411003949	1.576169213
G01642-1983	2	18.4	2	-0.528684304	2.592928666	2.633326967	0.324015209	2.331770772	2.355986434	-0.647955546	0.2487929	1.194681332	0.490180538
G01643-0879	1	12.44	2	14.48248638	-3.176500738	0.157945848	0.518278002	0.126602887	-0.260898315	1.88889893	-1.377425931	-0.672566778	-0.723346904
G01644-0910	1	15.65	2	3.925857845	-0.804574499	0.559886907	-0.304287886	-4.502530376	-2.358451959	0.742058871	0.728446332	1.529912324	-0.123406789
G01645-0837	2	14.09	2	3.660749737	0.253538788	0.830055976	1.344932084	-0.326245338	-0.688998779	-0.638233434	-0.440173809	-0.2211923	-1.099110301
G01646-0994	1	13.35	2	3.681787196	2.831347674	-1.575053164	0.477278146	0.452934747	0.492241496	-0.269058473	-0.221952989	0.454698331	1.568820273
G01647-0912	2	21.35	2	13.18547974	-3.063593201	1.875590085	1.317625027	2.122312683	-1.757806925	-0.626667046	0.420797759	-3.497249073	0.634996275
G01648-3392	2	17.22	2	-6.733345148	0.634296423	-0.547157298	0.044989963	-1.644634549	-1.320219177	-0.224422998	-0.211908555	0.007780553	0.73265126
G01649-1407	1	14.2	2	-4.509741982	7.544428837	0.94040243	1.719071608	0.234482797	1.139645541	0.422093333	1.194995075	-2.970182567	1.380837151
G01650-1374	2	19.6	2	11.17534516	-0.595618169	-1.510672299	-0.367561221	-0.017321814	0.076156284	-0.194232899	-0.110918907	-0.262033144	1.4697728
G01651-2899	2	17.32	2	-3.76767798	3.235663035	1.563055445	-0.477862215	0.936128241	-0.491568545	-2.018254675	-0.421793904	-0.218565903	-1.175188717
G01652-3570	1	12.9	2	5.883307753	0.639091815	-2.742504145	-0.000252413	0.338130603	0.531733129	0.861159896	0.783203063	1.291820085	0.020020138
G01653-2769	2	13.47	2	9.961098036	-0.418773456	2.324660743	0.601313274	2.474649452	0.712353201	-0.304960551	-0.246061051	2.656181139	1.009018457
G01654-2896	1	14.22	2	0.936624923	3.405138588	-0.686293333	1.115440715	0.854803148	-2.509643452	1.234422197	-1.692118216	0.559864592	0.799401822
G01655-2190	2	15.98	2	5.649239743	0.191292707	2.044304088	0.523445173	-0.72996499	0.67453398	0.173815935	0.324614412	0.682905319	0.666933071
G01656-1105	1	19.63	2	1.656560134	2.573799074	-1.018713724	0.464522605	0.142191241	-1.428618882	-0.08444957	-0.114437278	0.941144474	0.103910801
G01657-1586	2	17.91	2	3.570165702	2.431515126	0.640512105	0.171024896	2.095723443	-0.550828723	1.453660712	-1.632661168	-1.583026924	-0.308076116
G01658-0124	1	14.1	2	9.134780214	-1.107795453	2.704616408	0.580175412	0.620129841	-0.474608373	-1.880599062	-1.335331679	2.947854982	-1.981605417
G01659-3149	2	12.89	2	10.10940152	-1.346252214	-0.800954048	-0.374366826	-0.618865018	-0.917215473	-1.819292194	-1.18610592	-0.488500627	0.791644985
G01660-2796	2	13.76	2	7.235151657	0.010741739	4.183497801	0.089345084	-0.620732332	3.605938991	-3.507535447	0.289114356	-0.284402939	1.230587338
G01661-0346	1	12.44	2	4.900005034	-0.779241514	0.965443519	0.282408153	-0.334972267	0.622304117	1.283200706	-3.372696171	-0.034805477	-1.517058305
G01662-3011	1	14.57	2	10.04947493	-1.503294566	1.312670974	1.548083947	1.259142719	2.615388588	2.495343362	0.815066674	-0.456714964	-2.182074525
G01663-0092	1	18.48	2	13.87577592	-3.47803686	-0.12604615	-0.394015058	-1.282626986	0.784589543	1.592751688	0.0132095	0.70953355	-0.638660794
G01664-0887	2	18.67	2	-3.157738225	3.416590836	0.723449899	-1.385026048	-3.296982636	1.772916128	0.898811376	-0.641995148	0.850470794	-0.765347664
G01665-1925	1	17.83	2	-6.34187381	0.000618064	0.962707743	-0.092715594	-1.303069793	-0.624262601	1.902275209	-1.721968258	1.662627934	-0.222095944
G01666-0515	2	18.46	2	-5.480298662	-0.619687309	1.540870576	0.076400257	1.878384537	0.292926007	1.45581109	0.282074881	-0.584375884	0.389897279
G01667-1470	1	20.09	2	-3.61687974	4.077993003	-0.031073702	-0.423847876	-0.218781162	-2.159745174	-2.725114798	1.156428854	-2.242890528	-0.636750383
G01668-0523	2	18.09	2	15.09233015	-3.672869229	3.387716166	-0.158296354	-1.001745587	-0.0350816	-0.387155288	-0.800147567	0.582020438	-0.068480231
G01669-3025	2	21.46	1	3.479893149	-0.39486818	2.754272993	-0.31648583	-3.43082132	-3.148541121	1.5646987	-0.717965532	1.107945033	-0.150927857
G01670-0720	1	18.8	1	2.211323709	4.060628342	-2.582798274	-0.911897365	-0.347778411	0.033469932	0.150778556	-1.033164856	0.372038232	1.066904024
G01671-0069	2	20.12	1	4.604217231	2.152702448	-4.537644402	-0.132817008	-0.87429641	-0.456012398	0.011716506	0.265799576	0.299769447	0.506869249
G01672-1900	2	20.7	1	-0.10707416	4.275547408	1.453061199	0.96316337	1.737448279	-0.315597356	-2.384257878	-0.723337382	1.2741673	-0.629935547
G01673-1898	2	21.4	1	12.30754069	-2.757533338	0.220498249	-1.206870324	-0.672271282	-2.051805104	-3.097947324	0.271399594	-1.079113289	-0.744126826
G01674-0918	1	14.1	1	3.33347322	1.566747435	-1.519348403	0.637088218	1.292457616	2.200705291	-0.879881349	0.176653596	2.69283034	-0.979987954
G01675-2109	1	16.27	1	1.441954383	0.547318034	-0.42966504	-0.422864155	0.066800599	-0.591677643	1.501001186	-1.705466893	-0.454170116	0.120598436
G01676-0398	1	19.92	1	1.394233655	1.654812912	0.765407244	-0.349143867	0.375612361	-0.857022874	-0.494845033	-1.950626253	-0.241916083	-0.430203788
G01677-1769	2	17.57	1	10.99732231	-0.975969131	-0.508301589	0.62151832	-0.731106115	0.694892261	1.08078088	-0.225658068	-0.769113412	-0.918782138
G01678-2225	1	18.13	1	6.627562231	0.515584798	-2.017307298	-0.084006747	1.118054429	0.523768839	-0.016827635	0.898581099	-1.278953399	0.573751676
G01679-3065	2	17.72	1	7.772222474	-1.44634206	-4.834350628	-1.998672764	0.161601953	-0.078975253	-1.451599186	0.44085273	-0.349796993	-0.024745048
G01680-2981	1	15.08	1	16.97189021	-4.219073436	-0.886339947	-0.698266451	0.874683205	0.218461341	1.093944969	-0.224070888	0.034431122	0.19749661
G01681-1572	1	15.34	1	2.224222239	2.769995134	-1.23227343	-0.25957219	-0.370018055	1.050328991	-0.188016172	-1.134281181	1.083992358	1.516556448
G01682-1823	2	18.63	1	13.16399002	-2.025549933	-2.55999502	-0.654513986	-0.230282742	-0.239973585	-1.329435739	0.141636915	-0.133951268	-0.169375897
G01683-0700	1	20.6	1	17.30805921	-4.36956919	2.30997375	0.876827033	2.004116321	-1.016793272	0.834600719	-0.606606189	-2.517862306	-1.331793756
G01684-1622	1	19.22	1	0.943644504	3.086759492	0.004585809	0.76875469	1.183075826	0.145928961	1.026037129	0.357492059	-0.055826217	1.087110978
G01685-0738	1	20.68	1	3.425929707	-1.106898438	0.959234896	0.629804978	-1.194325435	-2.356787601	-1.078475208	-0.657527209	-0.228310979	1.379833665
G01686-0623	1	17.26	1	3.832287717	-0.359027536	3.808391144	0.454839065	0.500267731	1.701485961	1.310591655	-0.509783425	-1.041067534	1.139032559
G01687-1439	2	21.86	1	5.815884796	0.027554815	2.644083614	1.615241476	2.126851444	3.149146095	0.611185815	0.840413841	3.204519445	-0.660413048
G01688-1699	2	18.75	1	1.151786221	2.205784198	1.314523234	0.99334353	1.616370908	-1.636804145	-1.827061287	2.475193705	1.521825567	-2.490910426
G01689-0951	1	18.82	1	8.125517573	-2.249496038	-3.694674079	-1.398682031	-0.033958236	1.349150588	-1.600834786	-1.516017024	-0.910681473	-0.423499468
G01690-0939	2	13.81	1	9.167289767	-1.354530063	-3.387576693	-0.326011784	-0.050121708	0.249331182	-0.79877695	0.883736201	-1.330112575	0.903690433
G01691-1369	1	17.46	1	4.678081092	1.065119266	1.784239671	0.247396884	0.098563225	1.8332828	-0.574958617	0.386515324	1.547868172	1.839663516
G01692-0668	1	19.32	1	4.540511167	0.849888897	-2.488504028	0.764452848	-1.528367698	-0.200044489	0.737736468	1.38108986	0.193233118	0.31218575
G01693-1909	2	14.46	1	5.202062559	0.559228183	1.16410533	0.938725602	0.273375395	0.143262312	-2.15934227	0.459719762	-4.865592061	-1.001760209
G01694-1399	2	16.7	1	-4.803084913	0.343796015	2.863624655	-0.653748539	2.226018061	0.23108483	-1.319844538	0.338831335	1.492948195	-3.003966109
G01695-1005	2	16.57	1	-2.240721344	4.648400803	-0.569270805	0.415042958	-0.039358128	-0.412757724	-1.839214032	-2.936022058	-1.21222575	2.662700357
G01696-3055	2	16.88	1	3.288741828	-2.210238182	3.608052775	1.04538721	-1.215475295	2.161634068	0.658259195	0.065231115	-2.31565914	-0.590099047
G01697-2183	1	18.38	1	-1.526803742	4.957029994	-1.558955992	1.276992773	0.154227062	-1.670655775	-2.555225847	-0.510865033	1.272982142	0.790164681
G01698-2306	1	17.24	1	5.87231314	1.178328226	-1.559307717	0.280603524	-0.215527508	-0.612644037	0.975737089	-0.000230967	-0.985147661	0.890431553
G01699-3002	2	17.02	1	6.953417343	-0.012724497	-2.390095958	-0.478782289	0.260810602	-1.217882769	-2.515280927	-2.46601414	-2.067966128	0.660418064
G01700-1905	2	17.57	1	10.68109961	-0.918995596	-0.030244751	-0.765285447	-1.363656914	-1.319794338	-0.094812906	1.058379074	1.389951078	-0.354061083
G01701-1906	1	18.17	1	4.675979689	0.512836674	0.224946914	0.513884064	-0.23072286	-1.552763836	-1.038890364	-0.729331708	-0.694780477	0.267729124
G01702-1919	1	17.6	1	5.126154955	0.560176052	-0.301867414	0.083670884	2.628168196	-0.498447482	-0.325281096	-0.764848139	2.10252845	-0.719517374
G01703-1749	1	16.73	1	1.36403874	2.98236742	1.348327685	2.278660378	0.55911034	-0.825772673	2.652662345	3.513185973	-0.819885043	-1.261930442
G01704-1217	1	16.25	1	5.115305867	-0.397210339	0.108112682	-0.704568027	0.504431011	0.883670419	0.09988325	0.25767183	0.15066959	1.311365946
G01705-0564	1	18.17	1	4.685256919	0.872238236	-2.072949751	0.142092442	0.473582082	3.556022219	1.088083253	1.011508702	0.88300044	-1.451204358
G01706-0641	1	14.04	1	6.563279778	-0.758401676	-1.707716538	0.595225955	0.982456805	0.635905563	0.655382748	-0.28805417	-0.398830623	1.05953162
G01707-0612	2	19.9	1	8.012863942	0.218941404	0.682908825	0.249527706	-2.057519902	0.289891833	-0.641478925	0.433468811	-0.645749262	1.032889304
G01708-1149	2	15.78	1	4.469433994	1.055683793	1.044444787	-0.232880893	0.266235717	0.582236421	1.41846171	-1.539283141	0.736136507	1.063997862
G01709-0899	2	19.69	1	5.261797689	-0.557762564	1.959704904	0.264063858	0.34288124	-1.933557812	-1.834759244	-1.288947724	3.389165405	-1.297381139
G01710-1333	1	18.75	1	3.92757161	2.919898296	0.003507882	0.482446901	-0.046574519	1.797376029	0.395727599	-1.343269974	-0.63317131	2.907713345
G01711-0563	1	13.72	1	7.915836988	-0.640620119	1.381581084	2.170193889	0.895475692	2.254627832	1.187019279	1.878055133	-1.680508562	-1.103402601
G01712-2045	1	18	1	4.877336164	0.562183671	1.397331492	1.339890068	3.297244782	-0.439434137	2.343853489	0.558539941	1.350892543	1.85260874
G01713-1228	1	18.55	1	5.081505347	-0.797957229	2.404466414	1.216803496	1.984334919	-0.856791532	-0.25699463	-1.587173244	1.520376979	-3.503102221
G01714-2756	2	17.96	1	5.685864746	0.549852201	1.652073225	0.43650995	1.05845388	0.029254014	0.745288266	-1.576070867	0.252105088	2.09699475
G01715-3104	1	14.16	1	0.609088853	0.541973278	-0.831338194	1.098377112	-0.609778568	-2.470289234	0.811897277	0.608048953	0.785688485	0.158628422
G01716-0278	1	17.05	1	5.013640697	0.587752969	1.702346634	0.394937708	1.193334237	-1.990875045	-2.15473299	-1.822935426	-1.168142929	0.623631444
G01717-0259	1	16.7	1	5.014531589	1.047877205	-1.580151252	0.054984156	1.029845919	-1.667069542	0.897920089	-1.028795248	0.112203349	2.406875795
G01718-1971	2	13.13	1	9.596364908	-1.0821506	-0.905577287	0.678189862	-1.052068294	-0.323269352	1.195404208	3.344454684	0.056596757	-1.701632048
G01719-2501	2	18.64	1	2.927863261	0.5274581	1.558356004	0.412554511	-2.164080012	-1.578086145	-2.291709908	0.457711325	0.444678605	0.454394973
G01720-3277	2	14.7	1	7.000711295	0.026538272	-0.849925632	-1.80461701	-2.009972627	-0.932430712	-0.839587131	-0.838810219	-0.286188584	0.772637632
G01721-2100	2	14.27	1	8.231863174	0.550164892	-2.481651488	-0.106264625	-1.632237827	0.53254473	-1.192155265	-0.443372645	0.228929832	-0.198955427
G01722-1454	2	19.42	1	13.87258524	-2.619462754	-1.989491486	-0.061344264	0.01955626	0.372078842	1.412729147	1.581353385	0.415006168	-0.333617827
G01723-2529	1	20.7	1	8.134475734	-0.263490011	1.263421181	1.090269819	0.937989642	-0.701810205	1.293107684	0.916845107	1.640277391	-1.932357243
G01724-1405	2	17.05	1	9.741210168	-0.660193521	-0.145884003	0.655774369	-0.528169449	-0.522148616	1.223706753	1.926835385	0.539150956	-1.61473249
G01725-2014	2	12.61	1	5.880815773	-1.329891586	3.687237164	1.487071628	1.949402831	1.161895331	0.738616604	-0.018099033	-1.096469908	-3.320527084
G01726-2012	2	21.18	1	9.250704021	-0.450141089	1.892281956	-0.145374522	-1.863773062	-1.951023131	0.418373398	-1.860358958	0.653796518	0.990423407
G01727-1610	2	12.13	1	11.25347313	-1.371980254	-2.887894864	-0.164180183	0.607748987	0.167507509	1.674525979	0.42854595	-0.420204216	0.159919239
G01728-3613	1	13.16	1	12.27158261	-2.326342354	0.722788012	0.878299094	1.400894038	-0.668832585	-1.447368167	0.992469856	2.324789028	-2.220239341
G01729-1599	1	16.37	1	4.728982807	0.532729809	0.12046447	0.258542479	1.465281614	-0.621602976	-1.5888634	-0.387566181	-1.790859168	0.42341395
G01730-1358	2	15.03	1	10.55239329	-1.552412559	0.846339408	-0.103747951	1.245856314	-1.604778492	-2.191382076	-1.176330462	1.516985763	-1.349863172
G01731-3291	2	15.39	1	2.789459101	1.153469032	2.130127346	1.268252074	-0.60416884	-1.85327504	1.516009928	-2.182125691	0.066666584	-0.602619218
G01732-2401	1	14.51	1	1.302516642	3.354632819	1.066800471	1.651093142	0.409022423	0.004303981	1.079753215	0.250574706	-1.395041506	-0.800410739
G01733-0004	1	17.96	1	4.120179665	1.490461315	-4.797731379	-0.368212345	-0.064956857	0.451557512	0.908589861	1.735238372	-0.757055526	-0.118869891
G01734-2124	1	15.25	1	7.641008432	-0.519567982	2.301722993	1.198296403	1.266453139	-2.218856665	-1.351506968	0.520539978	-0.411106104	-0.004642112
G01735-0688	2	20.51	1	10.83596425	-2.416244466	2.749843947	-0.703660314	-0.854945409	2.135563227	-1.44272386	-0.413779993	-0.567010069	1.013174707
G01736-3185	2	13.32	1	6.005143977	1.048755808	2.01773085	1.746567719	1.316283889	-1.656005461	-0.528345817	-0.976659356	-1.514525287	1.759652645
G01737-0102	2	18.72	1	2.441148603	2.176115334	-2.524338158	0.60622992	-1.694259167	-0.198577218	-1.196044719	0.618107195	0.885151605	-0.189093271
G01738-2210	2	15.83	1	-4.412860421	5.965526458	1.861852184	0.04489813	0.158495561	1.753632515	0.032491577	-0.532713068	-0.953482502	1.555554219
G01739-2149	1	18.06	1	-4.523439753	1.2688373	1.826450689	-0.048970943	1.73209521	0.250059882	1.741794737	1.633491269	-1.247018246	0.074675904
G01740-0349	2	14.17	1	8.2180529	-0.944433598	-0.107599015	0.540381459	0.215640458	-0.098056592	-0.651787309	-0.861400112	1.361829698	2.092072941
G01741-0638	2	21.14	1	4.72082734	0.476785684	1.692753805	1.560080666	-0.876384778	-2.222607474	-0.505404902	-1.172300501	1.035914822	0.882474287
G01742-3120	2	21.99	1	2.458079731	2.652462153	-1.919475773	-0.109642358	0.573095915	0.642721935	-0.843495553	-0.583524202	-1.91020958	-0.832089924
G01743-0122	2	18.53	1	7.467810537	-2.055461637	2.420012232	1.27816019	-1.013824075	-0.431553094	0.99422969	2.913178071	0.19357709	-0.742917529
G01744-0975	1	21.21	1	-6.59991775	-1.721779761	1.130349	-1.622255562	-4.099978148	-1.701010767	1.654368192	-0.820248564	1.305683079	-1.951180599
G01745-0454	2	18.35	1	1.558003034	1.061924913	2.060226705	1.204864215	1.046143166	-0.772361683	-0.136724142	0.836181131	-2.671108347	0.514366713
G01746-0421	2	19.08	1	9.146751975	-1.283699827	-1.18431395	-0.205630549	-1.29040494	-0.499177104	-0.991233659	-0.052761252	0.720027314	0.484633188
G01747-2999	1	18.97	1	3.462864783	2.797434645	1.441322784	1.788739382	0.329011521	-1.239878047	0.641045311	-0.77463859	1.253450849	1.439269093
G01748-2490	1	18.95	1	6.978384047	-0.279678714	3.17009249	1.032812135	1.937918393	-0.325957702	2.085375117	-3.101293633	1.473524715	-0.684937652
G01749-3134	2	18.5	1	-3.593097457	2.890228697	3.771253077	-1.034100464	-0.612471218	3.740636154	-0.557833321	1.473162451	0.212323402	1.522844378
G01750-2043	1	12.38	1	6.678822262	-0.19896635	-0.149166441	0.354558576	0.53444124	-1.033684598	0.926717484	1.737524753	1.25575419	1.799362912
G01751-0626	2	19.92	1	9.21019113	-0.855737089	-1.298820404	0.177118464	1.446781957	-0.856165484	1.058470866	-0.16777999	-0.894804898	1.040394774
G01752-3284	2	19.4	1	8.096972111	-0.817133733	-0.389566833	0.269478159	-0.213060226	1.39185266	-0.40584053	-1.628069166	-2.104937245	-0.723049558
G01753-3130	2	18.17	1	8.120617139	-0.552896546	-2.483193702	0.97628678	1.256810647	1.292843231	0.76959619	-0.160029722	0.551231658	-0.916732466
G01754-1472	2	18.67	1	5.588368235	-0.281749392	-1.173934341	-0.87669884	-1.865452135	3.19749941	-3.023641829	-0.758375826	0.59765612	-1.201624193
G01755-0015	1	18.25	1	10.30627133	-0.969842775	-2.176289037	-0.523890144	-0.104528684	0.46859611	0.666004067	-0.461301753	0.493991346	0.318331016
G01756-3266	2	19.99	1	6.263527749	0.874849377	0.4746249	1.723096163	3.295067977	-0.697484369	-1.54974163	-1.106982899	0.887689906	1.395093265
G01757-0792	2	19.79	1	-5.050539368	2.988102248	0.012606401	-1.395036931	-1.0571803	1.587770874	3.250777572	-3.08438639	-0.330474287	-1.611288324
G01758-2546	2	20.45	1	9.826037969	-1.443407712	-2.077354533	-0.099859612	-1.174373016	-0.608055658	0.632760903	1.640638531	1.959363804	-0.301357177
G01759-2410	2	19.86	1	-1.47125302	5.003102631	-0.428187609	1.386782068	2.925326966	-0.517830858	0.566062867	-1.276028225	-1.678368208	0.651320822
G01760-2471	2	18.75	1	-5.379506027	1.177694994	-2.378845032	-1.239239441	1.176918945	-0.732206904	-2.793267707	-0.135889848	1.668834117	-2.334622046
G01761-2509	2	19.24	1	5.148349358	-0.414824731	-1.351514641	-0.197291559	0.621816211	-1.099113907	-2.850412301	-0.468759797	-0.468661959	0.595519219
G01762-2058	2	19.21	1	6.450726072	-0.941859731	1.107717802	-0.415303824	-0.769702638	0.826683004	0.115674659	-0.116030985	1.208683852	-0.239703117
G01763-0222	2	19.08	1	-4.14307467	3.292993268	0.789965226	0.222258417	1.017357162	-1.33657386	-5.274894754	0.4937054	-1.044673639	-1.512053503
G01764-2504	1	18.11	1	-5.722790273	4.861686941	-0.672373801	-0.214742976	0.332273401	0.683956556	-0.824218904	-1.663172641	0.101650268	1.330467665
G01765-3154	2	12.61	1	4.579132278	1.211307876	3.208632465	2.330268814	4.414706417	0.787430349	-1.001409126	2.197656154	4.464244226	-2.019484587
G01766-3224	2	18.74	1	3.492777911	2.734137419	-1.260272731	1.016536397	1.019697864	-0.020044496	-0.157333885	0.256088133	-0.932108989	0.70375683
G01767-0622	1	18.63	1	11.20858944	-1.48614877	-0.378950477	-0.075514465	0.932553839	-0.644092349	-0.098830321	-2.721828701	-1.225995797	0.985749548
G01768-0474	2	18.23	1	7.953347238	0.012513986	0.309706192	-0.495130432	-2.487595955	-4.067991266	-0.907153825	1.89268169	0.764284595	0.224806771
G01769-0148	1	20.39	1	4.595701586	2.187158742	-0.642345505	0.308427975	0.257582333	0.424108985	0.302577989	-2.186171	0.043520203	1.34868601
G01770-0154	1	20.75	1	-6.542531161	1.595626389	0.423598452	-1.398421014	-2.543468317	0.175513474	1.907847853	-0.802748018	0.793218525	-2.48579718
G01771-1300	2	19.16	1	3.160448019	2.48392317	-0.406744611	1.638215382	1.254982009	1.610627938	3.091755309	0.726378428	0.566340168	-0.114328549
G01772-3231	2	18.83	1	6.720962783	-1.017853461	0.029487398	1.496167605	-0.004101771	0.953695816	0.509547668	-1.025772079	-0.467180596	-1.058051563
G01773-1093	1	19.66	1	-4.508113787	2.793684073	0.486641479	-1.064165192	-0.958599713	-1.380270535	-0.14428993	1.951451127	-1.215124667	-0.899416542
G01774-2241	1	18.54	1	8.490427585	-1.712237559	0.66020233	0.039341225	0.930082911	2.412795742	1.177125045	-3.367866465	-0.532175964	-0.242068556
G01775-0548	2	18.33	1	11.33922209	-1.445549292	3.113658274	1.495315058	0.440495832	1.673627516	1.150198671	2.88862308	-2.678100647	-1.046320955
G01776-0218	2	17.56	1	8.952462258	-0.856843238	-0.307633436	0.018962839	1.96781961	-1.27855557	-1.700308332	1.036629378	2.33893056	-1.886991916
G01777-3603	2	12.24	1	6.631381227	0.411739304	2.897328171	1.838915822	0.778534459	-0.871820373	2.430478619	2.847719187	-1.482186329	-1.29107597
G01778-0250	1	18.15	1	10.80911515	-1.172893243	-0.916465588	-0.361190245	-0.019698282	0.852293303	1.404815646	2.156586069	0.946700662	0.15607137
G01779-2991	1	20.5	1	13.0901896	-3.453618131	1.476019305	0.179076339	-1.336094773	1.026505652	0.191678229	0.884051034	2.361896902	0.128366861
G01780-3117	2	18.62	1	-5.701893434	4.40983675	-0.014735985	-0.781684558	-0.584938598	-1.613918953	1.415594457	-0.669438831	-0.138463716	-0.036578397
G01781-0379	2	18.68	1	8.072763089	-1.029546643	-1.25085901	0.121431052	0.449814546	-0.037535859	0.24644179	-0.953334241	-0.466439267	1.545050427
G01782-0352	1	19.66	1	6.34466103	-0.690099909	-1.782385112	-0.244940018	-0.664011431	-0.574598316	-1.465685188	-0.675802567	-2.169635678	-0.508253654
G01783-0566	2	18.45	1	-5.366569824	4.022365864	0.368986659	0.633571726	2.038537825	0.692006629	0.178039768	0.884338824	-0.796991476	2.943816547
G01784-0192	2	19.21	1	14.73810166	-1.951947939	-0.658570662	-0.381154989	-0.806749704	1.152899607	-0.492758499	1.090303317	0.004354859	0.413029298
G01785-2412	1	19	1	5.266381639	-2.362379177	-0.606639535	0.281791249	-0.773206366	0.322861886	2.395176649	-2.173711319	0.242840518	-0.670221379
G01786-1451	2	18.68	1	-5.848558193	1.920830172	1.339978588	-0.985195149	0.191083008	-1.709160713	-0.324623984	-2.253774198	-1.553918986	1.206816217
G01787-0756	1	19.64	1	14.68027992	-3.763567768	-0.557533681	0.446073708	1.233362335	1.74859973	2.2020256	1.535673629	1.123547781	-1.484306341
G01788-2121	2	20.34	1	10.33800689	-2.702963537	-2.315217645	-0.555534365	-0.731848444	-0.459915763	-0.988783893	-0.275611302	-0.405141131	0.668982271
G01789-2985	1	17.39	1	8.347679582	-1.284000816	2.977916379	0.487387093	-0.941455152	1.191531247	1.838255119	-3.627229184	-0.539452317	0.636264256
G01790-2695	1	10.43	2	-2.820299255	3.736073128	-2.290304982	-1.262450107	1.357914526	-1.801515635	1.560720441	0.888555946	-0.917295734	-0.025230961
G01791-0009	2	9.97	2	-4.826960089	4.556749729	0.662144677	-1.981193974	-2.456454973	-2.790988586	1.354770852	-0.671229634	0.506063305	-0.253375522
G01792-3102	2	9.78	2	-4.050613825	0.367111685	-4.486766448	0.339034752	0.976306848	2.000988779	1.20946141	2.370437977	0.581644826	-0.170383501
G01793-1143	2	10.69	2	-5.695321115	0.597534097	-1.843998099	0.161385487	0.774588172	0.821629537	3.201127165	1.315952624	-2.316472422	-1.562489297
G01794-1976	2	14.03	2	-5.685210492	-2.494592037	-2.5414326	-1.189639531	0.825916949	0.539722099	0.816720279	0.978305307	1.046927465	0.236177891
G01795-0806	1	12.97	2	-4.444348007	0.208296812	1.0192048	-0.27070921	1.043452152	-0.351014796	0.120646742	0.404861176	1.60184717	-2.103243198
G01796-2645	2	10.12	2	-6.38804713	-1.9722037	0.6922129	0.11132195	0.557001309	-1.051292464	1.314161323	0.865684464	-0.508868015	0.950108311
G01797-0542	2	10	2	-3.792830934	2.425216657	1.431642764	-1.182426811	0.219650918	-1.207654783	-0.343497686	-1.251035954	-1.974132169	0.86119717
G01798-1613	2	10.8	2	-5.85783271	1.969976346	-0.459682568	0.096987969	-0.267373298	-1.456263121	0.370455117	0.205625974	-0.20369453	1.115950651
G01799-3280	2	14.87	2	11.64729035	-1.69649421	-1.266277316	-1.21034531	0.275403045	1.43909704	-0.103361136	0.882334229	-0.802188818	0.302455443
G01800-0451	2	11.69	2	5.149037297	-0.600383462	2.334681694	0.318975763	-0.264088626	-0.369055943	1.102247521	-1.124879987	0.036879328	1.461010732
G01801-2186	1	16.8	2	4.597392378	-1.848874479	-0.137973214	0.422385337	2.418388721	0.310991762	0.151031628	1.095613575	-0.166893215	-0.176661213
G01802-2819	2	8.83	2	-4.507857277	-0.479032826	0.716784402	-0.389284983	1.12412923	0.84985937	3.206352977	0.226414432	1.918743619	2.501191612
G01803-1175	1	17.24	2	-5.772404726	0.160038569	0.516009013	-1.766770178	-3.820216099	-1.205639332	-1.234215026	0.571136809	-0.008250498	-1.441858208
G01804-0444	2	16.68	2	-3.196095009	4.893798862	-0.302288733	-0.434063461	1.77054998	-1.017949204	1.159871686	-1.956899042	1.12790018	3.183573215
G01805-0312	2	17.47	2	-4.935276757	0.747255164	1.172754191	-0.958148383	-0.400720465	2.133414312	-0.473497644	-0.450901202	0.410779884	1.174296599
G01806-1378	1	11.15	2	-4.603795522	3.114646038	0.558271298	-1.271946617	-1.198171003	2.829702405	-0.19234338	1.058468263	0.161428158	1.622139684
G01807-2380	1	14.52	2	-6.212318634	-0.882792778	3.200189243	0.196727895	-0.142673189	0.657770669	-3.100346427	0.0613054	-3.805187657	-0.210695161
G01808-0241	1	9.26	2	-6.633419115	-0.785371476	0.968669085	-1.16438532	-4.953228401	-3.796547317	-0.045996882	-0.122982217	0.57417903	-0.502745782
G01809-0772	2	11.01	2	-3.902070231	2.267322051	-0.435450874	0.151368949	1.188546977	-1.84398843	0.855238518	-0.704251308	-1.941995797	2.087049469
G01810-2874	1	15.26	2	-2.905662341	3.188449696	-1.76568333	-0.706638788	2.742986546	0.955688808	1.268316656	-0.856469628	2.487788011	0.466979623
G01811-1779	1	8.79	2	-4.972494228	0.989187567	-0.192099501	-1.744042647	-1.040869673	-1.542418049	2.56937208	1.01381636	0.329182692	-0.459299321
G01812-2988	2	16.45	2	-6.409766294	2.411974149	1.115513016	0.7288487	0.464558257	1.991084738	-0.494042124	-0.242521678	-0.018900056	1.385369319
G01813-2042	1	12.17	2	-5.964506028	1.318659834	3.119130813	-1.002061686	-2.246985616	1.425993532	-1.852552408	3.076861224	-1.54115795	1.414079668
G01814-2689	2	12.78	2	12.01142355	-3.405523522	0.28732359	-0.181389369	-0.713706755	-0.478234555	0.37004567	-2.210958276	-0.464152188	-0.184199418
G01815-2608	1	15.53	2	-8.147327592	-7.000443179	0.541655125	0.406992033	1.156232291	1.623854525	1.17344937	0.257142587	-0.631476219	1.227653137
G01816-2666	2	9.67	2	-5.457017112	-1.31693672	-2.536225589	-1.398248151	0.559259155	0.320362908	-0.128995176	0.123371131	-0.175643832	0.261667464
G01817-2766	2	11.59	2	-9.081784753	-5.324762522	-0.428880475	-0.314461911	1.164562454	-0.136873341	-0.335509365	-2.551091518	1.076886033	-3.121683797
G01818-1076	2	11.23	2	-6.30891459	-1.66139665	2.127177501	-0.152434498	-2.146662512	0.204354526	0.376158062	0.041390414	2.188342313	-2.390837177
G01819-2273	1	10.69	2	12.08968146	-2.685192228	-1.470397167	-0.908061023	0.613383494	-2.668782469	-0.269997472	-0.731916101	0.118015309	2.413613454
G01820-1627	2	13.76	2	-6.124464806	0.567898131	0.678999125	0.770334474	2.342557226	-2.980017042	-1.417486214	-0.849637935	2.820333281	-0.468430162
G01821-2425	2	16.09	2	-4.113485872	0.796501707	2.35904664	-0.10792359	-2.491329826	4.049675817	-0.431318548	2.514262078	1.126098293	0.603833979
G01822-0385	1	9.26	2	-4.554063667	2.07313803	-0.50761265	-1.300883233	-2.528177235	-2.530757503	-0.135012491	-1.573214881	-0.379806909	-1.889980321
G01823-2968	1	10.52	2	-6.340829948	-2.242382766	1.574768159	0.699771145	3.36151131	-0.530975433	-1.329022294	2.174922954	0.456226106	-4.103696201
G01824-2144	1	12.16	2	-3.711975138	0.861278677	-4.710261445	-2.512347803	-0.808938281	1.170802362	1.21517558	1.563473878	0.498920382	-0.160300037
G01825-0979	1	9.91	2	-5.967516202	3.293871574	0.63475112	0.438058054	1.103727081	-0.016850475	2.447233186	-0.301327138	-0.932418024	0.075069591
G01826-0213	2	15.78	2	-6.035602836	-0.59980977	0.517102917	-1.329762188	-0.634522623	0.030058212	0.603212745	-0.364976055	-1.676143593	-0.948177959
G01827-2066	2	17.03	2	-5.949939202	3.661486204	0.16156272	0.584485405	-1.008997411	0.850801646	2.512658581	1.877365814	0.950219991	-1.475726811
G01828-1590	1	14.21	2	6.245963379	-0.202485113	1.724808092	0.428227466	3.230535846	-3.275190753	-4.121919893	0.08581962	3.111393905	-4.305702077
G01829-0226	2	12.77	2	-4.78593853	2.326387233	1.244733768	-0.246004441	2.514142065	-0.317447672	0.07500349	0.870433223	-0.040997946	1.24311899
G01830-3295	1	9.57	2	8.217574914	-1.645711497	3.139835417	1.88283812	-0.09785276	2.615108576	-0.159410488	3.171662838	-2.558428252	-1.621094663
G01831-1363	1	13.44	2	-7.344463609	-2.994898038	1.865133043	-0.457409828	-1.005369361	1.258755498	-1.220120147	1.91189728	2.783740615	1.497181683
G01832-2105	2	10.43	2	11.1973362	-2.18561795	-2.424983857	-0.564102148	-0.100509961	-1.163295264	-1.5525476	-0.675805356	0.173160139	3.022581986
G01833-1282	2	12.87	2	0.661548753	0.509368048	-0.47307587	0.548587763	1.664745674	1.037178205	-0.56682744	-1.603557402	-1.276738222	-0.787769071
G01834-1672	2	16.71	2	-6.030114941	0.074932513	-1.475895866	-0.427373772	1.64815903	-2.115857654	-0.042827435	-0.814121265	-2.401617175	0.30126226
G01835-2189	2	10.85	2	-6.14779798	0.215438664	1.920777529	-1.102697162	-4.231255339	-3.709048464	-1.674253065	1.847671732	-0.136194272	-1.069269563
G01836-2270	2	14.92	2	-10.63259245	-7.029690154	-1.611793631	-1.5531303	-1.883054733	-1.870679335	2.306605284	-2.194031993	-0.625409126	-1.813606157
G01837-1593	2	13.75	2	-8.73760732	-1.434790698	-0.34198472	1.558109563	-0.688654374	-1.648012756	3.251783865	2.344068243	-0.711760957	-1.94627849
G01838-3142	1	17.62	2	-8.164397621	-1.739752006	0.00074962	-0.393407487	1.990646223	0.663357556	1.191704748	-0.612459461	-1.3243636	0.923448437
G01839-3175	1	9.2	2	-5.811133173	-1.172592492	2.765836016	0.127390162	-0.288813056	1.152016466	-0.015319108	1.46045772	-1.108231382	0.517038409
G01840-2150	2	14.21	2	-5.768233309	2.546270187	1.72996268	0.238017763	0.503390281	0.634810408	-1.391392968	0.442194611	-2.658975286	-1.403716781
G01841-1802	2	8.09	2	-4.504394711	2.008373005	0.491610658	-1.039782205	0.66296854	0.797668095	0.878784127	-0.301495692	-1.895601922	-0.048207823
G01842-1839	2	13.34	2	11.19734281	-3.969037583	3.037057255	0.220882371	-0.101304684	-1.560843702	1.132516212	-2.358979405	1.62462539	1.080669598
G01843-2436	2	10.52	2	11.13876846	-2.10641221	1.846069775	-0.427438121	-2.08161568	0.163471052	-0.83739539	-1.435629095	1.291347043	1.362539937
G01844-3018	2	11.75	2	12.35199127	-3.381938334	3.033329314	2.29988628	0.305738282	-1.107668028	0.79619384	-0.217868377	-0.598298699	1.026430941
G01845-1899	2	8.7	2	3.65729347	-2.427648446	1.693080699	-0.388325038	-0.08081195	2.252569066	0.461603719	0.286119601	1.417250524	1.783595136
G01846-2960	1	17.21	2	-8.748056328	-5.222960397	-1.61390181	-2.811696806	-1.058621113	-0.641121773	-2.899005921	3.355973869	-1.472366218	-0.400809625
G01847-1350	2	14.23	2	-2.911921899	3.477766901	1.570904077	1.041642619	1.381090681	0.042234863	-0.090675423	-0.372267564	-3.141198104	-1.069502309
G01848-1704	2	9.24	2	-6.529358083	-3.684869104	1.652170909	-0.199949736	-0.098718803	-1.920747047	-1.901136573	0.708086586	-2.118518336	1.998668742
G01849-3257	2	9.9	2	10.68674981	-2.254829813	-1.746605627	-1.172850629	-2.533791328	-2.22986015	1.260494976	0.559808223	1.478545463	0.954559178
G01850-2276	2	9.9	2	-0.397947998	1.020310579	1.535662855	-0.12227571	-2.726008412	0.211331652	1.994515403	-1.116964983	1.996661036	0.061381014
G01851-2322	2	16.71	2	-6.422573779	-1.161415104	-1.287976782	-0.458515188	-0.056532665	-1.688671515	1.882012513	-2.116350585	-0.176942864	1.119386016
G01852-3076	2	11.69	2	-8.041223718	-2.9092287	0.713888466	0.339336805	1.234950143	0.025207671	-3.867763819	1.66258065	-0.953539183	1.091024166
G01853-3045	1	9.67	2	-4.317335728	1.557312482	0.240897382	-0.754715952	0.265431697	0.625981583	0.762756861	-2.084702204	-0.934440925	0.045695655
G01854-0935	1	8.29	2	-5.983631901	-1.862448086	-1.277381036	-1.062126798	0.312439185	0.296046595	0.899848001	0.266430973	1.20280272	-0.827356015
G01855-0289	1	11.13	2	-8.979519435	-12.74989599	0.95897955	-0.87521259	-1.496825671	1.148730168	-1.977901173	-0.607204121	-1.078873022	1.211130093
G01856-3275	2	9.65	2	14.04269379	-3.48508101	-1.870007356	-0.299180963	0.445706187	-1.203475228	-0.288323367	0.642968217	-0.702448972	0.779446954
G01857-1600	1	13.42	2	3.135372709	-0.43321602	-1.354308038	0.049322012	1.120042628	1.00640601	1.704877447	-0.743450864	-0.263264663	-0.955314777
G01858-0980	1	12.78	2	-8.66106068	-16.00071765	-0.663404051	0.252160554	1.166486702	-0.082923641	2.921855492	-2.846295332	-1.131957056	-3.476513543
G01859-0484	2	11.12	2	-4.019920294	1.422639961	2.007763851	0.044750112	-0.225314025	0.865773065	0.633699465	2.816975469	-4.487767458	-1.706580681
G01860-0529	1	14.02	2	-8.012678217	-2.496836469	-1.149416115	-1.854601182	-0.573063484	-1.126171215	-0.132827422	1.021199327	-0.791939515	0.588716111
G01861-2771	1	11.72	2	10.52971058	-2.301034378	2.176572453	0.751838799	-0.353473979	1.868079304	0.42277926	-0.292803762	-1.00267639	-0.216509893
G01862-0755	2	9.52	2	-8.142689111	-4.001440571	-2.657341899	-0.778468262	-1.11786954	1.075817362	2.331650551	-1.56717249	0.317658746	-2.265102432
G01863-2384	1	13.27	2	-5.159590067	1.336821107	0.551326187	-0.641586564	3.360243004	1.282632542	2.850248067	1.408020463	2.37477446	-0.005664252
G01864-0662	2	15.39	2	12.20800624	-2.479018692	0.843011639	0.716109724	-2.053527371	-2.773752164	-1.181128288	1.956507405	0.126498609	-0.197377041
G01865-0005	2	10.7	2	14.30664741	-2.987203998	1.857701215	0.753034613	0.633890024	-0.086980197	1.438174315	-3.237527044	-0.380802923	-0.590415281
G01866-0076	1	16.57	2	-8.580633334	-1.600207128	0.586942021	-0.302134438	1.118574461	-1.540640849	-1.563348526	0.821620018	2.746522134	0.918533806
G01867-0773	1	10.21	2	-1.446266196	-0.699863462	-1.078770677	-1.188692048	-1.083513839	-0.773065229	1.433663094	-2.47042501	-0.313347149	-1.306454182
G01868-3047	2	11.15	2	-7.142630133	-0.839867702	1.07258946	-0.9783925	-1.221490451	-1.01173304	0.300090735	0.482367772	0.58916779	2.245770889
G01869-0632	1	11.08	2	15.63734776	-3.409161427	0.329847176	0.855997839	0.677318155	-0.780086708	0.42249432	-0.503014963	-0.688493682	0.163397973
G01870-3188	2	12.77	2	-6.923575139	-2.325176231	-0.21563265	0.197278335	1.050297607	-1.260909582	-2.473757197	0.571794754	2.879313105	-1.376571642
G01871-2656	1	8.55	2	-4.516534901	0.122661377	2.324343673	-0.4750789	-1.329640344	1.912262777	-0.142331926	0.620349543	-0.230957508	0.582450985
G01872-0288	1	12.34	2	10.18114483	-1.590174837	-1.087000111	0.631167474	0.981577865	0.958588734	2.227136325	1.424430886	0.341562592	-0.111349535
G01873-2327	2	13.64	2	-3.897950745	2.712128552	0.841122944	-0.560045038	1.385965805	0.808346252	0.617103489	-1.668807606	1.206563409	-0.553435055
G01874-1531	2	15.01	2	-3.340471615	-0.693683695	0.687697239	-1.835256711	0.236918367	0.122834129	0.173991755	-0.940880672	-2.966065796	-0.927649128
G01875-2794	1	8.1	2	-5.227359719	0.068144685	-0.539538613	-1.141763512	-2.634000605	-2.140067827	1.23514876	-2.415719406	0.437989451	-0.740447624
G01876-1467	1	14.69	2	-7.678418658	-2.961970023	0.673312335	-0.859085077	1.527954835	-0.244385203	1.012122616	-0.594479998	-0.643152662	0.549155395
G01877-0575	2	14.5	2	-6.722899377	-1.282602815	-1.145379735	-0.640131445	0.675788485	-3.446734945	-0.463056853	-1.892478152	0.825600084	1.501344181
G01878-1638	1	15.04	2	-4.566878299	1.031464157	-2.724907065	-1.029622148	-0.230474808	-0.937930235	-0.836039745	0.577880877	0.595107242	0.434080512
G01879-1748	2	8.48	2	-5.030364219	3.056415291	-0.279988071	-0.772669984	-0.51566355	2.640740844	-2.424591978	-1.152002817	-0.794785608	-0.655230763
G01880-2744	2	8.85	2	-4.615243556	-0.131941843	-0.820047373	-1.823151178	0.89930311	0.077578672	-0.465278351	0.325287876	-0.007864211	1.411823095
G01881-0631	1	9.89	2	10.50664341	-1.722276012	0.826039961	0.127731089	0.52859516	0.982692076	3.305639266	-2.757984894	-0.848660104	-0.780757265
G01882-0023	1	17.28	2	-5.543504804	2.463990489	0.600151152	-0.709886216	-1.968129181	-1.419810991	-0.174694594	-0.121959253	0.51562521	1.384073434
G01883-2022	1	10.52	2	-3.787765544	3.755223459	0.331448373	-0.08034334	0.369743786	2.228818684	2.102136205	-2.503424063	0.212138096	1.130360368
G01884-0717	2	8.23	2	-8.159490603	-2.420719669	0.77771611	0.529382172	1.879141904	0.481981387	-1.304782196	0.704766339	3.637515356	0.431274168
G01885-2589	1	16.32	2	0.824204284	-4.200273157	-0.769313825	-0.701132711	-1.54102051	2.017571286	-0.993650301	-0.743655191	1.934684771	-0.90803859
G01886-0770	1	11.95	2	-6.925107721	0.147561626	0.118548536	-0.647048479	2.313414241	-1.037930212	-3.182020185	0.378763442	1.316109256	-1.832416021
G01887-3271	1	8.05	2	-9.61377376	-16.62853801	2.476977572	-0.684513285	-1.590884008	1.473115281	-0.34746028	1.629306458	0.099742145	3.347563826
G01888-1833	1	10.86	2	14.93856003	-3.415830827	-0.506569381	0.012696598	0.289053535	0.023276465	-0.071503152	-0.522263673	1.11115391	0.871288443
G01889-1767	2	9.88	2	-2.572097739	-0.018650745	0.717739535	0.475696045	0.629616494	0.687717266	-1.149663986	0.602074525	-0.152545857	-0.657398476
G01890-2767	1	15.55	2	-6.905395913	-1.019933703	-0.390458164	0.701856452	1.540895237	-1.90134706	1.613575284	-0.012242654	1.992211272	2.182720776
G01891-2534	1	15.29	2	-1.957842577	0.110702119	-0.58414828	0.974171704	2.17228821	2.587741798	3.443057905	-0.656610595	1.138679549	0.66486295
G01892-2156	1	10.34	2	12.70366556	-2.048530369	-2.772759579	-0.005544309	-1.222071722	-0.783766076	-0.274849817	2.021870889	-0.301749355	0.647539355
G01893-0448	1	14.24	2	-6.146602827	-0.087322431	2.891668453	0.347654873	0.653690844	1.397878124	1.12989287	1.418469059	-3.636396853	-1.004576948
G01894-1178	2	16.29	2	-3.495065056	-3.334454172	0.648376109	1.310400715	0.551690705	-0.502092131	0.026166412	-1.659512291	0.671934907	4.011833474
G01895-1506	2	8.8	2	-7.061875918	-3.234611869	-0.746891369	0.192008565	2.975584939	-1.581567557	-0.416720985	0.817622638	3.451355623	0.855648188
G01896-0283	1	11.69	2	-3.032837084	0.941565373	1.352006762	-0.969841529	-1.685102131	-1.935345721	1.490782159	0.425642029	1.789444086	-0.519249444
G01897-1348	2	10.7	2	-1.328938513	-2.506128026	2.43173306	-0.035770294	-0.492025319	0.943309301	1.0001439	0.278531316	-1.318576749	0.173785808
G01898-0372	1	9.71	2	-7.354450461	-1.633940316	0.561143366	2.231383346	-0.154493476	-0.407411309	1.072028333	-0.754783411	0.007016046	3.268103492
G01899-0219	2	10.21	2	-9.747970368	-7.742835316	0.056949841	0.169523537	3.637720476	-2.084613887	-0.653399187	-0.023256856	3.356331038	0.133753102
G01900-2157	1	15.08	2	-4.340311705	1.385909909	0.067957208	-0.533068142	2.188697543	-0.996258108	1.336434048	-0.716794539	-2.239101205	0.613080823
G01901-0818	1	17.46	2	-5.080048398	0.62315243	-3.220911849	-2.361231771	-1.478925827	1.981503399	-1.92675585	0.25567956	1.874044249	0.514290856
G01902-1611	1	15.68	2	-7.232895274	-4.31516327	3.598053674	1.153674429	-0.259416905	1.105524466	-0.732135754	0.708964162	-2.101203956	0.866320909
G01903-2245	1	11.92	2	0.401099852	3.120106969	-0.501158152	-0.741154384	3.686517743	-0.870004239	-0.439380232	1.172789121	1.87198261	-1.626015726
G01904-2040	1	11.38	2	-9.401304644	-4.487622562	-0.734525792	-1.117943116	-1.740587924	-4.074833616	-2.703528235	0.867230492	2.482354399	-1.706097595
G01905-2360	1	9.59	2	13.64526091	-2.066823801	1.143916648	0.599464992	0.138879061	0.028215172	1.09898898	1.343461492	0.879153524	0.377505084
G01906-1019	1	14.1	2	-7.254596132	-2.379318456	-0.329684991	-0.390466005	0.917951205	-2.301693273	-1.930754755	-0.063152625	0.207846483	1.175126393
G01907-1953	1	11.66	2	-5.382081186	-2.413110598	-3.216942226	-2.412472472	-0.997156696	-1.804626177	1.113169375	-0.404972455	-0.867793307	-0.606277628
G01908-1096	1	8.06	2	-6.384203922	-1.191913147	1.957207758	-0.710419891	-0.48762292	2.86608847	-0.264922672	0.570125031	0.003326396	0.227068487
G01909-1479	1	8.71	2	12.26004388	-2.195474348	-2.363192955	-0.692180854	-0.436991094	-0.698665629	-0.63932948	-1.197492964	-0.686155135	0.880834147
G01910-0435	1	13.79	2	-3.079521132	1.431913052	-2.664256104	-1.333173439	-1.978223738	2.824513183	-1.850510679	0.268095714	-1.270691331	-0.088508702
G01911-2374	2	12.35	2	-4.275489476	0.14185031	-0.903030797	-0.313975374	1.797922814	1.852407928	1.946029188	-1.082342719	-1.096444959	-0.839656605
G01912-1008	2	15.71	2	11.33874653	-0.972380337	-4.060540022	-1.296772058	-1.177891957	0.715112841	-1.003700809	0.296951308	0.114573512	-0.469109762
G01913-0650	2	8.37	2	-7.556854386	-4.628783215	-2.303011263	-1.667582584	-1.142052867	3.557912895	-2.256399098	0.808058445	-0.813239618	-0.515345679
G01914-2073	2	16.21	2	6.0290102	-0.18780039	0.350561304	-0.72697314	-2.76263897	0.117903316	1.561969249	-4.420684391	-0.119221097	-1.467814158
G01915-1771	1	15.59	2	-4.331290789	3.430847785	1.013417199	-1.920954451	-3.209329201	-3.087537377	0.834345336	-1.979038107	1.492032499	-0.154523984
G01916-1956	1	9.1	2	-5.633942665	0.525065869	1.894756161	-0.743400738	0.123118393	-2.991187596	-1.389477733	1.510659561	0.810959977	0.925878644
G01917-2792	1	12.15	2	5.543894183	0.537620734	2.605381471	0.645479558	3.719875224	-1.331751478	-1.402103382	0.864195239	-0.630866826	-2.72467839
G01918-1750	1	8.15	2	-9.816488609	-4.930169588	0.844486928	0.960245411	2.748958927	-0.600592083	-2.859987978	-0.058859241	1.736625731	0.988466101
G01919-0573	2	9.99	2	-1.519747941	-2.521496692	-1.575319695	-0.989705487	-0.575272507	0.100771702	0.918889319	0.299999888	-0.501323574	-1.513700624
G01920-2513	2	14.04	2	-5.582101312	1.204142268	-0.142871214	-0.83635639	-0.476420665	-3.700924489	1.59075607	-0.371955344	0.814364022	-0.165146283
G01921-3152	2	11.27	2	-3.263647177	2.987378941	-2.410528593	-0.974561002	-0.650519998	-0.748468814	-1.452955001	-1.628034089	-0.179947551	0.823173263
G01922-0830	2	12.23	2	7.147235587	0.987079235	-0.611644392	-0.415994744	-1.644229121	0.628256348	-0.939690502	0.317239103	-0.078704635	2.062521691
G01923-1825	1	16.99	2	-7.182996488	-1.488341983	1.987426235	-0.381936359	1.081900969	3.6583652	-0.095001746	0.57175613	0.61008656	2.470171017
G01924-0110	1	10.97	2	-6.891643031	0.995586017	-0.310821743	0.224064898	0.956876176	-1.454514717	1.217864497	2.976901166	0.233047274	0.440875609
G01925-1302	1	10.29	2	-6.789325859	2.403042609	-0.110632765	0.863534978	0.421162485	-0.587231212	0.2760482	-0.517418631	-0.748707781	2.405973284
G01926-2694	1	14.56	2	-6.717736241	-1.335905237	0.833089654	1.583901815	2.699212006	0.152183044	-0.976216077	-2.772705371	1.406158484	-1.733666244
G01927-0052	1	10.11	2	-5.736832091	2.933795625	-0.757814184	-0.083845968	-0.856437633	-0.088749618	-1.423628637	-0.420684684	1.216643334	1.348408537
G01928-0656	2	16.77	2	-7.262459264	-1.128468036	1.544118839	-0.585721833	-1.400390321	1.420920881	-1.887468687	1.036969204	-1.928902097	0.172125491
G01929-2050	1	12.97	2	-8.741923031	-3.745381171	3.395333159	-0.73850686	-1.70667842	4.467524475	-1.514670709	0.469708683	1.822735821	0.840276543
G01930-2736	2	10.44	2	-7.401128579	-1.951300121	-0.232068788	0.141479766	1.353252993	0.474174598	2.349080488	0.423884954	0.7944589	2.557604376
G01931-2244	2	9.36	2	-8.832473907	-4.809298211	1.321963948	0.208197431	3.144173486	-1.891949963	-2.592823481	1.510986339	0.480843638	-1.724150958
G01932-1706	1	13.43	2	11.00095774	-2.666190455	0.439892494	0.944311637	2.076011508	-0.21458225	1.304177658	0.058810981	-1.568572084	-0.547167117
G01933-0642	2	13.75	2	-4.352274567	2.942053399	0.644951599	0.05630918	0.544412028	-1.197956027	-0.349548518	0.880396186	-3.346126541	0.828563508
G01934-2433	1	8.25	2	-4.296621725	2.59526468	1.253265489	-1.806499473	-5.468209072	-3.631780522	2.723352279	-2.05870052	1.262399971	-3.271496328
G01935-0029	2	15.11	2	-6.402071764	1.331966177	1.056695789	-0.27488763	-0.836592078	-0.757307305	-0.113721147	1.236941664	-2.481464466	0.156100417
G01936-1033	1	10.1	2	-8.123993275	-5.687108216	-1.720062511	-2.027352871	-1.474287961	0.84986329	2.69301865	-1.491618675	1.12673826	-1.978070709
G01937-1252	1	13.5	2	-4.650551482	1.594481693	2.798363761	-0.484342073	-1.598792957	3.549873261	-0.310849937	-0.205814058	1.447938956	2.552201398
G01938-1231	2	9.22	2	2.384418522	-1.333626283	-1.088869314	0.292051759	-1.813172777	-0.665363733	2.233284084	-0.724178926	1.133307905	-1.177560133
G01939-2152	2	9.66	2	-5.503954697	1.200622354	0.444560726	-0.890370229	0.553716294	-0.488835839	1.730927541	0.306993784	-0.577079778	-0.833617215
G01940-1242	1	15.06	2	-6.977854554	-0.537117576	-2.739501738	0.005120092	1.530329749	-2.478107384	1.174433076	1.35585885	-1.09586093	-0.494486965
G01941-2843	2	13.17	2	-8.797720456	-6.404959257	-0.263097136	0.013434431	1.021600398	-0.123132051	0.39078871	0.98458663	0.354613015	-0.128515743
G01942-2965	1	16.83	2	-6.571497163	-1.661387949	0.149739722	0.361612766	2.131329572	-2.412367278	1.170739232	-0.019415503	-0.574796561	2.559957881
G01943-1448	2	10.49	2	-3.664506877	3.47509397	-1.156539376	0.345349974	1.841110891	-1.350282547	1.91680573	1.371893357	-0.329783877	1.137584841
G01944-2383	1	12.62	2	5.877885477	-1.437617572	3.03065693	0.454237226	-0.409052459	0.363051049	-0.99926926	-2.456310995	0.932418896	0.425487291
G01945-2914	2	8.36	2	-7.179543938	-3.568080563	2.240019073	0.896250113	2.907950429	2.423016557	-0.579764556	-0.359043757	3.711647287	-0.425772541
G01946-3119	1	8.14	2	11.40615792	-2.171325487	-0.41819699	1.410704239	0.674253826	-0.082027936	2.05871411	1.439210734	0.600420676	0.288306439
G01947-0684	2	11.07	2	-4.793105489	3.874413097	1.981958934	0.633524986	0.609322908	2.215178734	1.494303201	-0.449633324	-4.21449209	-0.009496298
G01948-2076	2	14.43	2	-7.277521508	-2.413759367	0.022657403	1.054742895	0.679432375	-0.194444076	-1.889784736	0.417695706	0.740737637	-1.154783066
G01949-1344	1	8.73	2	16.23206731	-4.2918257	2.575417038	-0.089645331	-0.958439811	-0.245724243	1.939415342	-0.087853607	1.0702358	1.352508157
G01950-2918	1	13.06	2	-4.516979506	1.676670903	-1.268926875	0.565589674	2.045794767	-0.980908627	1.86242283	0.804998183	1.295423292	0.019700882
G01951-2980	2	10.22	2	-4.154018389	0.328420161	-0.514029821	-0.633635807	0.139328137	-0.790572993	-0.058561075	1.051348346	-0.9506093	-0.954392361
G01952-0269	1	8.4	2	-3.665518753	-0.020503325	1.27147297	-1.881763356	-2.674716369	-3.392853251	0.823333115	-0.144141104	0.731383738	0.142025372
G01953-1493	1	10.45	2	-6.291432603	-1.227365142	-1.959388721	-1.044541758	0.121857947	1.273211795	-1.56064895	-1.963033407	-1.701130315	1.428656015
G01954-0301	1	9.89	2	-6.295342493	-0.201630343	2.184281939	-0.268412033	-2.72244918	3.056566662	-2.023037238	1.602809889	0.960767779	2.328074885
G01955-3006	1	11.9	2	16.16980122	-4.386287386	-0.869919784	-0.702572276	0.339496834	-0.148786932	-0.115401298	1.097027156	0.054810529	-0.279617871
G01956-1998	2	15.52	2	-3.983779399	2.665675169	1.158082965	-0.663689506	2.372256196	-1.650427226	-0.77269312	1.051266018	1.219226516	-0.307078558
G01957-2208	1	8.36	2	-5.595719218	-1.425494887	-2.744096773	0.39514675	0.161114561	1.024321874	0.912508624	1.095427798	-0.908785478	-0.219030279
G01958-0134	2	14.4	2	-4.38315762	2.697627724	3.978064099	-1.69251627	-1.612637121	5.28824994	-1.614879153	1.346119215	-1.352506799	1.853358754
G01959-0809	2	12	2	10.79024605	-2.300958601	-0.939084832	-0.812726617	0.131072977	-1.45625646	-0.329318552	0.591887376	-0.44966673	1.157388426
G01960-3030	2	14.28	2	-4.200786323	2.957846198	1.870784799	0.387592476	0.860731739	-0.962921082	3.096926827	2.374744628	-0.138393417	-1.007257708
G01961-1894	2	9.77	2	-4.367406505	3.574750953	0.678132777	-0.788826884	-0.910309968	1.664139271	1.992622295	0.614483078	1.754254935	0.305745962
G01962-0764	2	15.67	2	-6.793152526	-3.069673013	2.659710338	1.053301242	0.634203388	0.420570028	0.859415875	1.75429651	-4.24793706	-0.394632952
G01963-0495	2	16.26	2	14.32409312	-3.549317619	2.162725973	-0.131692171	0.025733825	-0.416282694	-2.058241189	-0.262813974	1.154128847	1.418954161
G01964-3013	1	8.62	2	11.43365861	-1.644696494	-1.760647289	-0.139366319	-1.148627184	0.888017234	-0.429665977	-0.564325633	-1.357476616	-0.712509455
G01965-1705	2	14.99	2	9.758297427	-1.87708796	-3.880844689	-1.295474092	-1.052982868	1.047417013	-1.669388601	-0.283811014	0.328123058	-0.432327239
G01966-1871	1	10.7	2	15.74714852	-3.280870409	-3.495361415	-2.13450549	-1.268493802	0.263492545	-1.948859282	0.394007581	-0.327603509	-0.554607933
G01967-2465	1	13.63	2	-6.012608215	-0.107636488	0.680208249	-1.063038463	0.549579346	0.841291575	0.987166693	0.590075053	-0.854118292	-0.137057571
G01968-0331	2	11.26	2	10.7962504	-1.472204918	1.271112962	0.887903507	-0.251658337	-1.476628822	-1.111795438	-1.340030819	-2.025934109	1.148051121
G01969-1624	2	16.94	2	-4.015229961	1.693513884	1.349613602	-0.203403235	1.125953411	-1.387678153	-1.551151195	-0.3847305	0.385384186	0.712732416
G01970-2311	2	10.47	2	9.359463752	-1.660480736	-0.909988859	-0.261338696	0.420011285	-0.376775586	0.654508962	-0.374437679	-1.724696618	-0.003025177
G01971-2489	2	8.6	2	-5.647435005	-2.493285195	1.037211331	0.148871378	1.413288291	-1.71169639	0.952062328	1.266762636	-0.709279852	1.201187554
G01972-1646	1	9.16	2	-11.83177402	-11.91825825	1.027695719	0.304896481	3.133469817	-0.518383121	-2.627604218	0.399731239	-1.190079716	2.277650924
G01973-3080	2	17.49	2	-9.68605809	-10.03896099	-2.150920002	-0.18627672	2.394963077	0.944053288	2.752483146	0.181192297	-0.996083867	-1.010785721
G01974-0781	1	8.24	2	15.39503126	-2.913975028	0.429310877	-0.387431588	1.051559143	-1.126378573	-1.101526936	-0.96944606	2.279750158	-1.020424629
G01975-1597	1	9	2	-4.86431514	1.139486018	0.413204195	0.376123268	1.202811917	-2.675856783	-2.287093201	0.174016394	0.808198323	1.542004725
G01976-0767	1	11.6	2	-7.350047262	-1.140145601	0.882203658	-0.637185553	0.046555282	-0.293048114	-1.02614983	0.520402529	1.447727167	2.069643528
G01977-3193	1	13.56	2	-3.587800974	1.734023841	-0.243988311	0.037076434	0.319352793	-1.435324798	2.112511744	3.682754216	0.175891346	0.070542369
G01978-1529	2	8.75	2	-5.799261382	-0.710150607	-0.743198177	-0.319227059	-0.099010334	2.143389564	-0.324463987	0.678170224	0.920744927	1.411818979
G01979-3103	2	8.42	2	-5.26418693	-1.535583834	-0.031601251	-0.499957032	1.769885259	-1.697840288	-0.267110102	-2.543187387	-0.606111862	0.942503163
G01980-3016	1	11.01	2	-5.912708079	-4.678492074	1.279181185	-0.72357254	-4.038602447	-3.645327782	1.015032673	-1.385136268	1.076840111	-0.829246234
G01981-2536	2	16.33	2	-5.935098071	0.667713705	3.689988919	-0.034224058	-0.719694389	4.31387868	-0.579738811	1.787950582	0.479086081	1.453637156
G01982-0560	1	12.36	2	-6.706239226	-2.845857734	1.787910804	0.067793572	-0.292233002	-0.231261642	0.357948267	1.131002914	-2.59841668	-1.043666709
G01983-2506	2	11.86	2	-6.539844258	-0.614513545	-0.08639371	1.284407513	3.140136513	-1.98903672	2.23365147	1.068435497	-1.285173967	2.102260608
G01984-1568	1	12.16	2	-3.728992046	1.985059725	-0.45739481	-0.813754526	-0.220769677	-1.320336123	-1.233964036	0.685309954	-0.806741022	0.388410658
G01985-0841	1	14	2	-5.461211273	-0.307458787	1.777201052	1.65752241	1.908328632	-2.27610577	-0.601069259	1.025868529	1.673630602	-0.155493772
G01986-1798	1	11.63	2	14.11318846	-3.612377387	-2.84984464	-0.636664071	-1.839675584	0.618626323	-0.326222589	0.885757256	-0.195196003	-1.266399347
G01987-2283	2	9.31	2	-3.515506646	1.474909069	-0.319551528	-0.456005981	-0.100588943	-2.248144284	0.277141114	-1.37806437	-1.29441671	1.034182947
G01988-1711	1	14.06	2	-7.936745243	-1.147365493	-0.719350612	0.339258165	-1.598199221	-1.677189656	0.934228795	0.026838796	1.387214756	0.528414023
G01989-2344	1	10.04	2	-6.792063471	-3.955849448	0.191415865	1.302323356	2.818213914	1.32000049	1.778542628	-0.948735263	-2.172656992	0.55914366
G01990-2087	1	10.13	2	-9.29203039	-7.047835008	1.655932831	-0.813775817	-0.810749613	2.306404702	0.4710162	1.281025429	1.559461036	0.868441865
G01991-1889	1	12.11	2	-7.448242687	-3.199467065	1.548807313	0.553673116	0.611671831	0.125954942	1.196379628	2.837292013	-4.510282304	-0.934689491
G01992-0499	2	11.52	2	-5.04125053	0.23290706	1.06536048	-2.09754201	-1.423467016	-3.714198789	1.637382489	-1.698246792	-0.231293872	-1.898746545
G01993-2951	2	10.04	2	-2.95075094	1.099481846	-1.63205134	-2.085706739	-1.931282272	-1.551159479	0.596216029	-0.76044625	1.178409085	-0.251346687
G01994-2839	1	9.91	2	-3.365657191	3.987395901	-0.838035951	-0.517897204	0.44444417	-1.131833448	0.023424948	2.089131539	-0.849395351	-0.673402192
G01995-1135	2	11.43	2	-5.53936189	1.017583712	1.895862149	-0.600595885	-1.49635145	-0.388377204	-1.663762063	0.566671115	-0.063528314	-0.741030229
G01996-0535	1	12.67	2	0.517158926	2.020812168	0.31559232	-0.324896754	1.03423007	-1.024682566	0.730063304	-0.938753755	-0.730786609	3.321940387
G01997-0393	1	11.4	2	-6.918070636	-1.803765857	-0.902037171	-1.591239417	0.636570845	0.708026476	1.944816365	-1.578860351	-1.790468492	0.355050986
G01998-2021	2	14.84	2	-7.747196447	-4.85881226	1.095501363	0.624395798	0.260638866	-1.572896431	1.552869186	-1.217190691	-0.508709039	0.663723683
G01999-1955	2	11.73	2	-4.391690325	1.391314901	2.240768044	0.405838872	-1.136763873	0.934180293	-2.211318227	0.48239202	-0.536655899	-0.121954357
[truncated: 1,773 more rows]
