# Supplementary material for: Powerful Tests for Multi-Marker Association Analysis Using Ensemble Learning
Source: PLoS One. 2015 Nov 30;10(11):e0143489. doi: 10.1371/journal.pone.0143489 (PMC4664402; doi:10.1371/journal.pone.0143489)
Supplement: S2 Archive — (ZIP) [file pone.0143489.s006.zip › GALA-selected/GALAII_keoki.bim]

1	rs9701055	0	565433	T	C
1	rs12184325	0	754105	T	C
1	rs3131969	0	754182	A	G
1	rs4951929	0	757734	C	T
1	rs12562034	0	768448	A	G
1	rs2980300	0	785989	T	C
1	rs61768207	0	790465	A	G
1	rs2518996	0	792534	A	G
1	rs57181708	0	809876	G	A
1	rs4422949	0	834928	G	A
1	rs4970383	0	838555	A	C
1	rs11516185	0	843405	G	A
1	rs11507767	0	848456	G	A
1	rs13303222	0	849998	A	G
1	rs6657440	0	850780	C	T
1	rs7418179	0	858801	A	G
1	rs13303101	0	862124	A	G
1	rs114672948	0	862772	G	A
1	rs55678698	0	864490	T	C
1	rs1110052	0	873558	G	T
1	rs67274836	0	884767	A	G
1	rs111378522	0	885922	A	G
1	rs76456117	0	887059	A	G
1	rs3748597	0	888659	T	C
1	rs13303051	0	889713	C	A
1	rs13303065	0	891059	T	C
1	rs17160703	0	892095	T	C
1	rs7524174	0	902997	G	A
1	rs6669800	0	903321	G	A
1	rs28687780	0	908823	A	G
1	rs3829740	0	909238	C	G
1	rs2341354	0	918573	A	G
1	rs28469033	0	919127	C	T
1	rs6677131	0	920733	T	C
1	rs55692389	0	920977	C	T
1	rs78164078	0	921071	A	G
1	rs9777703	0	928836	C	T
1	rs35940137	0	940203	A	G
1	rs3128117	0	944564	C	T
1	rs28591569	0	959509	G	T
1	rs3121555	0	961350	T	C
1	rs28670633	0	962720	T	C
1	rs9442389	0	963013	T	C
1	rs4970349	0	967658	C	T
1	rs2465134	0	974570	T	G
1	rs9331225	0	978046	T	C
1	rs116586548	0	978628	T	C
1	rs60074964	0	978847	A	G
1	rs113261977	0	987253	T	C
1	rs2465136	0	990417	C	T
1	rs2799072	0	990773	C	T
1	rs11260596	0	1002434	T	C
1	rs3766193	0	1017170	G	C
1	rs115057577	0	1022154	G	A
1	rs3737727	0	1023145	A	G
1	rs72631896	0	1025270	T	C
1	rs6687776	0	1030565	T	C
1	rs9651273	0	1031540	A	G
1	rs11579015	0	1036959	C	T
1	rs12134754	0	1037047	T	C
1	rs6671356	0	1040026	C	T
1	rs72892214	0	1048724	C	A
1	rs61766344	0	1054091	T	C
1	rs9442373	0	1062638	C	A
1	rs4072537	0	1065296	T	C
1	rs113355263	0	1069535	A	G
1	rs74048017	0	1069602	C	T
1	rs55750860	0	1077962	C	T
1	rs116816284	0	1093836	A	G
1	rs7538773	0	1094979	G	A
1	rs9660710	0	1099342	A	C
1	rs11584885	0	1099437	A	G
1	rs1891905	0	1100217	C	T
1	rs77277598	0	1105721	T	C
1	rs72894004	0	1109782	A	G
1	rs11260539	0	1109903	T	C
1	rs11260542	0	1110019	G	A
1	rs61768483	0	1110070	A	G
1	rs6671609	0	1112982	T	C
1	rs12097586	0	1117398	A	G
1	rs1320571	0	1120431	A	G
1	rs74758268	0	1120621	C	T
1	rs11260549	0	1121794	A	G
1	rs4634847	0	1122196	G	A
1	rs6702156	0	1124750	T	C
1	rs79314543	0	1126092	C	T
1	rs12060422	0	1129920	A	G
1	rs58004717	0	1133930	G	A
1	rs3819001	0	1138913	C	T
1	rs57260149	0	1140290	C	T
1	rs3753344	0	1142150	A	G
1	rs11466673	0	1142325	T	C
1	rs111812582	0	1143922	T	C
1	rs57356573	0	1144122	C	T
1	rs3753350	0	1144196	C	T
1	rs34292512	0	1146011	A	G
1	rs34115518	0	1150448	C	T
1	rs35955844	0	1150534	C	T
1	rs3813201	0	1151232	C	T
1	rs78479912	0	1151917	A	G
1	b36_1_1142464_f	0	1152601	G	A
1	rs11721	0	1152631	A	C
1	rs116328547	0	1153009	A	G
1	rs12036216	0	1153113	A	G
1	rs72894044	0	1153129	T	C
1	rs74542167	0	1153671	T	C
1	rs2887286	0	1156131	C	T
1	rs78705911	0	1156246	T	C
1	rs114330234	0	1158070	T	C
1	rs6603781	0	1158631	A	G
1	rs6667998	0	1159540	A	G
1	rs115953853	0	1161717	T	C
1	rs11260563	0	1165539	A	G
1	rs116664989	0	1166872	T	C
1	rs6603782	0	1171417	C	T
1	rs113164957	0	1179309	A	G
1	rs72631899	0	1181372	T	C
1	rs75668831	0	1182905	A	G
1	rs114569858	0	1195883	A	G
1	rs72894077	0	1196374	T	C
1	rs76784742	0	1203732	T	C
1	rs6685064	0	1211292	T	C
1	rs55834051	0	1216195	A	C
1	rs2477781	0	1229680	G	T
1	rs41306990	0	1234955	T	C
1	rs77641120	0	1239847	T	C
1	rs4970431	0	1242215	A	G
1	rs2274264	0	1242468	A	G
1	rs12142199	0	1249187	A	G
1	rs76947392	0	1256608	A	G
1	rs3845293	0	1258246	A	C
1	rs307361	0	1278237	T	C
1	rs2649607	0	1292626	T	C
1	rs2765023	0	1297065	T	C
1	rs71628956	0	1301388	G	A
1	rs2649594	0	1310975	C	T
1	rs112838388	0	1313489	T	C
1	rs1240709	0	1337837	A	G
1	rs1240712	0	1344067	C	T
1	rs1695857	0	1358208	T	G
1	rs112030392	0	1360515	C	T
1	rs1695824	0	1365570	A	C
1	rs1781145	0	1388289	A	C
1	rs9439458	0	1451380	C	T
1	rs114928482	0	1454207	T	C
1	rs12032637	0	1465382	G	A
1	rs3118505	0	1472047	T	C
1	rs3766180	0	1478153	T	C
1	rs74864943	0	1483055	A	G
1	rs6603790	0	1488583	T	C
1	rs7366884	0	1489928	C	T
1	rs6603791	0	1500941	A	G
1	rs77661767	0	1510724	T	C
1	rs75989426	0	1517936	C	T
1	rs6687029	0	1519068	C	A
1	rs6604983	0	1521595	G	A
1	rs28694168	0	1533141	C	T
1	rs11552172	0	1534614	C	T
1	rs74045673	0	1536367	A	G
1	rs72634814	0	1538046	A	G
1	rs75262152	0	1539812	T	C
1	rs4369171	0	1547566	A	G
1	rs72634815	0	1549720	T	C
1	rs4648611	0	1550702	A	G
1	rs115992104	0	1554238	T	C
1	rs66599757	0	1561331	A	G
1	rs115800180	0	1565360	T	C
1	SNP2263_r	0	1570145	T	C
1	rs61774914	0	1581586	T	C
1	rs115533093	0	1583654	A	G
1	rs28525262	0	1584102	A	G
1	rs3936009	0	1585642	G	T
1	rs11486023	0	1586752	T	C
1	rs34278494	0	1588233	G	A
1	rs79113395	0	1590521	A	G
1	rs114580154	0	1590606	T	G
1	rs4313339	0	1595400	A	G
1	rs72634824	0	1600160	T	C
1	rs115439347	0	1602781	C	T
1	rs7532034	0	1603163	T	C
1	rs6697550	0	1610539	A	G
1	rs28669173	0	1612540	T	C
1	rs4074198	0	1612603	A	G
1	rs28487995	0	1619541	A	G
1	rs9442411	0	1619767	T	C
1	KG_1_1625904_r	0	1636044	C	T
1	rs115980964	0	1647536	T	C
1	KG_1_1637470_r	0	1647610	T	C
1	rs909823	0	1647686	A	C
1	rs112500273	0	1655799	C	T
1	rs61777507	0	1662895	A	G
1	rs77170483	0	1664018	A	G
1	rs7407	0	1684472	T	C
1	rs72634840	0	1687791	T	C
1	rs76601697	0	1691840	A	G
1	rs6603811	0	1706136	T	C
1	rs116018620	0	1709119	T	C
1	rs77354509	0	1737895	A	G
1	rs16825336	0	1745726	A	G
1	rs9786942	0	1759213	A	G
1	rs11589067	0	1763774	A	G
1	rs6663586	0	1766094	C	A
1	rs114622732	0	1766856	G	A
1	rs114643605	0	1770381	C	T
1	rs4648727	0	1776269	A	C
1	rs72634852	0	1776335	T	C
1	rs6664578	0	1781345	G	A
1	rs116559587	0	1807978	A	G
1	rs33976483	0	1813237	T	C
1	rs75718362	0	1823366	T	C
1	rs6688000	0	1823922	A	G
1	rs4648731	0	1834748	G	A
1	rs41315318	0	1847804	T	G
1	rs28633659	0	1854546	T	C
1	rs2803327	0	1873525	T	C
1	rs12758705	0	1873625	A	G
1	rs2803341	0	1878628	T	C
1	rs28624830	0	1885769	A	G
1	rs76385183	0	1886370	A	G
1	rs28548017	0	1887019	A	G
1	rs28575980	0	1887245	A	G
1	rs2803291	0	1892325	T	C
1	rs28561741	0	1895540	G	A
1	rs16824588	0	1900232	C	T
1	rs56313717	0	1905306	A	C
1	rs16824603	0	1905790	G	A
1	rs28651716	0	1910236	C	T
1	rs77942583	0	1912181	T	C
1	rs112965000	0	1919325	A	G
1	rs13303156	0	1921242	G	A
1	rs13303195	0	1922303	C	T
1	rs6605075	0	1922834	T	C
1	rs13303315	0	1923200	T	C
1	rs6672175	0	1929407	C	T
1	rs28550169	0	1939826	T	C
1	rs6656398	0	1941929	G	A
1	rs13303124	0	1942033	C	A
1	rs10436728	0	1942414	C	T
1	rs117921778	0	1943235	A	G
1	rs79806101	0	1944852	A	C
1	rs13303344	0	1948400	C	A
1	rs113637675	0	1948501	T	C
1	rs28502222	0	1952605	T	C
1	rs3795279	0	1959121	C	T
1	rs114770000	0	1961965	G	T
1	rs114328898	0	1965192	A	G
1	rs75767570	0	1965276	T	C
1	rs3128311	0	1966616	A	G
1	rs72911392	0	1966828	G	A
1	rs2376803	0	1967954	C	T
1	rs9442614	0	1968831	A	G
1	rs13303086	0	1968959	G	A
1	rs55977422	0	1969601	A	G
1	rs74725751	0	1969611	T	C
1	rs57577487	0	1969663	A	G
1	rs3121822	0	1972462	C	T
1	rs6683042	0	1980639	A	G
1	rs3128319	0	1984227	T	C
1	rs35020387	0	1985170	A	G
1	rs12184	0	1987993	C	T
1	rs1878746	0	1991123	A	G
1	rs79509884	0	2005910	A	G
1	rs2254669	0	2006108	G	A
1	rs16824712	0	2007381	G	A
1	rs2803307	0	2007674	A	G
1	rs2490551	0	2008558	T	C
1	rs6694101	0	2020489	T	C
1	rs113829003	0	2020640	A	G
1	rs2490557	0	2021385	C	T
1	rs9729600	0	2024507	T	C
1	rs113902281	0	2027973	T	C
1	rs867308	0	2030977	A	G
1	rs3107137	0	2033374	G	A
1	rs4648808	0	2040936	T	C
1	rs3128335	0	2041236	A	G
1	rs3107147	0	2048729	G	A
1	rs56260599	0	2056115	G	A
1	rs28719902	0	2060058	T	C
1	rs3753242	0	2069681	T	C
1	rs384726	0	2076055	A	G
1	rs262673	0	2079928	T	C
1	rs9442619	0	2082505	T	C
1	rs262668	0	2082602	G	A
1	rs2459984	0	2086312	G	A
1	rs61776606	0	2086497	A	G
1	rs262652	0	2090816	C	T
1	rs61776610	0	2098512	A	G
1	rs114158748	0	2103778	T	C
1	rs262689	0	2113266	A	G
1	rs74912021	0	2114271	T	C
1	rs2460002	0	2119833	A	G
1	rs2503715	0	2144107	A	G
1	rs7512482	0	2146966	C	T
1	rs2459997	0	2147146	T	C
1	rs262683	0	2155869	T	C
1	rs72637886	0	2168359	A	G
1	rs56765029	0	2170472	C	T
1	rs55781948	0	2173811	T	C
1	rs56054221	0	2181963	T	C
1	rs260512	0	2182470	G	A
1	rs16824937	0	2182650	A	G
1	rs77797313	0	2186115	A	G
1	rs16824948	0	2186220	T	C
1	rs903910	0	2200169	T	C
1	rs60635488	0	2202572	T	C
1	rs2643913	0	2215909	C	A
1	rs6689315	0	2216391	G	A
1	rs12119470	0	2218100	T	C
1	rs17372827	0	2219880	C	A
1	rs2017143	0	2220649	C	T
1	rs2643885	0	2221222	C	A
1	rs878093	0	2221838	A	G
1	rs2132303	0	2223258	T	C
1	rs72643475	0	2224367	T	G
1	rs10910050	0	2224876	A	C
1	rs1532385	0	2225284	G	A
1	rs12024136	0	2225412	C	T
1	rs12562937	0	2229478	T	C
1	rs72642137	0	2229917	T	C
1	rs113713853	0	2232526	T	G
1	rs4648631	0	2235019	C	T
1	rs11577387	0	2235656	A	G
1	rs2843159	0	2235672	T	C
1	rs116161617	0	2238727	A	G
1	rs60565777	0	2248383	G	T
1	rs35513983	0	2252759	G	A
1	rs61762082	0	2254509	T	C
1	rs2843149	0	2254516	A	G
1	rs2645074	0	2256011	G	A
1	rs2645063	0	2260050	A	G
1	rs35273536	0	2261177	T	C
1	rs2645065	0	2261222	A	C
1	rs2843147	0	2265881	T	C
1	rs78615410	0	2265958	T	C
1	rs61762088	0	2266121	T	C
1	rs74351101	0	2266231	T	C
1	rs2645068	0	2266725	C	T
1	rs2036084	0	2269881	G	A
1	rs2036085	0	2269899	C	T
1	rs2843142	0	2270098	A	G
1	rs61762091	0	2270159	G	A
1	rs56298931	0	2270170	G	A
1	rs12757417	0	2271674	C	T
1	rs2843140	0	2272481	T	C
1	rs1472319	0	2273905	T	C
1	rs113406729	0	2276073	C	T
1	rs7527871	0	2281726	C	A
1	rs4648831	0	2283117	T	C
1	rs2840525	0	2283161	G	A
1	rs75627712	0	2287900	T	G
1	rs2645086	0	2288747	T	C
1	rs903915	0	2289480	G	A
1	rs6674705	0	2292653	C	A
1	rs7545940	0	2299627	C	T
1	rs2840538	0	2299651	T	C
1	rs77793792	0	2301212	T	C
1	rs2840535	0	2301609	T	G
1	rs6665546	0	2301691	A	G
1	rs7519807	0	2306972	A	G
1	rs12033324	0	2307481	A	C
1	rs34337365	0	2311648	A	G
1	rs2643901	0	2314319	T	C
1	rs115217673	0	2315032	A	G
1	rs2843128	0	2315680	A	G
1	rs903903	0	2319428	G	A
1	rs74366400	0	2321099	C	T
1	rs16825102	0	2325371	A	G
1	rs4648838	0	2329212	A	G
1	rs12037485	0	2332391	T	C
1	rs72642191	0	2334261	T	G
1	rs1129333	0	2335676	A	G
1	rs1129332	0	2336210	T	C
1	rs2494427	0	2338569	T	C
1	rs58827215	0	2338658	A	G
1	rs61760854	0	2341060	T	C
1	rs11811122	0	2345966	G	T
1	rs112972257	0	2351395	A	G
1	rs11590507	0	2351575	A	G
1	rs2494591	0	2352280	A	G
1	rs34574702	0	2354016	T	C
1	rs57941503	0	2355839	G	A
1	rs2494590	0	2355916	C	T
1	rs12023660	0	2357810	T	C
1	rs10910075	0	2361132	T	C
1	rs2494437	0	2361640	G	T
1	rs2494641	0	2362827	T	C
1	rs55663320	0	2364508	G	A
1	rs114653000	0	2366421	T	G
1	rs2494639	0	2368775	T	C
1	rs7517795	0	2373987	T	G
1	rs74943598	0	2376046	A	G
1	rs942820	0	2379705	A	G
1	rs942819	0	2383374	T	C
1	rs10910078	0	2390588	T	C
1	rs12728528	0	2394824	A	G
1	rs1998759	0	2397174	A	G
1	rs2985849	0	2397319	G	A
1	rs115216442	0	2398412	T	C
1	rs11588930	0	2408834	A	G
1	rs10910082	0	2418935	C	T
1	rs2494620	0	2441358	C	T
1	rs2494608	0	2446711	A	G
1	rs2246732	0	2450394	G	A
1	rs4648644	0	2453812	A	G
1	rs34683021	0	2454428	C	T
1	rs1980789	0	2455863	C	A
1	rs3001339	0	2465792	C	T
1	rs2477716	0	2467670	G	A
1	rs942824	0	2474205	T	C
1	rs10797430	0	2480337	A	G
1	rs115511887	0	2481702	A	G
1	rs2227312	0	2487663	C	A
1	rs2234153	0	2487883	T	C
1	rs2234167	0	2494330	A	G
1	rs8725	0	2494785	C	T
1	rs113122654	0	2495946	T	C
1	rs11574000	0	2496917	T	C
1	rs2182176	0	2499254	A	G
1	rs116148779	0	2502668	T	C
1	rs58031887	0	2505556	C	T
1	rs10910093	0	2505713	T	C
1	rs72644674	0	2512456	T	C
1	rs735000	0	2513105	T	C
1	rs734999	0	2513216	C	T
1	rs72848593	0	2517049	A	G
1	rs78426182	0	2519810	T	C
1	rs111433922	0	2519975	A	C
1	rs10910097	0	2521430	T	C
1	rs114330159	0	2526336	T	C
1	rs3748816	0	2526746	G	A
1	rs34571135	0	2529283	A	G
1	rs112057155	0	2529552	A	G
1	rs72849507	0	2530245	A	G
1	rs10910098	0	2533250	A	C
1	rs72644701	0	2534375	A	G
1	rs74047740	0	2535275	T	C
1	rs4074787	0	2537072	T	C
1	rs11589185	0	2541727	T	C
1	rs75596555	0	2546593	A	G
1	rs10797441	0	2551660	G	T
1	rs11590198	0	2551900	A	G
1	rs3890745	0	2553624	C	T
1	rs74466775	0	2553657	T	C
1	rs11486042	0	2564012	A	G
1	rs76256229	0	2568839	C	A
1	rs28696944	0	2569170	G	A
1	rs114415399	0	2569880	A	G
1	rs4076498	0	2570126	G	A
1	rs114421442	0	2571495	G	T
1	rs6604989	0	2576455	T	C
1	rs4648499	0	2699649	A	C
1	rs57033097	0	2709205	T	C
1	rs67373773	0	2710377	A	G
1	rs10909851	0	2714157	C	T
1	rs76031446	0	2718025	T	C
1	rs72646048	0	2723193	T	G
1	rs10909890	0	2733587	A	G
1	rs114907338	0	2734678	T	C
1	rs12023160	0	2734874	G	A
1	rs61766528	0	2735973	G	T
1	rs10909914	0	2743008	T	C
1	rs116076619	0	2745338	A	C
1	rs59895135	0	2748457	A	G
1	rs1563471	0	2750437	T	C
1	rs34583461	0	2753227	C	A
1	rs11803074	0	2753372	C	T
1	rs35401657	0	2757702	G	A
1	rs61763660	0	2762910	C	T
1	rs12083883	0	2764999	A	G
1	rs10752737	0	2769542	G	A
1	rs12567869	0	2774381	A	G
1	rs12409918	0	2778892	A	C
1	rs116265045	0	2781267	A	G
1	rs10737194	0	2783309	T	C
1	rs61763690	0	2786626	T	C
1	rs115921278	0	2788661	A	G
1	rs10797342	0	2797856	C	T
1	rs2061229	0	2800754	A	G
1	rs78592587	0	2801976	A	G
1	rs10797358	0	2808749	A	G
1	rs61763697	0	2810791	T	C
1	rs71632399	0	2811660	T	C
1	rs1456465	0	2811814	A	G
1	rs11806642	0	2818112	T	C
1	rs12035436	0	2823459	T	G
1	rs17384422	0	2824171	A	G
1	rs6696129	0	2832768	T	C
1	rs897634	0	2835692	C	T
1	rs55855166	0	2837444	A	G
1	rs12402192	0	2841191	C	T
1	rs2045332	0	2842319	A	G
1	rs1473386	0	2852206	C	T
1	rs10797368	0	2852707	T	C
1	rs79561271	0	2859668	A	G
1	rs2842909	0	2859724	T	C
1	rs58636688	0	2861840	A	G
1	rs113458897	0	2865139	A	G
1	rs2842933	0	2867961	A	G
1	rs78580636	0	2868892	T	C
1	rs2606418	0	2870850	G	A
1	rs2788089	0	2875220	G	A
1	rs11583804	0	2878366	A	G
1	rs878201	0	2879640	A	G
1	rs12728758	0	2879739	A	G
1	rs2993505	0	2882653	G	A
1	rs12752801	0	2886466	T	C
1	rs12044030	0	2889577	C	T
1	rs12134902	0	2894632	T	C
1	rs56877975	0	2894910	G	A
1	rs34183832	0	2895553	T	C
1	rs12731464	0	2895865	G	A
1	rs12046140	0	2899488	C	T
1	rs11586705	0	2899603	T	G
1	rs1572657	0	2902128	C	T
1	rs57720952	0	2910325	G	A
1	rs79302734	0	2919247	A	G
1	rs6685625	0	2927624	C	T
1	rs116142632	0	2935032	T	G
1	rs56091202	0	2936803	G	A
1	rs58265521	0	2943398	A	C
1	rs2981861	0	2947404	A	G
1	rs78841195	0	2952404	G	A
1	rs72629497	0	2954123	C	T
1	rs2993510	0	2956666	C	T
1	rs115480383	0	2970440	C	T
1	rs717795	0	2970464	C	T
1	rs72856468	0	2971173	T	C
1	rs2981856	0	2972524	C	T
1	rs1125017	0	2974742	C	A
1	rs2376821	0	2974852	T	C
1	rs76425763	0	2975328	A	G
1	rs75412307	0	2983674	G	T
1	rs4648451	0	2994717	A	C
1	rs7515436	0	2995449	G	A
1	rs2742687	0	2998632	A	G
1	rs6695131	0	3000924	T	C
1	rs2742681	0	3001848	T	G
1	rs2981881	0	3004357	C	T
1	rs926243	0	3006315	G	T
1	rs6693385	0	3008096	T	C
1	rs4648361	0	3010327	A	G
1	rs12135325	0	3012326	C	T
1	rs2788097	0	3013145	A	C
1	rs12130877	0	3013522	C	T
1	rs2981872	0	3014090	A	G
1	rs2376813	0	3014693	G	A
1	rs12740402	0	3019520	A	C
1	rs2993493	0	3020246	A	C
1	rs2993501	0	3025986	A	C
1	rs59909070	0	3026509	A	G
1	rs2993502	0	3027341	T	C
1	rs2981864	0	3035737	A	G
1	rs2817173	0	3041651	T	C
1	rs6698974	0	3044977	T	C
1	rs76770306	0	3045753	G	T
1	rs10909883	0	3050497	G	A
1	rs2235176	0	3054106	C	T
1	rs35877876	0	3054489	T	C
1	rs12022644	0	3055491	A	G
1	rs10797380	0	3055876	A	G
1	rs35965914	0	3057561	G	T
1	rs7538096	0	3057661	T	C
1	rs10909884	0	3058231	A	G
1	rs2817183	0	3058249	G	A
1	rs2817184	0	3058370	A	G
1	rs12722983	0	3061413	T	G
1	rs2651909	0	3061655	A	G
1	rs2817185	0	3062361	G	A
1	rs2817186	0	3062565	C	T
1	rs2817187	0	3062875	T	G
1	rs2651902	0	3074306	T	C
1	rs207199	0	3076857	T	G
1	rs115877911	0	3085660	G	A
1	rs2817128	0	3088943	T	C
1	rs17390062	0	3089849	C	T
1	rs2817132	0	3096478	T	C
1	rs28594467	0	3097051	T	C
1	rs72630981	0	3097111	A	G
1	rs72846849	0	3099635	T	C
1	rs2651929	0	3101353	C	T
1	rs2651927	0	3101762	C	A
1	rs10752733	0	3104630	A	G
1	rs2817141	0	3106954	T	C
1	rs7539775	0	3109151	G	A
1	rs2651912	0	3110735	T	C
1	rs2651922	0	3117388	T	C
1	rs77975338	0	3117855	T	G
1	rs4308918	0	3119729	A	G
1	rs10909899	0	3120408	T	G
1	rs12028814	0	3122321	G	A
1	rs13328662	0	3124155	G	A
1	rs58429922	0	3124198	T	C
1	rs3753758	0	3127538	A	G
1	rs77388252	0	3130362	T	C
1	rs12124147	0	3134331	T	C
1	rs79935645	0	3135222	C	T
1	rs12403684	0	3136733	A	G
1	rs16823529	0	3137913	A	G
1	rs2817148	0	3138136	G	A
1	rs4648458	0	3140990	T	C
1	rs10909902	0	3141167	A	G
1	rs2651888	0	3143384	T	G
1	rs114820997	0	3144474	C	A
1	rs2817155	0	3146558	A	G
1	rs905130	0	3148292	G	A
1	rs2817158	0	3149145	A	G
1	rs2817161	0	3150748	A	G
1	rs57854542	0	3151025	A	G
1	rs905138	0	3157614	T	G
1	rs4648462	0	3165267	C	A
1	rs72632115	0	3165531	T	C
1	rs74050806	0	3165723	T	C
1	rs1105111	0	3166106	A	C
1	rs10797386	0	3168280	A	G
1	rs12143201	0	3168462	T	C
1	rs12409278	0	3168609	A	G
1	rs17398063	0	3172702	A	G
1	rs12045829	0	3175638	A	G
1	rs2455119	0	3184855	T	G
1	rs2500309	0	3185839	A	G
1	rs2500305	0	3192442	C	T
1	rs16823027	0	3196680	A	G
1	rs16823802	0	3199217	T	C
1	rs116194159	0	3201127	A	G
1	rs67328886	0	3203402	G	A
1	rs61759192	0	3205956	A	G
1	rs12757342	0	3208830	G	T
1	rs12405511	0	3209226	T	C
1	rs4648376	0	3209631	G	A
1	rs1553291	0	3209923	A	G
1	rs2500293	0	3210400	A	C
1	rs2455142	0	3215632	T	G
1	rs6670328	0	3219950	G	A
1	rs2455134	0	3220415	A	G
1	rs61759195	0	3222639	T	C
1	rs4233025	0	3223280	C	T
1	rs12567158	0	3226833	G	A
1	rs111450087	0	3228654	C	T
1	rs12409315	0	3229258	G	A
1	rs78393086	0	3233775	T	C
1	rs12043519	0	3235556	T	C
1	rs2500276	0	3236188	G	A
1	rs114483317	0	3236844	A	G
1	rs2500274	0	3237209	G	A
1	rs115643284	0	3247143	A	G
1	rs2483272	0	3247389	T	C
1	rs4648477	0	3251975	A	G
1	rs2483280	0	3255539	A	G
1	rs2483283	0	3258534	C	T
1	rs6683273	0	3259183	G	A
1	rs4648380	0	3261925	A	G
1	rs2483289	0	3264190	A	C
1	rs72633304	0	3269060	T	C
1	rs2483256	0	3269828	G	A
1	rs7547842	0	3271969	A	G
1	rs7550526	0	3272541	A	G
1	rs946760	0	3272755	A	G
1	rs946759	0	3272825	C	A
1	rs2500306	0	3273468	A	G
1	rs12748963	0	3275149	T	C
1	rs2483271	0	3276002	T	C
1	rs55829707	0	3277791	A	G
1	rs11807497	0	3279423	G	A
1	rs4648485	0	3283528	G	A
1	rs4648486	0	3285150	C	T
1	rs1333189	0	3289971	C	T
1	rs4648489	0	3293665	A	G
1	rs2493310	0	3294422	G	A
1	rs79358574	0	3296772	A	G
1	rs12085231	0	3297638	A	C
1	rs55693725	0	3300279	A	C
1	rs868688	0	3300807	C	T
1	rs78743764	0	3301962	A	C
1	rs10492939	0	3302871	A	G
1	rs6666433	0	3303633	A	G
1	rs17399998	0	3305016	T	C
1	rs79456011	0	3305738	A	G
1	rs2483218	0	3314346	T	C
1	rs74048427	0	3315639	A	G
1	rs114512701	0	3319339	A	G
1	rs2483219	0	3320031	A	G
1	rs2493304	0	3323477	G	A
1	rs75606649	0	3324243	T	C
1	rs72633329	0	3324667	C	A
1	rs2483225	0	3325037	T	C
1	rs60965010	0	3326142	A	G
1	rs116395931	0	3327871	C	T
1	rs2493292	0	3328659	T	C
1	rs2493288	0	3330884	A	G
1	rs2483229	0	3332683	C	T
1	rs2483230	0	3334892	A	G
1	rs1984069	0	3336200	C	T
1	rs79971748	0	3339093	C	T
1	rs10492937	0	3339339	A	C
1	rs4648385	0	3340269	C	T
1	rs2483236	0	3341540	C	T
1	rs2244013	0	3342530	A	G
1	rs870171	0	3342804	T	G
1	rs2483239	0	3344215	G	A
1	rs61759212	0	3344476	G	A
1	rs1537407	0	3345705	C	T
1	rs2493272	0	3349513	C	T
1	rs75978000	0	3349775	T	C
1	rs1537402	0	3352579	T	C
1	rs2236518	0	3352872	C	A
1	rs12728419	0	3353750	T	C
1	rs2493264	0	3353949	A	G
1	rs80306463	0	3354772	T	C
1	rs2483250	0	3356405	A	C
1	rs12745100	0	3357015	T	C
1	rs9424295	0	3360036	C	A
1	rs79456262	0	3360343	T	G
1	rs72633349	0	3360794	G	A
1	rs80336315	0	3362807	G	A
1	rs11808779	0	3364487	T	C
1	rs76910657	0	3371955	A	G
1	rs116074213	0	3375495	G	A
1	rs115028528	0	3389171	G	T
1	rs2298082	0	3389273	T	C
1	rs2185639	0	3389727	C	T
1	rs2493322	0	3391022	G	A
1	rs59760512	0	3391249	C	T
1	rs11579276	0	3398984	T	C
1	rs2821042	0	3404201	A	G
1	rs2821039	0	3407007	A	G
1	rs74050547	0	3407560	T	C
1	rs116356157	0	3407999	T	C
1	rs74050554	0	3411774	A	G
1	rs2821034	0	3411966	T	C
1	rs56175625	0	3412254	A	G
1	rs41315290	0	3412418	A	G
1	rs6669870	0	3421586	T	C
1	rs41315296	0	3424508	A	G
1	rs2820999	0	3428160	G	T
1	rs11807383	0	3434705	A	G
1	rs2794363	0	3436880	A	G
1	rs11587384	0	3438193	A	G
1	rs78046265	0	3438505	A	G
1	rs10797399	0	3440824	A	G
1	rs12093117	0	3441264	A	G
1	rs115852179	0	3441702	T	C
1	rs12097309	0	3441764	A	C
1	rs114476348	0	3443288	T	C
1	rs28447582	0	3448360	A	G
1	rs61762171	0	3448809	A	G
1	rs12119711	0	3451005	T	C
1	rs9970944	0	3454592	T	G
1	rs77282509	0	3457897	T	C
1	rs61762173	0	3459867	G	A
1	rs112381444	0	3460212	T	G
1	rs869697	0	3466713	A	G
1	rs6413780	0	3468958	C	A
1	rs7554029	0	3471291	T	C
1	rs9628616	0	3473345	T	C
1	rs10909969	0	3480149	T	C
1	rs11586018	0	3486123	G	A
1	rs883106	0	3486471	G	A
1	rs4431782	0	3491107	C	T
1	rs2794341	0	3495981	T	C
1	rs10909976	0	3499150	T	C
1	rs4648526	0	3499408	T	G
1	rs12139206	0	3504073	T	C
1	rs4233026	0	3507951	A	G
1	rs6697749	0	3510633	A	C
1	rs7544357	0	3511295	A	G
1	rs2794327	0	3512341	C	T
1	rs2821025	0	3512516	T	C
1	rs2821024	0	3512546	G	A
1	rs3001105	0	3513737	C	T
1	rs2794330	0	3519179	T	C
1	rs2794355	0	3520539	C	T
1	rs34680520	0	3524099	A	G
1	rs34222941	0	3526241	T	C
1	rs12121341	0	3526390	A	G
1	rs4648530	0	3530591	G	A
1	rs4648396	0	3531222	C	T
1	rs10797405	0	3535678	G	A
1	rs10909989	0	3539082	A	G
1	rs115139039	0	3539460	T	C
1	rs12128132	0	3539603	A	C
1	rs12757620	0	3540024	G	T
1	rs10909991	0	3541040	C	T
1	rs113982697	0	3544187	T	C
1	rs74048687	0	3545451	T	C
1	rs1128474	0	3545612	G	A
1	rs12076009	0	3546772	T	C
1	rs2760320	0	3548832	G	C
1	rs12038064	0	3555672	T	C
1	rs61489571	0	3559560	A	G
1	rs78348416	0	3559901	A	G
1	rs60109330	0	3561432	A	G
1	rs114491188	0	3561529	A	G
1	rs76161888	0	3563428	T	C
1	rs114901913	0	3563604	T	G
1	rs114025945	0	3565190	T	C
1	rs76899183	0	3570937	A	G
1	rs2181484	0	3572774	A	G
1	rs2368544	0	3574756	C	T
1	rs2208992	0	3575879	C	T
1	rs10910004	0	3576197	C	T
1	rs78826500	0	3583209	A	G
1	rs74862930	0	3583440	C	A
1	rs3765692	0	3584771	C	T
1	rs7523732	0	3585041	C	T
1	rs6657895	0	3586700	A	G
1	rs11576405	0	3586810	A	G
1	rs56255778	0	3589971	A	C
1	rs115997737	0	3589981	C	T
1	rs78629702	0	3590233	T	C
1	rs6671482	0	3590425	A	G
1	rs3765703	0	3592436	G	T
1	rs72634669	0	3592518	A	C
1	rs76170056	0	3592598	A	C
1	rs3765705	0	3597017	A	G
1	rs114590891	0	3597576	A	G
1	rs10910009	0	3598337	T	G
1	rs114167646	0	3599593	C	T
1	rs3765714	0	3601654	A	G
1	rs3765716	0	3601940	A	G
1	rs3753206	0	3602340	A	G
1	rs74045912	0	3602744	T	C
1	rs12033056	0	3603036	C	T
1	rs12064267	0	3603497	T	C
1	rs116490269	0	3604951	C	T
1	rs1885872	0	3605097	G	A
1	rs78353993	0	3605508	A	G
1	rs12121865	0	3607160	A	G
1	rs3765730	0	3607520	A	G
1	rs1078687	0	3609045	G	A
1	rs1077603	0	3613218	T	C
1	rs10910013	0	3613770	T	C
1	rs9786961	0	3627666	A	G
1	rs3765761	0	3630476	T	C
1	rs6688320	0	3630630	G	T
1	rs2146658	0	3637613	T	G
1	rs1801174	0	3638674	C	T
1	rs61736981	0	3643681	A	G
1	rs10910017	0	3644085	A	G
1	rs115639865	0	3644291	A	C
1	rs2236366	0	3644805	G	A
1	rs61736049	0	3645989	A	G
1	rs34661835	0	3648254	A	G
1	rs1181868	0	3651126	G	T
1	rs80098330	0	3652538	T	C
1	rs7514979	0	3654595	T	C
1	rs7515164	0	3654747	A	C
1	rs56968954	0	3655818	A	G
1	rs61339658	0	3657470	T	C
1	rs12068191	0	3658770	C	T
1	rs2298223	0	3659742	T	C
1	rs72637004	0	3661249	G	A
1	rs72637008	0	3664552	A	G
1	rs61759301	0	3667499	A	C
1	rs10910021	0	3669205	G	C
1	rs75920155	0	3672992	A	C
1	rs1181884	0	3676598	C	T
1	rs1181877	0	3680729	T	C
1	rs6669358	0	3681063	G	A
1	rs1181876	0	3681681	A	G
1	rs10910025	0	3684185	A	G
1	rs2282455	0	3692240	C	T
1	rs11576246	0	3693730	T	C
1	rs3737593	0	3696536	G	A
1	rs8520	0	3697137	T	G
1	rs12728911	0	3709412	C	T
1	rs34692790	0	3736850	T	G
1	rs77454585	0	3738018	T	C
1	rs79797528	0	3740426	C	T
1	rs16824124	0	3741985	C	T
1	rs114208229	0	3743186	T	C
1	rs9424310	0	3744084	A	G
1	rs34839626	0	3745015	G	T
1	rs6659702	0	3745193	C	T
1	rs78259431	0	3745471	T	C
1	rs2275831	0	3745924	A	G
1	rs17403773	0	3746710	T	C
1	rs11589098	0	3756774	A	G
1	rs115065436	0	3759760	A	C
1	rs77488694	0	3760672	G	A
1	rs61768933	0	3766587	A	G
1	rs12730854	0	3767267	A	G
1	rs4582731	0	3770736	C	T
1	rs10909803	0	3770800	A	G
1	rs6660467	0	3776190	G	A
1	rs12741965	0	3781830	A	C
1	snp_rs12127483_0w_r	0	3782115	A	G
1	rs61768956	0	3783442	G	A
1	rs71634375	0	3783898	T	C
1	rs76754622	0	3784454	C	T
1	rs116441473	0	3785461	A	G
1	rs5013484	0	3786706	T	C
1	rs35035893	0	3787187	A	G
1	rs66849805	0	3789814	C	A
1	rs113080768	0	3794470	C	T
1	rs12027244	0	3795934	G	A
1	rs80005166	0	3796237	G	A
1	rs12071660	0	3796542	A	G
1	rs12038647	0	3796756	T	C
1	rs116294018	0	3797919	C	T
1	rs10909818	0	3801828	A	G
1	rs10797351	0	3806335	T	G
1	rs10909820	0	3807450	A	C
1	rs11807227	0	3809423	A	G
1	rs12757243	0	3812610	A	G
1	rs6658198	0	3814742	T	C
1	rs115427760	0	3815578	T	C
1	rs78729430	0	3815680	A	G
1	rs75689004	0	3816950	T	C
1	rs28623548	0	3817390	T	C
1	rs3935780	0	3817398	T	C
1	rs11589102	0	3821782	A	G
1	rs76419011	0	3823804	T	C
1	rs78783957	0	3824656	T	C
1	rs75186451	0	3827581	T	C
1	rs77851199	0	3828902	A	G
1	rs61770388	0	3833321	C	T
1	rs74559159	0	3835304	A	G
1	rs66859195	0	3835429	C	T
1	rs34283457	0	3835789	G	A
1	rs72849370	0	3838426	A	G
1	rs35965334	0	3838731	T	G
1	rs35974482	0	3840878	A	G
1	rs61770398	0	3995906	C	T
1	rs34770924	0	3996075	T	C
1	rs75063628	0	3996134	C	T
1	rs7538691	0	4002498	C	T
1	rs28438555	0	4002600	C	T
1	rs61770400	0	4002820	T	C
1	rs10915568	0	4002958	A	G
1	KG_1_3902914_r	0	4003054	G	T
1	rs75558957	0	4003276	A	G
1	rs72640998	0	4004262	T	C
1	rs7518198	0	4004263	A	G
1	rs11585050	0	4005223	A	G
1	rs7513058	0	4005718	G	A
1	rs7551771	0	4006788	T	C
1	rs10737395	0	4007558	A	C
1	rs12090228	0	4007688	G	A
1	rs6668397	0	4009484	C	T
1	rs4654480	0	4009793	T	C
1	rs4654482	0	4010743	G	A
1	rs112509360	0	4010800	T	C
1	rs6426385	0	4010889	C	T
1	rs10753364	0	4011639	A	G
1	rs74050439	0	4012010	A	G
1	rs11590912	0	4012472	C	A
1	rs12096512	0	4013749	C	T
1	rs4654493	0	4016934	C	T
1	rs12031275	0	4026068	G	A
1	rs58378666	0	4027181	G	A
1	rs12756428	0	4027455	A	G
1	rs113440534	0	4028350	G	T
1	rs72850858	0	4028854	G	T
1	rs7417345	0	4030262	T	C
1	rs57147548	0	4032762	T	C
1	rs4654428	0	4039145	A	C
1	rs72644271	0	4039249	T	C
1	rs12758410	0	4039440	C	T
1	rs55887893	0	4043049	T	C
1	rs11584108	0	4046629	A	G
1	rs61423816	0	4047137	T	C
1	rs4654543	0	4047277	T	C
1	rs9426500	0	4054972	C	A
1	rs10799242	0	4055579	G	T
1	rs12743513	0	4061428	C	T
1	rs12045781	0	4061608	A	G
1	rs10799247	0	4061688	G	A
1	rs58822993	0	4062279	T	C
1	rs72629511	0	4062432	T	C
1	rs4654448	0	4062843	A	C
1	rs10915570	0	4064104	T	C
1	rs55866108	0	4068246	G	A
1	rs12027284	0	4069148	T	C
1	rs10915600	0	4082105	G	T
1	rs4328052	0	4092563	C	T
1	rs12137595	0	4094068	T	C
1	rs115141945	0	4096440	G	A
1	rs12036953	0	4104757	G	A
1	rs10915321	0	4106146	A	G
1	rs115563135	0	4107238	T	C
1	rs4654402	0	4108282	T	C
1	rs60034634	0	4109399	A	G
1	rs12749761	0	4111187	A	G
1	rs74827518	0	4112750	T	C
1	rs35953644	0	4114901	T	C
1	rs3856168	0	4116604	T	C
1	rs10915360	0	4117554	C	T
1	rs7514530	0	4120311	T	C
1	rs10915372	0	4120987	T	C
1	rs10915398	0	4128154	C	T
1	rs10753357	0	4128370	A	C
1	rs4391636	0	4130684	C	T
1	rs78227912	0	4133242	A	C
1	rs9919133	0	4135653	T	C
1	rs11577814	0	4136165	C	T
1	rs4639725	0	4139931	C	T
1	rs6685240	0	4141194	T	G
1	rs6657076	0	4141914	T	C
1	rs10915421	0	4145615	C	T
1	rs10915422	0	4145875	A	C
1	rs10753365	0	4150527	G	A
1	rs76862005	0	4151029	A	C
1	rs12123119	0	4152139	T	C
1	rs4462110	0	4152715	G	A
1	rs4481820	0	4152928	A	C
1	rs6676961	0	4153087	G	T
1	rs55938404	0	4153684	A	G
1	rs56329102	0	4155841	G	A
1	rs72629584	0	4156015	C	T
1	rs72629589	0	4158540	T	C
1	rs7523426	0	4160904	A	G
1	rs10799201	0	4168653	C	T
1	rs12032575	0	4170178	A	G
1	rs7548756	0	4170249	C	A
1	rs57434236	0	4178852	A	G
1	rs4400585	0	4182785	G	T
1	rs10915437	0	4183006	G	A
1	rs80295651	0	4186123	G	A
1	rs6426389	0	4186309	C	T
1	rs12083774	0	4187494	A	G
1	rs4282783	0	4190685	T	G
1	rs4408122	0	4197418	C	T
1	rs16840831	0	4200169	A	G
1	rs78386849	0	4200575	T	C
1	rs12117021	0	4205670	T	C
1	rs9426494	0	4206288	C	T
1	rs6690263	0	4210164	T	C
1	rs4609397	0	4216862	T	C
1	rs16840869	0	4227213	T	C
1	rs11580927	0	4232695	A	G
1	rs6695203	0	4233810	C	T
1	rs4654418	0	4239028	A	G
1	rs4654502	0	4240427	A	G
1	rs35392680	0	4251398	A	C
1	rs6679104	0	4253812	T	C
1	rs6687268	0	4263677	T	C
1	rs4654511	0	4263983	G	A
1	rs4130091	0	4268870	T	C
1	rs12022636	0	4271526	A	C
1	rs7554028	0	4272130	A	G
1	rs10737404	0	4273962	T	C
1	rs4654513	0	4278331	C	A
1	rs10799216	0	4281160	A	G
1	rs12120815	0	4283000	A	G
1	rs7528938	0	4284919	T	C
1	rs1874268	0	4285971	G	A
1	rs10915480	0	4288803	A	G
1	rs7541544	0	4291842	T	C
1	rs7534558	0	4292038	T	C
1	rs10158644	0	4292799	A	G
1	rs12071761	0	4293892	A	G
1	rs1390135	0	4295957	G	T
1	rs72631046	0	4300147	A	G
1	rs7540505	0	4301512	C	T
1	rs12078298	0	4309034	T	A
1	rs6679489	0	4309953	G	A
1	rs4654519	0	4311435	C	T
1	rs1908490	0	4312205	T	C
1	rs966321	0	4315204	T	G
1	rs12086930	0	4315429	G	A
1	rs12691488	0	4315548	T	C
1	rs17407489	0	4315938	A	G
1	rs964716	0	4316688	A	G
1	rs964715	0	4316784	T	C
1	rs11583756	0	4319050	A	G
1	rs58803730	0	4319864	C	T
1	rs16841063	0	4322086	T	C
1	rs7526339	0	4323133	A	G
1	rs2411738	0	4326368	A	G
1	rs2101576	0	4327635	T	C
1	rs72631050	0	4328505	A	G
1	rs6677984	0	4330287	A	G
1	rs12745470	0	4332476	A	C
1	rs10737408	0	4333668	T	C
1	rs76627705	0	4339936	T	C
1	rs72855160	0	4340427	G	A
1	rs17407901	0	4341517	T	C
1	rs1495244	0	4342604	A	G
1	rs60081206	0	4345678	C	A
1	rs57604222	0	4346014	T	C
1	rs115061793	0	4346529	G	A
1	rs76461727	0	4351080	T	C
1	rs16838561	0	4352710	C	T
1	rs2029490	0	4355593	A	G
1	rs58506471	0	4358008	A	G
1	rs115293227	0	4358906	T	C
1	rs12562995	0	4359166	A	G
1	rs12747142	0	4360721	C	T
1	rs513096	0	4361535	G	A
1	rs77897177	0	4362747	C	T
1	rs693734	0	4364226	C	T
1	rs2411742	0	4364422	A	C
1	rs351623	0	4366890	T	C
1	rs116019360	0	4367173	G	A
1	rs1490413	0	4367323	G	A
1	rs16838591	0	4367389	A	G
1	rs1817914	0	4367922	T	C
1	rs2934983	0	4367980	G	A
1	rs1817913	0	4368026	G	A
1	rs4654523	0	4368216	T	C
1	rs351619	0	4368819	G	A
1	rs351618	0	4368942	T	C
1	rs1495239	0	4370074	T	C
1	rs351615	0	4370385	G	A
1	rs351614	0	4371863	T	C
1	rs3912751	0	4376816	T	C
1	rs12408012	0	4379687	G	A
1	rs1874269	0	4380195	T	C
1	rs2411741	0	4380344	C	A
1	rs7418164	0	4380518	A	G
1	rs13375925	0	4382979	T	C
1	rs114794043	0	4383475	T	C
1	rs351608	0	4384773	G	T
1	rs351609	0	4384859	C	T
1	rs351610	0	4385179	T	C
1	rs3007781	0	4390002	G	T
1	rs76498665	0	4395037	T	C
1	rs111904515	0	4396200	T	G
1	rs588224	0	4397736	G	A
1	rs498795	0	4398996	T	C
1	rs1108771	0	4400538	A	G
1	rs903539	0	4401778	T	C
1	rs672850	0	4404077	A	G
1	rs532552	0	4404194	A	G
1	rs72631077	0	4408320	T	C
1	rs349394	0	4419454	T	C
1	rs17410050	0	4419997	T	C
1	rs75186996	0	4420288	A	G
1	rs16838812	0	4424115	G	A
1	rs12404603	0	4425876	T	C
1	rs12023786	0	4427083	A	G
1	rs572439	0	4431264	A	C
1	rs747778	0	4448702	T	C
1	rs1109046	0	4449129	C	T
1	rs72632740	0	4452376	A	G
1	rs115086736	0	4453021	G	A
1	rs10915522	0	4456133	A	G
1	rs349417	0	4458068	C	T
1	rs74049404	0	4459764	A	G
1	rs582909	0	4467808	A	G
1	rs733308	0	4469868	G	T
1	rs10915528	0	4471374	C	T
1	rs34900345	0	4476850	A	G
1	rs349410	0	4478039	C	A
1	rs41266223	0	4483403	C	T
1	rs12025904	0	4483587	A	G
1	rs6678792	0	4489398	C	T
1	rs1565452	0	4493688	T	C
1	rs7533212	0	4495122	A	G
1	rs16839008	0	4498843	C	T
1	rs56165728	0	4499521	T	C
1	rs74049662	0	4500267	G	A
1	rs74426445	0	4502366	T	C
1	rs780575	0	4502705	T	G
1	rs12034619	0	4503663	G	A
1	rs17419129	0	4504183	A	G
1	rs780584	0	4504332	A	G
1	rs7531965	0	4504571	A	G
1	rs780587	0	4505966	T	C
1	rs2054270	0	4509379	A	C
1	rs705685	0	4510840	T	C
1	rs12407583	0	4513894	G	A
1	rs12135334	0	4514089	G	A
1	rs12757108	0	4521519	G	A
1	rs619705	0	4521752	T	G
1	rs71640928	0	4523093	A	G
1	rs72633529	0	4523324	A	G
1	rs664520	0	4523357	C	T
1	rs17453664	0	4523410	A	G
1	rs10915545	0	4529544	T	C
1	rs7541288	0	4535148	T	C
1	rs1037800	0	4540795	A	G
1	rs76642104	0	4541252	T	C
1	rs72633568	0	4549330	A	G
1	rs780606	0	4549402	A	G
1	rs780609	0	4551334	T	C
1	rs4654547	0	4555847	T	C
1	rs350199	0	4556893	T	C
1	rs10915548	0	4558792	A	G
1	rs4654440	0	4566065	A	G
1	rs34567044	0	4566418	G	A
1	rs58671702	0	4567440	C	T
1	KG_1_4472928_f	0	4573068	T	G
1	rs12134323	0	4573363	G	A
1	rs1710421	0	4573989	C	T
1	rs6703696	0	4578495	G	A
1	rs16839198	0	4578893	T	G
1	rs607850	0	4581623	G	A
1	rs7516166	0	4581848	T	C
1	rs55989806	0	4583448	C	A
1	rs113479177	0	4586852	A	G
1	rs1515673	0	4592382	A	G
1	rs115159728	0	4596643	C	A
1	rs12080165	0	4596700	T	G
1	rs16838465	0	4597942	A	G
1	rs6677142	0	4599685	T	C
1	rs241216	0	4604169	G	A
1	rs12049268	0	4604474	G	A
1	rs78697530	0	4606233	A	G
1	rs6679141	0	4608116	T	C
1	rs17348867	0	4609665	C	A
1	rs16839272	0	4610733	C	A
1	rs241248	0	4611241	A	G
1	rs75575768	0	4613047	C	T
1	rs241257	0	4614822	C	T
1	rs241261	0	4616102	T	C
1	rs10915560	0	4620923	C	T
1	rs55956326	0	4623889	T	C
1	rs60988675	0	4624320	C	T
1	rs12065928	0	4627132	G	A
1	rs916405	0	4628741	G	A
1	rs241277	0	4629186	C	A
1	rs980092	0	4632560	A	G
1	rs171317	0	4632828	C	A
1	rs241210	0	4633222	T	G
1	rs6673089	0	4633554	A	G
1	rs1541318	0	4634978	G	A
1	rs1024139	0	4640902	C	T
1	rs113995267	0	4641668	G	A
1	rs241223	0	4642157	C	T
1	rs2078573	0	4643432	C	A
1	rs12135678	0	4643482	C	T
1	rs2411778	0	4644017	A	G
1	rs4654446	0	4646572	T	C
1	rs2674014	0	4647646	C	T
1	rs1515671	0	4649179	T	C
1	rs164773	0	4651472	T	C
1	rs61764962	0	4663685	A	G
1	rs164781	0	4665232	A	G
1	rs241243	0	4665269	G	A
1	rs78876700	0	4670487	A	G
1	rs2411887	0	4677087	C	T
1	rs7555011	0	4678123	T	C
1	rs875807	0	4685672	A	G
1	rs77064382	0	4690808	T	C
1	rs4654577	0	4691182	A	G
1	rs2071967	0	4696092	T	C
1	rs2101195	0	4697300	T	C
1	rs12122716	0	4698446	T	C
1	rs12122754	0	4698559	T	C
1	rs61764994	0	4702296	G	A
1	rs7533451	0	4705931	A	G
1	rs12741248	0	4706317	A	G
1	rs12125737	0	4706755	C	T
1	rs74950234	0	4712441	T	G
1	rs900501	0	4717340	C	T
1	rs12083131	0	4723818	A	G
1	rs77390929	0	4724134	G	A
1	rs17421247	0	4724957	T	C
1	rs11588149	0	4725496	T	C
1	rs6663166	0	4727243	A	G
1	rs1564667	0	4732473	G	A
1	rs4654455	0	4733355	C	T
1	rs72637574	0	4737405	C	T
1	rs16839450	0	4737531	T	C
1	rs79844026	0	4738040	A	G
1	rs2071990	0	4738058	T	C
1	rs2071991	0	4738355	G	A
1	rs59390834	0	4738788	A	G
1	rs113770634	0	4743511	G	A
1	rs17344940	0	4744206	T	G
1	rs4993529	0	4744294	T	C
1	rs72637594	0	4747419	A	G
1	rs4092257	0	4749076	G	A
1	rs16839469	0	4751995	A	G
1	rs79842036	0	4752938	T	C
1	rs9970525	0	4755316	T	C
1	rs3886389	0	4756601	G	A
1	rs72638803	0	4757198	A	G
1	rs2071997	0	4758169	G	A
1	rs2071998	0	4759050	G	A
1	rs75831216	0	4761251	A	G
1	rs6686733	0	4763189	C	T
1	rs6681520	0	4763401	C	T
1	rs114985695	0	4767671	A	G
1	rs4654593	0	4769825	T	G
1	rs242055	0	4770973	C	T
1	rs242057	0	4773852	G	A
1	rs3766959	0	4778232	C	T
1	rs242040	0	4779288	G	A
1	rs3820250	0	4780750	T	G
1	rs3820251	0	4781151	T	C
1	rs12566272	0	4783142	A	G
1	rs12085854	0	4783355	T	C
1	rs78520929	0	4783466	G	A
1	rs71640945	0	4786177	T	C
1	rs242048	0	4788886	A	G
1	rs732801	0	4789585	A	G
1	rs12095258	0	4794865	T	C
1	rs115138545	0	4794867	A	G
1	rs446529	0	4795414	C	T
1	rs36028110	0	4797566	T	C
1	rs76770766	0	4799750	T	G
1	rs382646	0	4801656	T	C
1	rs414176	0	4805106	C	A
1	rs114054111	0	4806239	T	C
1	rs368808	0	4806381	A	G
1	rs61766967	0	4807243	C	T
1	rs449154	0	4811383	G	A
1	rs115092664	0	4812626	G	A
1	rs62696961	0	4813141	T	C
1	rs4654605	0	4813984	C	T
1	rs434504	0	4815477	G	A
1	rs76545972	0	4815915	G	A
1	rs7537345	0	4818363	A	G
1	rs41511844	0	4819117	A	C
1	rs9426481	0	4821588	T	G
1	rs2743978	0	4823201	G	A
1	rs2802716	0	4826104	A	C
1	rs17349250	0	4826625	G	A
1	rs12029492	0	4833747	A	G
1	rs388631	0	4834229	T	C
1	rs874613	0	4835893	A	G
1	rs79985460	0	4845268	G	T
1	rs12133924	0	4848808	G	A
1	rs17345239	0	4851545	G	T
1	rs6662606	0	4851899	G	A
1	rs7520826	0	4852747	G	A
1	rs11807645	0	4854949	G	A
1	rs17345280	0	4859537	C	A
1	rs4654607	0	4861160	C	T
1	rs4654609	0	4861603	C	T
1	rs10429868	0	4865858	G	A
1	rs12410445	0	4867850	G	T
1	rs72850508	0	4876363	T	C
1	rs1120120	0	4878871	C	T
1	rs10915616	0	4880480	C	T
1	rs72639967	0	4887639	T	C
1	rs2181699	0	4888012	T	G
1	rs12028290	0	4889912	A	C
1	rs12742986	0	4894144	T	C
1	rs72639972	0	4894803	T	C
1	rs12067247	0	4898381	C	A
1	rs7522386	0	4898833	G	A
1	rs6671286	0	4900223	C	A
1	rs76341234	0	4901917	A	G
1	rs11801685	0	4906440	A	G
1	rs116643980	0	4907719	T	G
1	rs7536960	0	4907812	C	T
1	rs12037901	0	4912545	C	T
1	rs10915628	0	4913873	T	C
1	rs2209165	0	4917460	T	C
1	rs12567053	0	4928868	T	C
1	rs7520695	0	4929561	T	C
1	rs111721489	0	4930241	G	A
1	rs12410393	0	4938987	C	A
1	rs17349572	0	4939165	T	C
1	rs7539101	0	4940715	C	T
1	rs1544061	0	4951910	G	A
1	rs58309233	0	4952107	T	C
1	rs16839786	0	4953528	T	G
1	rs55925452	0	4953818	A	G
1	rs16839789	0	4955158	T	C
1	rs4654620	0	4958102	T	C
1	rs72634122	0	4963569	T	C
1	rs115039225	0	4964674	A	G
1	rs113426433	0	4969653	A	G
1	rs10915666	0	4970122	A	G
1	rs10915670	0	4975417	A	G
1	rs10915672	0	4983743	A	C
1	rs2093765	0	4984882	G	A
1	rs61764931	0	4986475	G	A
1	rs6666453	0	4987424	G	T
1	rs10915683	0	4996185	G	A
1	rs12037632	0	4996661	C	T
1	rs9426467	0	4997363	G	A
1	rs9426468	0	4998385	G	A
1	rs10915295	0	5001488	G	T
1	rs17349719	0	5001809	G	A
1	rs12042532	0	5002053	G	T
1	rs10915296	0	5007235	C	T
1	rs72634168	0	5009464	A	C
1	rs61764941	0	5011147	C	T
1	rs9426490	0	5011402	A	G
1	rs55821453	0	5015479	T	C
1	rs12022383	0	5016055	C	A
1	rs12098076	0	5017346	A	G
1	rs12404173	0	5018078	T	C
1	rs9426470	0	5018318	C	A
1	rs10799145	0	5021200	T	G
1	rs72634196	0	5023291	T	C
1	rs6702660	0	5023430	A	G
1	rs7547938	0	5026753	C	A
1	rs114377297	0	5026837	G	A
1	rs10915300	0	5026921	A	G
1	rs12025571	0	5029531	C	A
1	rs10799149	0	5031379	A	G
1	rs10753344	0	5032137	C	T
1	rs76290374	0	5034174	A	G
1	rs11581023	0	5036549	A	G
1	rs75705882	0	5036940	C	T
1	rs6666330	0	5037812	G	A
1	rs6666618	0	5038093	C	A
1	rs12564764	0	5038624	A	G
1	rs1106586	0	5045030	A	G
1	rs79254893	0	5047010	T	C
1	rs7365286	0	5047163	T	C
1	rs7541612	0	5048624	T	C
1	rs1965898	0	5057614	C	T
1	rs10158288	0	5061519	C	T
1	rs115943405	0	5062472	C	T
1	rs34951087	0	5069170	T	G
1	rs10915312	0	5070407	G	A
1	rs9286975	0	5073092	A	G
1	rs10915315	0	5078349	G	A
1	rs10915316	0	5078939	T	C
1	rs79751215	0	5079962	G	A
1	rs898337	0	5081173	G	A
1	rs114513586	0	5083323	A	G
1	rs76601146	0	5083573	G	A
1	rs1459765	0	5088062	T	C
1	rs720318	0	5088994	A	G
1	rs9439507	0	5090997	G	A
1	rs12070935	0	5091631	A	G
1	rs4949158	0	5092160	C	T
1	rs6693990	0	5094435	A	G
1	rs79651090	0	5095214	C	T
1	rs77810796	0	5099400	T	C
1	rs55998096	0	5103105	T	C
1	rs10915329	0	5114102	T	C
1	rs74972820	0	5121786	T	G
1	rs6682478	0	5127449	T	C
1	rs6603832	0	5127543	A	G
1	rs114208132	0	5130276	T	C
1	rs61763290	0	5132439	G	A
1	rs12756179	0	5136210	T	G
1	rs10915335	0	5136477	T	C
1	rs922123	0	5136644	C	T
1	rs56077964	0	5137114	A	G
1	rs6674916	0	5138253	T	G
1	rs56186517	0	5139200	T	C
1	rs11590026	0	5140226	A	G
1	rs3128687	0	5141293	G	T
1	rs3128689	0	5141640	C	A
1	rs11579881	0	5141902	T	C
1	rs2334263	0	5142818	C	T
1	rs79230820	0	5143472	G	T
1	rs6680801	0	5145066	A	G
1	rs12401687	0	5145634	G	T
1	rs3101213	0	5150766	A	G
1	rs56365782	0	5158512	T	C
1	rs72858479	0	5160398	A	G
1	rs2242157	0	5160662	T	G
1	rs72858482	0	5164445	T	G
1	rs2722789	0	5169694	A	G
1	rs7513590	0	5170712	G	A
1	rs66868114	0	5171959	A	G
1	rs4949166	0	5183812	T	C
1	rs79656278	0	5183841	A	G
1	rs4313443	0	5183873	T	C
1	rs77253859	0	5185665	T	C
1	rs77096712	0	5187579	G	A
1	rs9439505	0	5193673	T	C
1	rs11807433	0	5196623	A	G
1	rs114406039	0	5198791	T	C
1	rs79979050	0	5199158	T	C
1	rs9439508	0	5204884	G	A
1	rs4345839	0	5206639	A	G
1	rs12121369	0	5210124	A	C
1	rs12027352	0	5211338	T	C
1	rs12411059	0	5215285	G	A
1	rs6672724	0	5217673	C	T
1	rs11804873	0	5222388	T	C
1	rs10915365	0	5222596	T	C
1	rs4474304	0	5225301	A	C
1	rs77005890	0	5227508	T	G
1	rs61542310	0	5228983	A	C
1	rs4394703	0	5231892	C	A
1	rs10492927	0	5233803	T	C
1	rs10492928	0	5233991	T	G
1	rs6658613	0	5237431	G	A
1	rs6603818	0	5239931	C	T
1	rs16840102	0	5245333	A	G
1	rs17366825	0	5246363	A	C
1	rs78913789	0	5247037	G	A
1	rs17375504	0	5251569	T	G
1	rs2722780	0	5255304	T	G
1	rs12136793	0	5260757	C	T
1	rs16840177	0	5267783	T	C
1	rs6603821	0	5267850	G	A
1	rs2353159	0	5268732	A	G
1	rs74517903	0	5269011	C	T
1	rs2883104	0	5277439	T	C
1	rs10753356	0	5283721	A	G
1	rs7524247	0	5284813	C	T
1	rs75043332	0	5290582	T	C
1	rs56295354	0	5294237	T	C
1	rs551536	0	5299059	T	C
1	rs12066405	0	5302528	A	G
1	rs666211	0	5307317	C	T
1	rs4465223	0	5310292	T	C
1	rs6686714	0	5310609	T	G
1	rs4475768	0	5312165	G	T
1	rs670971	0	5312308	A	G
1	rs494046	0	5312366	T	C
1	rs6703223	0	5312789	T	C
1	rs16840289	0	5315481	C	T
1	rs7419115	0	5315712	A	G
1	rs72852188	0	5316604	A	C
1	rs72852191	0	5317143	G	T
1	rs76220290	0	5317486	T	C
1	rs521758	0	5319728	A	C
1	rs34466432	0	5325528	T	C
1	rs646542	0	5326334	A	C
1	rs79689786	0	5327316	C	T
1	rs4847576	0	5335599	C	T
1	rs614325	0	5337579	G	A
1	rs17457350	0	5338212	T	C
1	rs549155	0	5338287	T	G
1	rs2986187	0	5340630	A	G
1	rs10492935	0	5341232	G	A
1	rs12743146	0	5342373	G	A
1	rs10915403	0	5343556	A	G
1	rs623106	0	5344881	C	T
1	rs565916	0	5347426	A	G
1	rs4847574	0	5347540	T	C
1	rs478357	0	5347627	T	C
1	rs56128248	0	5347679	A	C
1	rs912986	0	5347885	G	T
1	rs4417082	0	5348270	A	G
1	rs17457716	0	5353639	C	T
1	rs10753360	0	5353894	T	C
1	rs10915410	0	5354038	T	C
1	rs116576652	0	5354275	A	C
1	rs72639366	0	5354772	T	C
1	rs912988	0	5354844	T	C
1	rs61763309	0	5356371	G	A
1	rs78511584	0	5356571	T	C
1	rs10799191	0	5356607	A	C
1	rs9439550	0	5357171	C	A
1	rs912991	0	5358384	G	A
1	rs35729641	0	5359291	G	A
1	rs11579529	0	5359498	A	G
1	rs9439516	0	5362628	G	A
1	rs9439523	0	5368769	A	G
1	rs78230742	0	5370017	C	T
1	rs76993906	0	5375727	A	G
1	rs16840519	0	5377578	A	G
1	rs4847560	0	5378303	A	G
1	rs9439566	0	5381412	C	T
1	rs4306140	0	5382279	G	A
1	rs16840538	0	5390209	G	A
1	rs4847557	0	5390759	T	C
1	rs61763320	0	5393259	A	G
1	rs12065434	0	5395799	T	C
1	rs10799195	0	5398502	C	A
1	KG_1_5303687_f	0	5403827	T	G
1	rs4129058	0	5410542	C	T
1	rs76228689	0	5411293	C	A
1	rs115475167	0	5415670	T	C
1	rs7364349	0	5421533	A	G
1	rs72639400	0	5424331	T	C
1	rs6681674	0	5424374	C	T
1	rs76980187	0	5426757	C	T
1	rs11801490	0	5463937	G	A
1	rs75598856	0	5464406	T	C
1	rs61763342	0	5465127	G	A
1	rs34900182	0	5467532	T	C
1	rs72640613	0	5470047	T	G
1	rs61763346	0	5470084	G	A
1	rs12131421	0	5472626	A	C
1	rs12731988	0	5473951	T	G
1	rs7417543	0	5476788	A	G
1	rs3922826	0	5485177	G	T
1	rs115945431	0	5485276	G	A
1	rs7411401	0	5486073	G	A
1	rs35608111	0	5489136	C	T
1	rs77987125	0	5490209	G	A
1	rs35437332	0	5490614	G	T
1	rs78638453	0	5491477	A	G
1	rs28407474	0	5492983	C	T
1	rs7367086	0	5497307	T	G
1	rs12563995	0	5501584	A	G
1	rs75525480	0	5506701	G	A
1	rs12402981	0	5507130	C	T
1	rs76761725	0	5513490	T	C
1	rs61759089	0	5514312	G	A
1	rs75649889	0	5521715	G	A
1	rs12079662	0	5524582	A	G
1	rs61759103	0	5530396	C	T
1	rs7414322	0	5533601	T	C
1	rs58455457	0	5534948	G	T
1	rs1004125	0	5540807	A	C
1	rs2012852	0	5541205	C	A
1	rs75878503	0	5541803	T	C
1	rs10796404	0	5542669	A	G
1	rs17028069	0	5545279	T	C
1	rs9729637	0	5545452	T	G
1	rs12045091	0	5547562	C	T
1	rs11260699	0	5551439	A	C
1	rs68112456	0	5552235	T	C
1	rs2071953	0	5555141	G	A
1	rs74358150	0	5558577	A	G
1	rs9659669	0	5563399	G	A
1	rs115770405	0	5570616	C	T
1	rs10796398	0	5572076	A	G
1	rs9729649	0	5572304	A	G
1	rs74052606	0	5573683	T	C
1	rs9730418	0	5574895	G	A
1	rs72640661	0	5577052	C	T
1	rs55679642	0	5582348	A	G
1	rs1967968	0	5583782	A	G
1	rs9662131	0	5591845	A	G
1	rs10737109	0	5592422	G	A
1	rs4845829	0	5593972	A	G
1	rs1009976	0	5597230	T	C
1	rs7515958	0	5603850	G	A
1	rs12119802	0	5607988	C	T
1	rs2211416	0	5611819	G	A
1	rs11260644	0	5618182	T	C
1	rs974445	0	5619900	A	G
1	rs115163362	0	5622053	T	C
1	rs116879311	0	5623344	A	G
1	rs56897384	0	5623548	T	C
1	rs12073973	0	5629328	T	C
1	rs1160512	0	5629623	T	C
1	rs79870793	0	5630346	T	C
1	rs12078722	0	5631034	G	A
1	rs904525	0	5635724	C	T
1	rs11260650	0	5636697	C	T
1	rs1775403	0	5636732	G	A
1	rs1291910	0	5637268	T	G
1	rs6603844	0	5641064	A	G
1	rs115387623	0	5641458	T	C
1	rs1695643	0	5642076	T	C
1	rs1695645	0	5643758	C	T
1	rs1775417	0	5645821	A	G
1	rs76037289	0	5646104	T	G
1	rs12036552	0	5646202	A	G
1	rs6693934	0	5648353	G	A
1	rs12087709	0	5649623	T	C
1	rs61762123	0	5653348	T	C
1	rs13376100	0	5656069	T	C
1	rs10907201	0	5658267	G	A
1	rs12139270	0	5658419	A	G
1	rs115810806	0	5664996	A	G
1	rs72641918	0	5668834	A	G
1	rs707583	0	5671757	A	C
1	rs770718	0	5674434	T	C
1	rs11260662	0	5675044	T	G
1	rs35152314	0	5677112	C	A
1	rs1775395	0	5677775	T	C
1	rs1695615	0	5678783	A	G
1	rs10907205	0	5679222	A	G
1	rs9439603	0	5679441	G	A
1	rs9439587	0	5679808	A	G
1	rs10157819	0	5680572	G	A
1	rs1695623	0	5682832	T	C
1	rs79319121	0	5683439	A	G
1	rs2173541	0	5684110	T	C
1	rs4845793	0	5686915	A	G
1	rs811283	0	5688758	C	T
1	rs6663290	0	5690136	T	C
1	rs6669927	0	5694969	T	C
1	rs58394909	0	5695089	T	G
1	rs59791798	0	5696018	C	T
1	rs60775659	0	5696117	C	A
1	rs6666290	0	5696625	A	C
1	rs11260670	0	5706244	A	C
1	rs1499395	0	5707938	A	G
1	rs707585	0	5709691	T	G
1	rs709183	0	5709728	T	C
1	rs72641973	0	5711767	A	G
1	rs12135967	0	5717481	T	C
1	rs1695629	0	5718016	C	A
1	rs771073	0	5719342	T	C
1	rs1775410	0	5720961	T	C
1	rs707580	0	5724940	C	T
1	rs60020152	0	5737696	C	A
1	rs707595	0	5742158	A	G
1	rs770701	0	5743509	G	A
1	rs770703	0	5745339	G	A
1	rs79882821	0	5747635	T	C
1	rs709189	0	5748792	G	A
1	rs2649070	0	5750125	C	T
1	rs770711	0	5751020	T	C
1	rs11581150	0	5751990	T	C
1	rs1695617	0	5752806	T	C
1	rs2649071	0	5753350	G	A
1	rs796396	0	5764879	G	A
1	rs59267585	0	5769402	A	G
1	rs56193603	0	5771601	A	C
1	rs904534	0	5777457	T	C
1	rs1875038	0	5781209	G	A
1	rs75951801	0	5785394	G	T
1	rs4845815	0	5788582	T	C
1	rs2649053	0	5789577	C	T
1	rs72851640	0	5793784	A	G
1	rs72851642	0	5794452	C	T
1	rs61763300	0	5795966	A	C
1	rs74049451	0	5799165	T	C
1	rs2649063	0	5799631	G	A
1	rs72851690	0	5805356	C	T
1	rs79051427	0	5805511	A	G
1	rs4845817	0	5814996	A	G
1	rs4557978	0	5815367	C	T
1	rs116726230	0	5815715	A	G
1	rs113924922	0	5819386	A	G
1	rs72852849	0	5821507	T	C
1	rs12064304	0	5823369	T	C
1	rs4412595	0	5830815	A	C
1	rs4129514	0	5831601	A	G
1	rs77306643	0	5835569	A	G
1	rs61763327	0	5837401	G	A
1	rs28457723	0	5840181	G	A
1	rs6661393	0	5840254	A	G
1	rs58269693	0	5847239	T	C
1	rs28637880	0	5847727	A	G
1	rs28577055	0	5854926	A	G
1	rs72643071	0	5856161	T	C
1	rs7554312	0	5857660	G	A
1	rs28698228	0	5857961	T	C
1	rs7416733	0	5859110	A	G
1	rs7416850	0	5859744	T	G
1	rs4845818	0	5861105	A	G
1	rs28479388	0	5861497	G	A
1	rs28722621	0	5863100	C	T
1	rs74049494	0	5865703	T	C
1	rs72854761	0	5876208	T	C
1	rs72854788	0	5888555	T	G
1	rs72854795	0	5892892	A	G
1	rs12041519	0	5895194	A	G
1	rs11121170	0	5898323	C	T
1	rs12141893	0	5899473	A	G
1	rs2174123	0	5901429	A	G
1	rs11579676	0	5902086	T	C
1	rs9729215	0	5902427	A	G
1	rs1698980	0	5903958	A	G
1	rs74051394	0	5911588	C	A
1	rs12144662	0	5911666	C	T
1	rs34378703	0	5912942	A	G
1	rs548726	0	5913621	T	C
1	rs112006378	0	5913883	T	C
1	rs522049	0	5913893	T	C
1	rs12142204	0	5914441	C	T
1	rs72644725	0	5914615	A	G
1	rs12070858	0	5915891	A	C
1	rs17431299	0	5917731	G	A
1	rs10864451	0	5918002	T	C
1	rs116553036	0	5918698	A	G
1	rs114136316	0	5919890	A	G
1	rs11121600	0	5921042	A	C
1	rs12121542	0	5921556	C	A
1	rs114082379	0	5921637	T	C
1	rs520969	0	5922308	G	A
1	rs115910810	0	5923369	T	C
1	rs11121648	0	5923788	T	G
1	rs1287634	0	5925371	A	G
1	rs12737596	0	5925955	C	T
1	rs12078643	0	5926013	T	C
1	rs114968327	0	5926658	A	G
1	rs115555125	0	5933280	T	C
1	rs905469	0	5933530	G	A
1	rs55857240	0	5934103	A	G
1	rs112284157	0	5934380	T	C
1	rs905467	0	5934500	C	T
1	rs959240	0	5935401	T	C
1	rs1622955	0	5937091	T	C
1	rs115098667	0	5937379	A	G
1	rs10746504	0	5946950	T	C
1	rs41280810	0	5947100	G	A
1	rs12058375	0	5956909	A	C
1	rs76984673	0	5959442	T	C
1	rs4908936	0	5963669	C	A
1	rs6692955	0	5968621	A	G
1	rs12116997	0	5969245	A	G
1	rs12060900	0	5971314	A	G
1	rs11120772	0	5973775	A	G
1	rs76978389	0	5977154	T	C
1	rs11590436	0	5988926	T	G
1	rs115646183	0	5989325	T	C
1	KG_1_5915418_f	0	5992831	T	C
1	rs521736	0	5995552	A	G
1	rs72630632	0	5998094	T	C
1	rs1566724	0	6002803	G	A
1	rs11120849	0	6002955	A	G
1	rs115442234	0	6005992	A	G
1	rs551207	0	6007446	C	T
1	rs10779677	0	6007474	G	A
1	rs115695822	0	6009793	T	C
1	rs116087474	0	6014013	G	T
1	rs7555293	0	6014444	C	T
1	rs115895668	0	6022041	C	T
1	KG_1_5945720_r	0	6023133	T	G
1	rs115067681	0	6026291	A	G
1	rs115476343	0	6028221	G	A
1	rs74049335	0	6035405	A	G
1	rs115886975	0	6037131	T	C
1	rs74566205	0	6037608	T	C
1	rs114614010	0	6037893	C	T
1	rs496739	0	6040082	A	C
1	rs2312049	0	6041368	C	T
1	rs7552237	0	6043802	C	T
1	rs78708894	0	6043930	G	A
1	rs812051	0	6045022	A	G
1	rs12142270	0	6046264	A	G
1	rs11120974	0	6048192	C	T
1	rs11578208	0	6054055	C	T
1	rs6662514	0	6054266	A	C
1	rs114730486	0	6055125	A	G
1	rs78625297	0	6055332	T	C
1	rs116660547	0	6055545	A	G
1	rs112282283	0	6056090	C	T
1	rs1295101	0	6056168	G	A
1	rs7524578	0	6056729	T	C
1	rs79884171	0	6059299	A	G
1	rs115762619	0	6059899	G	A
1	rs34522455	0	6060647	T	C
1	rs12070112	0	6061044	T	C
1	rs546526	0	6070870	T	C
1	rs72861015	0	6073191	T	C
1	rs114040181	0	6076411	T	G
1	rs7536116	0	6078524	A	G
1	rs1295107	0	6079392	A	G
1	rs6688644	0	6079975	A	G
1	rs34194051	0	6082417	T	C
1	rs61760782	0	6084897	T	C
1	rs17029061	0	6087847	T	C
1	rs1295102	0	6089881	A	G
1	rs72630663	0	6091437	A	G
1	rs12566355	0	6093735	C	T
1	rs115849749	0	6094292	T	C
1	rs61760784	0	6096916	T	C
1	rs1295090	0	6097253	G	A
1	rs1295089	0	6097450	G	A
1	rs76380023	0	6097743	T	C
1	rs3761923	0	6098266	G	A
1	rs116537016	0	6099116	T	C
1	rs12567565	0	6100108	A	C
1	rs1295087	0	6100313	A	G
1	rs114775036	0	6100356	A	G
1	rs115331458	0	6100389	A	G
1	rs4908495	0	6101107	A	G
1	rs114140440	0	6101592	T	C
1	rs72861072	0	6102027	G	A
1	rs9662088	0	6102242	G	A
1	rs4908728	0	6102419	T	C
1	rs80060146	0	6103237	G	A
1	rs116020879	0	6103250	T	C
1	rs72861073	0	6103977	C	T
1	rs3789563	0	6104002	C	T
1	rs4908733	0	6104064	T	C
1	rs72861077	0	6104673	A	G
1	rs3789559	0	6105109	T	C
1	rs114352573	0	6107615	C	T
1	rs7550693	0	6118399	A	G
1	rs78988914	0	6126668	A	G
1	rs1883771	0	6129864	G	A
1	rs72630676	0	6129954	A	G
1	rs4908758	0	6135207	A	C
1	rs11121183	0	6139169	G	T
1	rs7513468	0	6140686	C	T
1	rs3789541	0	6141325	A	G
1	rs35183981	0	6141507	G	A
1	rs11121192	0	6141933	G	A
1	rs3789539	0	6143260	C	T
1	rs11582803	0	6144483	G	A
1	rs3789531	0	6144914	G	A
1	rs12128870	0	6145023	T	C
1	rs7512313	0	6145465	T	G
1	rs4908763	0	6147407	T	C
1	rs78620325	0	6152167	C	T
1	rs3789529	0	6153525	G	A
1	rs114346911	0	6154349	T	C
1	rs74049399	0	6154933	G	A
1	rs2311802	0	6157434	C	T
1	rs75127134	0	6157531	A	G
1	rs11586626	0	6158147	T	C
1	rs2229002	0	6158562	A	G
1	rs45600734	0	6160883	A	G
1	rs538	0	6160958	T	C
1	rs12045342	0	6161277	G	A
1	rs3827728	0	6162407	G	A
1	rs75348590	0	6162555	C	T
1	rs3810993	0	6162583	G	A
1	rs3810992	0	6162601	C	T
1	rs12087741	0	6162797	T	G
1	rs12037962	0	6163065	A	G
1	rs3810989	0	6163925	C	T
1	rs3810988	0	6164029	T	C
1	rs12082745	0	6164280	A	G
1	rs745759	0	6164671	G	A
1	rs116111541	0	6169988	T	C
1	rs116256359	0	6170303	C	T
1	rs2281303	0	6170353	T	C
1	rs114606171	0	6175417	T	C
1	rs77639821	0	6180309	A	G
1	rs115664978	0	6181300	A	G
1	rs115296392	0	6183446	A	G
1	rs2843493	0	6184092	A	G
1	rs59161085	0	6186815	A	G
1	rs9434662	0	6190215	T	C
1	rs17029184	0	6190315	T	C
1	rs11810927	0	6193238	A	G
1	rs80227949	0	6195180	A	G
1	rs2250504	0	6195493	A	G
1	rs2746063	0	6198552	T	C
1	rs17436816	0	6204161	A	G
1	rs9435102	0	6204266	A	G
1	rs12067480	0	6205349	T	C
1	rs72632532	0	6205381	T	C
1	rs6700735	0	6211257	A	C
1	rs10864393	0	6211964	A	G
1	rs1883603	0	6212941	A	G
1	rs12034457	0	6215047	G	A
1	rs11121360	0	6220962	A	G
1	rs35020689	0	6221034	T	G
1	rs731975	0	6222501	C	A
1	rs76451670	0	6225694	T	G
1	rs12078360	0	6226218	A	G
1	rs76044468	0	6227416	A	G
1	rs117346256	0	6235800	G	A
1	rs77931348	0	6237090	A	G
1	rs56981723	0	6237202	T	C
1	rs79543055	0	6238901	A	G
1	rs80007835	0	6241321	A	G
1	rs1534997	0	6243715	G	A
1	rs78090611	0	6244662	T	C
1	rs76448447	0	6247853	C	G
1	rs115323483	0	6248641	A	G
1	rs114514884	0	6248721	T	C
1	rs7521209	0	6248784	C	T
1	rs77728216	0	6250171	C	T
1	rs116428108	0	6250190	T	C
1	rs76968273	0	6256338	C	T
1	rs2294713	0	6257856	A	G
1	rs11800316	0	6257986	A	G
1	rs2247392	0	6258147	T	C
1	rs77329537	0	6258884	T	G
1	rs76008792	0	6258920	A	G
1	rs3789521	0	6259043	A	G
1	rs3789520	0	6259090	T	C
1	rs3827723	0	6259130	G	A
1	rs116401170	0	6259878	T	C
1	rs11121478	0	6260663	C	A
1	rs10864433	0	6261871	A	G
1	rs79128526	0	6263472	A	G
1	rs58587405	0	6267523	T	C
1	rs12074555	0	6270386	T	C
1	rs75857523	0	6271411	A	G
1	rs12073329	0	6272078	A	G
1	rs79628206	0	6272493	A	C
1	rs12063931	0	6273202	T	C
1	rs61760806	0	6273919	A	G
1	rs709209	0	6278414	G	A
1	rs61746089	0	6278425	A	G
1	rs79533360	0	6280516	T	C
1	rs6689940	0	6281090	A	G
1	rs14281	0	6281667	C	A
1	rs58443742	0	6281792	T	C
1	rs1059867	0	6281854	T	C
1	rs846110	0	6282950	G	T
1	rs12070839	0	6283062	A	C
1	rs1802353	0	6284680	T	C
1	rs79099174	0	6284895	T	G
1	rs3747974	0	6285458	C	T
1	rs11805516	0	6285838	C	T
1	rs4908541	0	6291810	G	A
1	rs114217031	0	6295625	A	G
1	rs67336133	0	6297501	G	A
1	rs7525357	0	6300504	G	C
1	rs6577565	0	6307255	T	C
1	rs6696630	0	6314349	A	G
1	rs116711313	0	6314453	G	A
1	rs74482647	0	6314683	A	G
1	rs11811690	0	6317121	T	C
1	rs79532140	0	6318686	T	C
1	rs35868954	0	6318717	G	A
1	rs111296830	0	6319775	A	G
1	rs115097550	0	6319898	A	G
1	rs114349330	0	6322252	G	A
1	rs11802197	0	6322419	C	T
1	rs4908874	0	6322936	A	G
1	rs77120239	0	6324386	T	C
1	rs75033775	0	6326692	T	C
1	rs67609959	0	6332909	C	T
1	rs3789508	0	6336557	T	C
1	rs61760844	0	6338295	T	C
1	rs114460868	0	6341154	A	G
1	rs10489535	0	6343825	A	G
1	rs6692407	0	6347340	A	G
1	rs72854322	0	6350033	A	G
1	rs116506333	0	6355905	T	C
1	rs58016812	0	6358507	C	T
1	rs113594183	0	6359997	T	G
1	rs17029372	0	6361437	T	G
1	rs61763881	0	6362146	T	C
1	rs3789496	0	6363558	G	T
1	rs55683586	0	6380844	T	C
1	rs72858315	0	6384245	C	A
1	rs34853430	0	6388317	A	G
1	rs7512620	0	6391721	A	G
1	rs114069813	0	6392594	C	T
1	rs114818603	0	6393658	A	G
1	rs111539819	0	6399660	G	A
1	rs72858368	0	6408454	G	A
1	rs72633437	0	6409494	T	C
1	rs9662106	0	6415247	T	C
1	rs79569393	0	6415419	T	C
1	rs742507	0	6415611	C	T
[truncated: 745,075 more rows]
